# Supplementary material for: Impact of heat shock transcription factor 1 on global gene expression profiles in cells which induce either cytoprotective or pro-apoptotic response following hyperthermia
Source: BMC Genomics. 2013 Jul 8;14:456. doi: 10.1186/1471-2164-14-456 (PMC3711851; doi:10.1186/1471-2164-14-456)
Supplement: Additional file 2 — Data from the global gene expression analyses. Excel document contains all data from expression microarrays studies after normalization according to Dai et al. [97]. Legends for abbreviations used in headings are given in comments fields. Available at: https://mynotebook.labarchives.com/share/HSF1%2520in%2520SC%2520and%2520HEP/MjAuOHwxMjY2MS8xNi00L1RyZWVOb2RlLzM3NDU1NjIyM3w1Mi44. [file 1471-2164-14-456-S2.xlsx]

## Sheet: filtered data ALL
Entrez Gene ID	Mean Expression SC_C	Mean Expression SC_38	Mean Expression SC_43	SLR (mean SC_38 vs mean SC_C)	SLR (mean SC_43 vs mean SC_C)	Mean Expression HEP_C	Mean Expression HEP_43	SLR (mean HEP_43 vs mean HEP_C)	Official Gene Symbol	Gene Name
11287	5.35333	5.57667	5.46	0.223333	0.106667	13.3267	13.3467	0.02	Pzp	pregnancy zone protein
11298	6.88667	6.89333	6.94	0.00666667	0.0533333	6.96667	6.87	-0.0966667	Aanat	arylalkylamine N-acetyltransferase
11302	5.61333	5.46333	5.7	-0.15	0.0866667	5.46333	5.71333	0.25	Aatk	apoptosis-associated tyrosine kinase
11303	4.90667	5.01	4.90667	0.103333	0	8.5	8.76333	0.263333	Abca1	ATP-binding cassette, sub-family A (ABC1), member 1
11304	5.61	5.75	5.71667	0.14	0.106667	5.87667	5.85667	-0.02	Abca4	ATP-binding cassette, sub-family A (ABC1), member 4
11305	6.25667	6.22667	6.34333	-0.03	0.0866667	7.21333	7.01	-0.203333	Abca2	ATP-binding cassette, sub-family A (ABC1), member 2
11306	3.9	3.87	3.74667	-0.03	-0.153333	6.98333	6.83667	-0.146667	Abcb7	ATP-binding cassette, sub-family B (MDR/TAP), member 7
11307	5.61	5.79667	5.68667	0.186667	0.0766667	6.06333	6.03667	-0.0266667	Abcg1	ATP-binding cassette, sub-family G (WHITE), member 1
11308	4.65333	4.42333	4.38	-0.23	-0.273333	6.94	6.77333	-0.166667	Abi1	abl-interactor 1
11350	6.71	6.41333	6.7	-0.296667	-0.01	6.45333	6.63667	0.183333	Abl1	c-abl oncogene 1, non-receptor tyrosine kinase
11352	6.16333	6.05333	6.18333	-0.11	0.02	5.69333	5.92667	0.233333	Abl2	v-abl Abelson murine leukemia viral oncogene homolog 2 (arg, Abelson-related gene)
11354	5.37333	5.45667	5.69333	0.0833333	0.32	5.09	5.16667	0.0766667	Abpa	androgen binding protein alpha
11363	5.39667	6.24	4.85667	0.843333	-0.54	11.1267	10.67	-0.456667	Acadl	acyl-Coenzyme A dehydrogenase, long-chain
11364	5.84333	5.18	5.48667	-0.663333	-0.356667	10.7733	10.3533	-0.42	Acadm	acyl-Coenzyme A dehydrogenase, medium chain
11370	8.24667	7.76333	8.23	-0.483333	-0.0166667	11.515	11.4733	-0.0416667	Acadvl	acyl-Coenzyme A dehydrogenase, very long chain
11409	6.78	6.74	6.99667	-0.04	0.216667	9.73667	9.84333	0.106667	Acads	acyl-Coenzyme A dehydrogenase, short chain
11416	6.46	6.06333	6.15667	-0.396667	-0.303333	9.85667	9.62	-0.236667	Slc33a1	solute carrier family 33 (acetyl-CoA transporter), member 1
11418	6.28333	5.99	6.39667	-0.293333	0.113333	6.19333	6.17333	-0.02	Accn1	amiloride-sensitive cation channel 1, neuronal (degenerin)
11419	7.225	7.26	7.27333	0.035	0.0483333	7.26333	7.32667	0.0633333	Accn2	amiloride-sensitive cation channel 2, neuronal
11421	9.14333	9.52667	9.13	0.383333	-0.0133333	7.66	7.41	-0.25	Ace	angiotensin I converting enzyme (peptidyl-dipeptidase A) 1
11425	5.55	5.52	5.65333	-0.03	0.103333	10.91	10.58	-0.33	Apoc4	apolipoprotein C-IV
11426	6.38667	6.37667	6.3	-0.01	-0.0866667	7.36	7.27	-0.09	Macf1	microtubule-actin crosslinking factor 1
11428	4.58	4.455	4.34667	-0.125	-0.233333	9.88667	10.0067	0.12	Aco1	aconitase 1
11429	9.75	9.49	9.555	-0.26	-0.195	10.0933	10.13	0.0366667	Aco2	aconitase 2, mitochondrial
11430	6.01667	5.88	6.12333	-0.136667	0.106667	12.3333	12.4	0.0666667	Acox1	acyl-Coenzyme A oxidase 1, palmitoyl
11431	6.44667	6.08667	6.425	-0.36	-0.0216667	6.26	6.01667	-0.243333	Acp1	acid phosphatase 1, soluble
11432	6.76	6.36333	6.66	-0.396667	-0.1	7.78333	7.52	-0.263333	Acp2	acid phosphatase 2, lysosomal
11433	5.49	5.87	5.62667	0.38	0.136667	10.8	10.7	-0.1	Acp5	acid phosphatase 5, tartrate resistant
11434	11.57	11.3467	11.4133	-0.223333	-0.156667	5.78333	5.65667	-0.126667	Acr	acrosin prepropeptide
11435	5.59333	5.67333	5.67667	0.08	0.0833333	5.42667	5.34333	-0.0833333	Chrna1	cholinergic receptor, nicotinic, alpha polypeptide 1 (muscle)
11438	6.30333	6.3	6.50667	-0.00333333	0.203333	6.28333	6.5	0.216667	Chrna4	cholinergic receptor, nicotinic, alpha polypeptide 4
11440	5.06667	5.35667	5.06	0.29	-0.00666667	4.87667	4.82	-0.0566667	Chrna6	cholinergic receptor, nicotinic, alpha polypeptide 6
11441	6.24	6.2	6.25333	-0.04	0.0133333	5.6	6.08333	0.483333	Chrna7	cholinergic receptor, nicotinic, alpha polypeptide 7
11444	5.19333	5.37667	5.29	0.183333	0.0966667	4.92333	5.05	0.126667	Chrnb2	cholinergic receptor, nicotinic, beta polypeptide 2 (neuronal)
11447	6.76	6.74667	6.85333	-0.0133333	0.0933333	6.70667	6.81667	0.11	Chrnd	cholinergic receptor, nicotinic, delta polypeptide
11448	9.13	9.75667	9.11	0.626667	-0.02	5.69333	5.80667	0.113333	Chrne	cholinergic receptor, nicotinic, epsilon polypeptide
11450	7.57	8.78	7.525	1.21	-0.045	4.84667	4.89667	0.05	Adipoq	adiponectin, C1Q and collagen domain containing
11451	10.4433	11.2867	10.4267	0.843333	-0.0166667	4.24	4	-0.24	Acrv1	acrosomal vesicle protein 1
11459	5.88667	6.06333	6.01	0.176667	0.123333	5.6	5.61333	0.0133333	Acta1	actin, alpha 1, skeletal muscle
11461	12.3133	11.75	12.0667	-0.563333	-0.246667	12.56	12.36	-0.2	Actb	actin, beta
11464	6.63	7.13333	6.67333	0.503333	0.0433333	5.95	5.82667	-0.123333	Actc1	actin, alpha, cardiac muscle 1
11468	10.5367	11	10.5533	0.463333	0.0166667	4.82	4.87	0.05	Actg2	actin, gamma 2, smooth muscle, enteric
11470	10.56	10.8767	10.5233	0.316667	-0.0366667	5.66333	5.56333	-0.1	Actl7a	actin-like 7a
11471	12.455	12.1467	12.4833	-0.308333	0.0283333	7.22	7.36667	0.146667	Actl7b	actin-like 7b
11472	5.375	5.66333	5.41333	0.288333	0.0383333	5.53667	5.42667	-0.11	Actn2	actinin alpha 2
11474	5.85	5.65	5.94667	-0.2	0.0966667	5.40333	5.22667	-0.176667	Actn3	actinin alpha 3
11475	7.66333	7.77333	7.57	0.11	-0.0933333	6.65	6.42333	-0.226667	Acta2	actin, alpha 2, smooth muscle, aorta
11477	4.03667	3.98	4.07333	-0.0566667	0.0366667	6.91667	7.08333	0.166667	Acvr1	activin A receptor, type 1
11479	8.22333	8.03	8.28	-0.193333	0.0566667	8.90333	8.73333	-0.17	Acvr1b	activin A receptor, type 1B
11480	7.27333	7.58	7.35	0.306667	0.0766667	7.295	7.07667	-0.218333	Acvr2a	activin receptor IIA
11481	5.82	5.88667	5.63667	0.0666667	-0.183333	6.11333	6.24333	0.13	Acvr2b	activin receptor IIB
11482	4.77667	4.89333	4.88	0.116667	0.103333	4.915	5.00667	0.0916667	Acvrl1	activin A receptor, type II-like 1
11484	6.08333	5.92	5.95	-0.163333	-0.133333	7.63667	7.24667	-0.39	Aspa	aspartoacylase
11486	4.57	4.98	4.71667	0.41	0.146667	5.32333	5.49333	0.17	Ada	adenosine deaminase
11487	4.99	4.61	4.71333	-0.38	-0.276667	6.75	6.28	-0.47	Adam10	a disintegrin and metallopeptidase domain 10
11488	5.49333	5.32	5.54	-0.173333	0.0466667	5.00667	5.535	0.528333	Adam11	a disintegrin and metallopeptidase domain 11
11489	5.28333	5.33333	5.53	0.05	0.246667	5.48333	5.61	0.126667	Adam12	a disintegrin and metallopeptidase domain 12 (meltrin alpha)
11490	6.71333	6.77	6.84667	0.0566667	0.133333	6.62333	6.63333	0.01	Adam15	a disintegrin and metallopeptidase domain 15 (metargidin)
11491	6.29333	5.86667	6.25	-0.426667	-0.0433333	6.85667	6.64	-0.216667	Adam17	a disintegrin and metallopeptidase domain 17
11492	4.46667	4.6	4.43	0.133333	-0.0366667	4.25	4.25	0	Adam19	a disintegrin and metallopeptidase domain 19 (meltrin beta)
11495	12.43	11.7467	12.3333	-0.683333	-0.0966667	4.49333	4.825	0.331667	Adam2	a disintegrin and metallopeptidase domain 2
11496	5.40667	5.57	5.41333	0.163333	0.00666667	5.24333	5.205	-0.0383333	Adam22	a disintegrin and metallopeptidase domain 22
11497	12.04	12.12	11.95	0.08	-0.09	5.19	5.65667	0.466667	Adam3	a disintegrin and metallopeptidase domain 3 (cyritestin)
11499	12.895	12.25	12.7633	-0.645	-0.131667	4.32333	4.52	0.196667	Adam5	a disintegrin and metallopeptidase domain 5
11500	4.43333	4.97	4.52333	0.536667	0.09	4.48667	4.68	0.193333	Adam7	a disintegrin and metallopeptidase domain 7
11501	5.49667	5.51	5.54333	0.0133333	0.0466667	5.55667	5.5	-0.0566667	Adam8	a disintegrin and metallopeptidase domain 8
11502	4.23	4.04	4.26333	-0.19	0.0333333	9.14333	8.99667	-0.146667	Adam9	a disintegrin and metallopeptidase domain 9 (meltrin gamma)
11504	4.59667	4.81667	4.78333	0.22	0.186667	5.71	6.895	1.185	Adamts1	a disintegrin-like and metallopeptidase (reprolysin type) with thrombospondin type 1 motif, 1
11512	6.68	6.57	6.85333	-0.11	0.173333	6.84	7.28333	0.443333	Adcy6	adenylate cyclase 6
11513	3.69	3.83667	3.91	0.146667	0.22	4.61	3.995	-0.615	Adcy7	adenylate cyclase 7
11514	4.29333	4.35667	4.40333	0.0633333	0.11	4.48667	4.39667	-0.09	Adcy8	adenylate cyclase 8
11515	4.925	4.97	5.12333	0.045	0.198333	7.27667	7.25	-0.0266667	Adcy9	adenylate cyclase 9
11516	5.26333	5.36	5.33667	0.0966667	0.0733333	4.95	4.87333	-0.0766667	Adcyap1	adenylate cyclase activating polypeptide 1
11517	5.32	5.40667	5.40667	0.0866667	0.0866667	5.31	5.26667	-0.0433333	Adcyap1r1	adenylate cyclase activating polypeptide 1 receptor 1
11518	7.05667	6.43333	6.85333	-0.623333	-0.203333	7.45333	7.30667	-0.146667	Add1	adducin 1 (alpha)
11519	5.31	5.55667	5.44667	0.246667	0.136667	5.07333	5.23667	0.163333	Add2	adducin 2 (beta)
11520	8.76667	9.45667	8.74667	0.69	-0.02	11.7867	11.8133	0.0266667	Plin2	perilipin 2
11522	6.38	6.97333	6.55667	0.593333	0.176667	12.8267	12.75	-0.0766667	Adh1	alcohol dehydrogenase 1 (class I)
11529	5.67667	5.88667	5.87667	0.21	0.2	5.90333	5.85667	-0.0466667	Adh7	alcohol dehydrogenase 7 (class IV), mu or sigma polypeptide
11532	6.03333	5.14333	4.94	-0.89	-1.09333	12.2967	12.1833	-0.113333	Adh5	alcohol dehydrogenase 5 (class III), chi polypeptide
11534	5.5	5.29667	5.05	-0.203333	-0.45	12.4867	12.3433	-0.143333	Adk	adenosine kinase
11536	4.89333	5.12333	5.04667	0.23	0.153333	7.57	6.86333	-0.706667	Gpr182	G protein-coupled receptor 182
11537	5.49333	5.5	5.67	0.00666667	0.176667	5.02333	5.34333	0.32	Cfd	complement factor D (adipsin)
11538	9.91333	9.71	9.89	-0.203333	-0.0233333	8.83	9.14333	0.313333	Adnp	activity-dependent neuroprotective protein
11539	5.23	5.16	5.29333	-0.07	0.0633333	5.49	5.88667	0.396667	Adora1	adenosine A1 receptor
11540	6.17	6.14667	6.26667	-0.0233333	0.0966667	6.40667	6.33	-0.0766667	Adora2a	adenosine A2a receptor
11542	9.33	10.3467	9.22	1.01667	-0.11	5.32	5.59333	0.273333	Adora3	adenosine A3 receptor
11544	9.135	7.82333	8.99	-1.31167	-0.145	6.62667	7.045	0.418333	Adprh	ADP-ribosylarginine hydrolase
11545	9.12	8.37333	8.9	-0.746667	-0.22	8.25333	8.32333	0.07	Parp1	poly (ADP-ribose) polymerase family, member 1
11546	7.43	7.43667	7.41	0.00666667	-0.02	7.05333	6.98	-0.0733333	Parp2	poly (ADP-ribose) polymerase family, member 2
11548	5.4	5.22333	5.71	-0.176667	0.31	7.8	7.97	0.17	Adra1b	adrenergic receptor, alpha 1b
11549	4.45	4.74	4.7	0.29	0.25	4.90333	5.10667	0.203333	Adra1a	adrenergic receptor, alpha 1a
11552	4.68	4.96333	4.88	0.283333	0.2	4.88333	4.66667	-0.216667	Adra2b	adrenergic receptor, alpha 2b
11553	5.34	5.51667	5.48667	0.176667	0.146667	5.3	5.39	0.09	Adra2c	adrenergic receptor, alpha 2c
11556	4.655	4.55333	4.65667	-0.101667	0.00166667	5.09333	5.15667	0.0633333	Adrb3	adrenergic receptor, beta 3
11564	7.68	6.32333	7.43	-1.35667	-0.25	6.96667	6.88	-0.0866667	Adsl	adenylosuccinate lyase
11565	5.98	6.37	5.59667	0.39	-0.383333	7.61333	7.85667	0.243333	Adssl1	adenylosuccinate synthetase like 1
11566	9.59333	9.19667	9.705	-0.396667	0.111667	8.78	8.67667	-0.103333	Adss	adenylosuccinate synthetase, non muscle
11567	6.02333	6.16667	6.25667	0.143333	0.233333	6.55	6.48333	-0.0666667	Avil	advillin
11568	6.47	6.75333	6.46	0.283333	-0.01	6.37667	6.39667	0.02	Aebp1	AE binding protein 1
11569	4.96	4.52	5.05333	-0.44	0.0933333	4.97333	5.12333	0.15	Aebp2	AE binding protein 2
11576	3.64	3.66667	3.53	0.0266667	-0.11	3.43	6.65667	3.22667	Afp	alpha fetoprotein
11593	5.40333	5.34667	5.31	-0.0566667	-0.0933333	7.96667	7.43667	-0.53	Aga	aspartylglucosaminidase
11595	5.01667	5.17333	5.24	0.156667	0.223333	4.81667	5.08333	0.266667	Acan	aggrecan
11596	6.46333	6.815	6.68	0.351667	0.216667	6.25667	6.24333	-0.0133333	Ager	advanced glycosylation end product-specific receptor
11600	4.39	4.52	4.47	0.13	0.08	4.42667	4.275	-0.151667	Angpt1	angiopoietin 1
11601	4.85667	5.00667	4.89333	0.15	0.0366667	4.69333	4.77333	0.08	Angpt2	angiopoietin 2
11602	5.78	5.93	5.85	0.15	0.07	5.48333	5.46667	-0.0166667	Angpt4	angiopoietin 4
11603	5.29	5.24	5.095	-0.05	-0.195	6.34667	6.29333	-0.0533333	Agrn	agrin
11605	4.26667	4.49667	4.27	0.23	0.00333333	4.65	4.75	0.1	Gla	galactosidase, alpha
11606	5.57667	5.765	5.685	0.188333	0.108333	10.8667	10.27	-0.596667	Agt	angiotensinogen (serpin peptidase inhibitor, clade A, member 8)
11607	8	8.44	7.82	0.44	-0.18	9.41333	9.16	-0.253333	Agtr1a	angiotensin II receptor, type 1a
11608	4.61667	4.66667	4.7	0.05	0.0833333	4.41667	4.46333	0.0466667	Agtr1b	angiotensin II receptor, type 1b
11610	7.27333	7.33333	7.31667	0.06	0.0433333	6.39	6.35333	-0.0366667	Agtrap	angiotensin II, type I receptor-associated protein
11611	6.28333	6.37333	6.53	0.09	0.246667	10.7633	10.78	0.0166667	Agxt	alanine-glyoxylate aminotransferase
11614	4.56	4.08667	4.27667	-0.473333	-0.283333	3.6	3.78667	0.186667	Nr0b1	nuclear receptor subfamily 0, group B, member 1
11622	4.54	4.52667	4.68	-0.0133333	0.14	6.95667	6.67333	-0.283333	Ahr	aryl-hydrocarbon receptor
11625	5.02	5.41667	5.24667	0.396667	0.226667	13.5233	13.4433	-0.08	Ahsg	alpha-2-HS-glycoprotein
11628	4.35667	4.45667	4.42333	0.1	0.0666667	4.30667	4.27	-0.0366667	Aicda	activation-induced cytidine deaminase
11629	10.0367	10.27	10.0367	0.233333	0	6.355	5.71	-0.645	Aif1	allograft inflammatory factor 1
11630	4.06	4.12667	3.95	0.0666667	-0.11	6.51667	5.67	-0.846667	Aim1	absent in melanoma 1
11632	7.95333	7.73333	7.87333	-0.22	-0.08	8.29	8.3	0.01	Aip	aryl-hydrocarbon receptor-interacting protein
11634	6.48	6.35	6.60333	-0.13	0.123333	5.89	5.91	0.02	Aire	autoimmune regulator (autoimmune polyendocrinopathy candidiasis ectodermal dystrophy)
11636	8.05333	8.94667	8.1	0.893333	0.0466667	5.88333	5.82333	-0.06	Ak1	adenylate kinase 1
11637	9.45333	9.04	9.38333	-0.413333	-0.07	10.5467	10.74	0.193333	Ak2	adenylate kinase 2
11639	5.26333	5.28667	5.35333	0.0233333	0.09	6.48333	6.185	-0.298333	Ak4	adenylate kinase 4
11640	8.73333	9.28667	8.71333	0.553333	-0.02	9.16667	9.23333	0.0666667	Akap1	A kinase (PRKA) anchor protein 1
11641	4.92	5.13	4.85333	0.21	-0.0666667	4.89667	5.04333	0.146667	Akap2	A kinase (PRKA) anchor protein 2
11642	11.0767	11.15	11.01	0.0733333	-0.0666667	4.15	4.19	0.04	Akap3	A kinase (PRKA) anchor protein 3
11643	11.51	11.62	11.51	0.11	0	4.95667	4.89	-0.0666667	Akap4	A kinase (PRKA) anchor protein 4
11647	6.25	6.77667	6.34	0.526667	0.09	7.86667	7.665	-0.201667	Alpl	alkaline phosphatase, liver/bone/kidney
11648	4.83667	4.78667	4.745	-0.05	-0.0916667	4.77	4.67	-0.1	Akp3	alkaline phosphatase 3, intestine, not Mn requiring
11650	5.80667	5.62667	6.07667	-0.18	0.27	5.39667	5.55	0.153333	Alppl2	alkaline phosphatase, placental-like 2
11651	6.51333	6.23333	6.28667	-0.28	-0.226667	8.09333	8.22	0.126667	Akt1	thymoma viral proto-oncogene 1
11652	7.75333	6.90667	7.61333	-0.846667	-0.14	8.33333	8.47333	0.14	Akt2	thymoma viral proto-oncogene 2
11655	9.06	8.4	9.01	-0.66	-0.05	11.9167	12.05	0.133333	Alas1	aminolevulinic acid synthase 1
11656	5.45667	5.45333	5.29333	-0.00333333	-0.163333	7.2	8.31	1.11	Alas2	aminolevulinic acid synthase 2, erythroid
11657	5.91	6.12	6.02333	0.21	0.113333	14.4567	14.4433	-0.0133333	Alb	albumin
11658	3.93667	4.17333	4.07333	0.236667	0.136667	7.87333	7.28333	-0.59	Alcam	activated leukocyte cell adhesion molecule
11666	7.81667	8.46667	7.84	0.65	0.0233333	7.72667	7.80333	0.0766667	Abcd1	ATP-binding cassette, sub-family D (ALD), member 1
11668	8.05333	7.14667	7.34333	-0.906667	-0.71	12.8767	13.0167	0.14	Aldh1a1	aldehyde dehydrogenase family 1, subfamily A1
11669	6.425	6.1	6.18667	-0.325	-0.238333	12.86	13.0067	0.146667	Aldh2	aldehyde dehydrogenase 2, mitochondrial
11671	7.06667	7.36667	7.04	0.3	-0.0266667	9.09667	9.14	0.0433333	Aldh3a2	aldehyde dehydrogenase family 3, subfamily A2
11674	9.46333	9.42667	9.42333	-0.0366667	-0.04	8.65667	8.69667	0.04	Aldoa	aldolase A, fructose-bisphosphate
11676	6.48333	6.34	6.24333	-0.143333	-0.24	8.935	8.76667	-0.168333	Aldoc	aldolase C, fructose-bisphosphate
11682	5.66667	5.64333	5.77667	-0.0233333	0.11	4.90667	4.91	0.00333333	Alk	anaplastic lymphoma kinase
11684	4.48	4.65	4.53667	0.17	0.0566667	4.38333	4.53	0.146667	Alox12	arachidonate 12-lipoxygenase
11685	5.53667	5.62	5.58333	0.0833333	0.0466667	5.42667	5.845	0.418333	Alox12e	arachidonate lipoxygenase, epidermal
11687	5.82	5.89667	5.82	0.0766667	0	5.48667	5.4	-0.0866667	Alox15	arachidonate 15-lipoxygenase
11688	4.30667	4.54	4.29333	0.233333	-0.0133333	4.43	4.56	0.13	Alox8	arachidonate 8-lipoxygenase
11689	6.45	6.61333	6.47	0.163333	0.02	6.30667	6.49667	0.19	Alox5	arachidonate 5-lipoxygenase
11690	5.8	5.87667	6.01	0.0766667	0.21	6.48333	6.375	-0.108333	Alox5ap	arachidonate 5-lipoxygenase activating protein
11692	9.675	9.89	9.52667	0.215	-0.148333	8.22333	8.515	0.291667	Gfer	growth factor, erv1 (S. cerevisiae)-like (augmenter of liver regeneration)
11695	5.51333	5.57667	5.66333	0.0633333	0.15	5.43667	5.44333	0.00666667	Alx4	aristaless-like homeobox 4
11699	4.245	4.80333	4.39	0.558333	0.145	13.12	13.195	0.075	Ambp	alpha 1 microglobulin/bikunin
11704	4.59667	4.70667	4.65333	0.11	0.0566667	4.66	4.60333	-0.0566667	Amelx	amelogenin X chromosome
11705	6.25	6.47	6.28	0.22	0.03	5.6	6.19	0.59	Amh	anti-Mullerian hormone
11720	4.005	4.36	4.01333	0.355	0.00833333	12.6467	12.4933	-0.153333	Mat1a	methionine adenosyltransferase I, alpha
11722	4.02	3.86	3.84333	-0.16	-0.176667	11.4433	11.275	-0.168333	Amy1	amylase 1, salivary
11727	3.72	3.88667	3.81667	0.166667	0.0966667	9.35	8.54333	-0.806667	Ang	angiogenin, ribonuclease, RNase A family, 5
11731	4.17333	5.08	4.14333	0.906667	-0.03	4.765	4.51667	-0.248333	Ang2	angiogenin, ribonuclease A family, member 2
11732	6.10667	6.125	5.96667	0.0183333	-0.14	8.14667	8.46667	0.32	Ank	progressive ankylosis
11733	5.33333	5.41333	5.48	0.08	0.146667	5.18667	5.25	0.0633333	Ank1	ankyrin 1, erythroid
11735	4.69	4.74	4.76	0.05	0.07	5.08333	5.02667	-0.0566667	Ank3	ankyrin 3, epithelial
11736	5.45	5.28667	5.41667	-0.163333	-0.0333333	6.79667	6.85667	0.06	Ankfy1	ankyrin repeat and FYVE domain containing 1
11737	5.07333	5.20333	5.04	0.13	-0.0333333	6.93667	6.915	-0.0216667	Anp32a	acidic (leucine-rich) nuclear phosphoprotein 32 family, member A
11739	5.73333	5.17667	5.18333	-0.556667	-0.55	6.52	5.65	-0.87	Slc25a4	solute carrier family 25 (mitochondrial carrier, adenine nucleotide translocator), member 4
11745	7.28	8.16	7.36667	0.88	0.0866667	6.49	6.38333	-0.106667	Anxa3	annexin A3
11746	4.27667	4.29333	4.3	0.0166667	0.0233333	7.91667	7.76333	-0.153333	Anxa4	annexin A4
11747	5.49333	5.73333	5.55333	0.24	0.06	6.27667	6	-0.276667	Anxa5	annexin A5
11749	5.64333	5.62	5.88	-0.0233333	0.236667	8.54	8.40667	-0.133333	Anxa6	annexin A6
11750	6.62333	6.3	6.48	-0.323333	-0.143333	8.47667	8.64	0.163333	Anxa7	annexin A7
11752	5.6	5.67	5.76667	0.07	0.166667	5.41667	5.45667	0.04	Anxa8	annexin A8
11757	5.62	5.48333	5.54667	-0.136667	-0.0733333	9.76333	9.57667	-0.186667	Prdx3	peroxiredoxin 3
11758	10.3267	9.89667	10.17	-0.43	-0.156667	11.4	11.5633	0.163333	Prdx6	peroxiredoxin 6
11761	5.31	5.62667	5.42	0.316667	0.11	8.16333	8.90667	0.743333	Aox1	aldehyde oxidase 1
11764	9.33333	8.39	9.31333	-0.943333	-0.02	9.25	9.27	0.02	Ap1b1	adaptor protein complex AP-1, beta 1 subunit
11765	7.85333	7.33	7.83667	-0.523333	-0.0166667	6.97667	6.98	0.00333333	Ap1g1	adaptor protein complex AP-1, gamma 1 subunit
11766	5.01333	5.12333	5.26667	0.11	0.253333	5.83	5.88667	0.0566667	Ap1g2	adaptor protein complex AP-1, gamma 2 subunit
11767	10.7933	10.0867	10.7233	-0.706667	-0.07	8.24	8.06	-0.18	Ap1m1	adaptor-related protein complex AP-1, mu subunit 1
11768	4.65	4.57667	4.74	-0.0733333	0.09	4.33667	4.35	0.0133333	Ap1m2	adaptor protein complex AP-1, mu 2 subunit
11769	7.91	7.61333	7.86667	-0.296667	-0.0433333	7.95667	8.15	0.193333	Ap1s1	adaptor protein complex AP-1, sigma 1
11770	3.45	3.61333	3.5	0.163333	0.05	4.88333	4.35	-0.533333	Fabp4	fatty acid binding protein 4, adipocyte
11771	9.25667	9.36667	9.27333	0.11	0.0166667	8.29667	8.17333	-0.123333	Ap2a1	adaptor protein complex AP-2, alpha 1 subunit
11772	7.19	7.08667	7.15667	-0.103333	-0.0333333	7.74	7.75	0.01	Ap2a2	adaptor protein complex AP-2, alpha 2 subunit
11774	10.15	9.99	10.03	-0.16	-0.12	8.47333	8.37	-0.103333	Ap3b1	adaptor-related protein complex 3, beta 1 subunit
11775	6.49667	6.56	6.61333	0.0633333	0.116667	6.75667	6.72667	-0.03	Ap3b2	adaptor-related protein complex 3, beta 2 subunit
11776	10.36	10.1933	10.2067	-0.166667	-0.153333	8.915	9.01	0.095	Ap3d1	adaptor-related protein complex 3, delta 1 subunit
11778	6.08	5.66667	6.11333	-0.413333	0.0333333	6.17	6.20667	0.0366667	Ap3s2	adaptor-related protein complex 3, sigma 2 subunit
11781	8.075	8.24	8.02667	0.165	-0.0483333	6.56333	6.38	-0.183333	Ap4m1	adaptor-related protein complex AP-4, mu 1
11782	8.10667	7.84333	8.06	-0.263333	-0.0466667	7.83667	7.73667	-0.1	Ap4s1	adaptor-related protein complex AP-4, sigma 1
11783	4.52333	4.54	4.63667	0.0166667	0.113333	5.03667	4.715	-0.321667	Apaf1	apoptotic peptidase activating factor 1
11784	4.75667	4.9	4.91	0.143333	0.153333	4.56667	4.62667	0.06	Apba2	amyloid beta (A4) precursor protein-binding, family A, member 2
11785	6.17	6.20333	6.30333	0.0333333	0.133333	5.46667	5.59	0.123333	Apbb1	amyloid beta (A4) precursor protein-binding, family B, member 1
11787	5.28	5.17333	5.48333	-0.106667	0.203333	6.53	6.50667	-0.0233333	Apbb2	amyloid beta (A4) precursor protein-binding, family B, member 2
11789	4.85	4.82	4.96	-0.03	0.11	5.56	5.58333	0.0233333	Apc	adenomatosis polyposis coli
11792	8.80667	8.67667	8.80667	-0.13	0	8.80667	8.91333	0.106667	Apex1	apurinic/apyrimidinic endonuclease 1
11793	4.85	4.82333	4.89	-0.0266667	0.04	7.65	7.69	0.04	Atg5	autophagy-related 5 (yeast)
11796	5.37333	5.71333	5.43667	0.34	0.0633333	6.68667	6.72667	0.04	Birc3	baculoviral IAP repeat-containing 3
11797	9.76	9.31333	9.44333	-0.446667	-0.316667	7.9	7.62333	-0.276667	Birc2	baculoviral IAP repeat-containing 2
11798	3.82	3.84	3.83667	0.02	0.0166667	5.10333	5.36	0.256667	Xiap	X-linked inhibitor of apoptosis
11799	9.49	9.13333	9.29333	-0.356667	-0.196667	3.89667	3.79	-0.106667	Birc5	baculoviral IAP repeat-containing 5
11800	7.85333	6.32333	7.71	-1.53	-0.143333	7.78	7.76333	-0.0166667	Api5	apoptosis inhibitor 5
11801	4.95333	4.88333	5.10667	-0.07	0.153333	9.68	8.275	-1.405	Cd5l	CD5 antigen-like
11803	6.66	6.55667	6.76667	-0.103333	0.106667	5.94	5.79667	-0.143333	Aplp1	amyloid beta (A4) precursor-like protein 1
11804	9.41667	8.48333	9.34333	-0.933333	-0.0733333	10.3567	10.4033	0.0466667	Aplp2	amyloid beta (A4) precursor-like protein 2
11806	5.58	5.62333	5.77	0.0433333	0.19	13.4467	13.2833	-0.163333	Apoa1	apolipoprotein A-I
11807	5.7	5.52333	5.73	-0.176667	0.03	14.0933	13.9767	-0.116667	Apoa2	apolipoprotein A-II
11808	4.66	4.71667	4.85667	0.0566667	0.196667	10.26	9.79	-0.47	Apoa4	apolipoprotein A-IV
11810	5.59333	5.60667	5.92667	0.0133333	0.333333	7.04	6.90333	-0.136667	Apobec1	apolipoprotein B mRNA editing enzyme, catalytic polypeptide 1
11811	4.17667	4.50333	4.34	0.326667	0.163333	4.02333	3.83333	-0.19	Apobec2	apolipoprotein B mRNA editing enzyme, catalytic polypeptide 2
11812	5.66667	5.41667	5.86333	-0.25	0.196667	13.25	13.1967	-0.0533333	Apoc1	apolipoprotein C-I
11813	9.16333	8.07333	9.03333	-1.09	-0.13	11.6167	11.4433	-0.173333	Apoc2	apolipoprotein C-II
11814	4.65667	4.39	4.73	-0.266667	0.0733333	13.07	12.8167	-0.253333	Apoc3	apolipoprotein C-III
11815	5.96333	6.13333	6.125	0.17	0.161667	5.70667	6.15	0.443333	Apod	apolipoprotein D
11816	6.01333	5.485	5.65	-0.528333	-0.363333	13.8033	13.7433	-0.06	Apoe	apolipoprotein E
11818	8.86333	9.40667	8.81	0.543333	-0.0533333	13.3533	13.2767	-0.0766667	Apoh	apolipoprotein H
11819	3.86667	3.91333	3.78333	0.0466667	-0.0833333	5.56333	5.13	-0.433333	Nr2f2	nuclear receptor subfamily 2, group F, member 2
11820	8.155	8.43333	7.71333	0.278333	-0.441667	8.73	8.64333	-0.0866667	App	amyloid beta (A4) precursor protein
11821	11.3367	10.91	11.36	-0.426667	0.0233333	9.085	8.88	-0.205	Aprt	adenine phosphoribosyl transferase
11826	4.63333	4.81667	4.65	0.183333	0.0166667	9.32333	9.12333	-0.2	Aqp1	aquaporin 1
11827	5.91	5.86	5.96333	-0.05	0.0533333	5.52	5.89667	0.376667	Aqp2	aquaporin 2
11828	4.44	4.40667	4.48	-0.0333333	0.04	4.25	4.365	0.115	Aqp3	aquaporin 3
11829	4.36667	4.58667	4.51667	0.22	0.15	5.01	5.44	0.43	Aqp4	aquaporin 4
11830	5.02333	5.12	5.04	0.0966667	0.0166667	5.16	5.09	-0.07	Aqp5	aquaporin 5
11832	8.19667	8.57	8.19667	0.373333	0	7.11333	7.07667	-0.0366667	Aqp7	aquaporin 7
11833	5.81	5.91667	5.59	0.106667	-0.22	7.89333	7.95667	0.0633333	Aqp8	aquaporin 8
11834	5.57	5.43667	5.6	-0.133333	0.03	5.25	5.16	-0.09	Aqr	aquarius
11835	5.76	6.31333	6.24667	0.553333	0.486667	5.96	6.28667	0.326667	Ar	androgen receptor
11836	5.34333	5.29333	5.30667	-0.05	-0.0366667	6.63333	6.65	0.0166667	Araf	v-raf murine sarcoma 3611 viral oncogene homolog
11838	10.8533	10.6067	10.77	-0.246667	-0.0833333	6.24667	6.64333	0.396667	Arc	activity regulated cytoskeletal-associated protein
11840	10.29	9.54333	10.2533	-0.746667	-0.0366667	10.4	10.3833	-0.0166667	Arf1	ADP-ribosylation factor 1
11841	5.36333	4.98	5.44333	-0.383333	0.08	4.895	5.04333	0.148333	Arf2	ADP-ribosylation factor 2
11842	7.81333	7.64333	7.79667	-0.17	-0.0166667	7.63333	7.71333	0.08	Arf3	ADP-ribosylation factor 3
11843	9.06667	9.305	8.96	0.238333	-0.106667	10.3833	10.17	-0.213333	Arf4	ADP-ribosylation factor 4
11844	7.43	7.07667	7.35667	-0.353333	-0.0733333	8.35	8.48667	0.136667	Arf5	ADP-ribosylation factor 5
11845	8.20667	7.845	8.16333	-0.361667	-0.0433333	8.4	8.6	0.2	Arf6	ADP-ribosylation factor 6
11846	3.68667	3.725	3.8	0.0383333	0.113333	12.85	12.73	-0.12	Arg1	arginase, liver
11852	7.62	6.01	6.75	-1.61	-0.87	9.27667	9.3	0.0233333	Rhob	ras homolog gene family, member B
11853	4.24	4.24	4.08333	0	-0.156667	4.74333	4.85	0.106667	Rhoc	ras homolog gene family, member C
11854	5.51667	5.66333	5.61333	0.146667	0.0966667	6.86667	6.87667	0.01	Rhod	ras homolog gene family, member D
11855	7.53	7.47	7.31	-0.06	-0.22	6.39333	6.29333	-0.1	Arhgap5	Rho GTPase activating protein 5
11856	3.31333	3.50667	3.45333	0.193333	0.14	4.51333	4.34333	-0.17	Arhgap6	Rho GTPase activating protein 6
11857	5.77333	5.78667	5.97	0.0133333	0.196667	6.28333	5.97	-0.313333	Arhgdib	Rho, GDP dissociation inhibitor (GDI) beta
11861	7.99	7.43667	7.87	-0.553333	-0.12	5.62	5.8	0.18	Arl4a	ADP-ribosylation factor-like 4A
11863	5.71	5.50667	5.63333	-0.203333	-0.0766667	6.68	6.57333	-0.106667	Arnt	aryl hydrocarbon receptor nuclear translocator
11864	4.47667	4.55	4.60667	0.0733333	0.13	4.55	4.55	0	Arnt2	aryl hydrocarbon receptor nuclear translocator 2
11865	5.09	5.43	5.36	0.34	0.27	4.87667	5.32667	0.45	Arntl	aryl hydrocarbon receptor nuclear translocator-like
11870	6.55667	6.63333	6.59333	0.0766667	0.0366667	6	5.97667	-0.0233333	Art1	ADP-ribosyltransferase 1
11872	4.64667	4.68	4.61667	0.0333333	-0.03	4.94667	4.77333	-0.173333	Art2b	ADP-ribosyltransferase 2b
11875	8.60333	8.43	8.56667	-0.173333	-0.0366667	6.08333	5.37	-0.713333	Art5	ADP-ribosyltransferase 5
11876	6.78	7.33667	6.79667	0.556667	0.0166667	5.04	5.00667	-0.0333333	Artn	artemin
11877	5.13	5.13333	5.18333	0.00333333	0.0533333	5.32333	5.02667	-0.296667	Arvcf	armadillo repeat gene deleted in velo-cardio-facial syndrome
11881	5.48	5.68333	5.755	0.203333	0.275	7.55333	7.15	-0.403333	Arsb	arylsulfatase B
11883	11.2833	10.6767	11.2033	-0.606667	-0.08	8.48333	9.19333	0.71	Arsa	arylsulfatase A
11886	6.38	6.12667	6.38	-0.253333	0	8.96667	8.48667	-0.48	Asah1	N-acylsphingosine amidohydrolase 1
11889	3.94333	4.00667	4.03	0.0633333	0.0866667	11.4433	11.3467	-0.0966667	Asgr1	asialoglycoprotein receptor 1
11890	4.28	4.495	4.49333	0.215	0.213333	10.3467	10.2933	-0.0533333	Asgr2	asialoglycoprotein receptor 2
11891	5.59	5.48	5.25667	-0.11	-0.333333	4.16	4.04667	-0.113333	Rab27a	RAB27A, member RAS oncogene family
11905	4.52333	4.75667	4.66333	0.233333	0.14	13.3167	13.2	-0.116667	Serpinc1	serine (or cysteine) peptidase inhibitor, clade C (antithrombin), member 1
11906	4.98333	4.77667	4.93667	-0.206667	-0.0466667	4.99333	4.95	-0.0433333	Zfhx3	zinc finger homeobox 3
11907	7.02	6.32667	6.88	-0.693333	-0.14	6.95667	6.885	-0.0716667	Ate1	arginyltransferase 1
11908	7.77	6.85	7.6	-0.92	-0.17	8.15667	8.43	0.273333	Atf1	activating transcription factor 1
11909	7.83667	7.07	7.67667	-0.766667	-0.16	8.33333	8.22667	-0.106667	Atf2	activating transcription factor 2
11910	6.435	5.935	6.18667	-0.5	-0.248333	6.44333	10.8	4.35667	Atf3	activating transcription factor 3
11911	8.56333	8.19	8.7	-0.373333	0.136667	9.71333	9.69	-0.0233333	Atf4	activating transcription factor 4
11920	5.41667	5.44333	5.36333	0.0266667	-0.0533333	5.96667	5.89333	-0.0733333	Atm	ataxia telangiectasia mutated homolog (human)
11921	4.98	5.40667	5.25	0.426667	0.27	4.87	5.13333	0.263333	Atoh1	atonal homolog 1 (Drosophila)
11925	4.41	4.71333	4.55667	0.303333	0.146667	4.25333	4.33667	0.0833333	Neurog3	neurogenin 3
11927	9.19667	9.01667	9.17	-0.18	-0.0266667	10.0467	9.96	-0.0866667	Atox1	ATX1 (antioxidant protein 1) homolog 1 (yeast)
11928	5.74667	5.05	4.98333	-0.696667	-0.763333	10.29	10.64	0.35	Atp1a1	ATPase, Na+/K+ transporting, alpha 1 polypeptide
11931	5.82333	5.58667	5.59333	-0.236667	-0.23	8.63	8.12	-0.51	Atp1b1	ATPase, Na+/K+ transporting, beta 1 polypeptide
11932	6.16	6.165	6.17	0.005	0.01	6.155	6.005	-0.15	Atp1b2	ATPase, Na+/K+ transporting, beta 2 polypeptide
11933	11.57	11.8	11.58	0.23	0.01	8.5	8.37333	-0.126667	Atp1b3	ATPase, Na+/K+ transporting, beta 3 polypeptide
11936	5.01	4.97333	5.08333	-0.0366667	0.0733333	4.77	4.76	-0.01	Fxyd2	FXYD domain-containing ion transport regulator 2
11937	5.83	5.85667	5.89333	0.0266667	0.0633333	6.05667	6.11	0.0533333	Atp2a1	ATPase, Ca++ transporting, cardiac muscle, fast twitch 1
11938	8.39	8.01333	8.32667	-0.376667	-0.0633333	9.36	9.29333	-0.0666667	Atp2a2	ATPase, Ca++ transporting, cardiac muscle, slow twitch 2
11941	4.91	5.22	5.06	0.31	0.15	4.88667	4.73	-0.156667	Atp2b2	ATPase, Ca++ transporting, plasma membrane 2
11944	6.06333	6.18667	6.15333	0.123333	0.09	6.32	6.09667	-0.223333	Atp4a	ATPase, H+/K+ exchanging, gastric, alpha polypeptide
11945	7.46	7.58	7.54667	0.12	0.0866667	7.56333	7.63	0.0666667	Atp4b	ATPase, H+/K+ exchanging, beta polypeptide
11946	10.2133	9.15667	10.0767	-1.05667	-0.136667	11.615	11.7233	0.108333	Atp5a1	ATP synthase, H+ transporting, mitochondrial F1 complex, alpha subunit 1
11947	12.09	11.34	11.89	-0.75	-0.2	12.6233	12.5833	-0.04	Atp5b	ATP synthase, H+ transporting mitochondrial F1 complex, beta subunit
11957	11.1333	10.93	10.99	-0.203333	-0.143333	11.64	11.5033	-0.136667	Atp5j	ATP synthase, H+ transporting, mitochondrial F0 complex, subunit F
11958	11.1833	10.6033	10.99	-0.58	-0.193333	11.0267	10.9633	-0.0633333	Atp5k	ATP synthase, H+ transporting, mitochondrial F1F0 complex, subunit e
11964	9.13667	8.92	8.87333	-0.216667	-0.263333	8.59667	8.43	-0.166667	Atp6v1a	ATPase, H+ transporting, lysosomal V1 subunit A
11966	7.73667	7.44333	7.70667	-0.293333	-0.03	7.665	7.52333	-0.141667	Atp6v1b2	ATPase, H+ transporting, lysosomal V1 subunit B2
11972	8.63667	7.95667	8.45667	-0.68	-0.18	10.1867	10.3167	0.13	Atp6v0d1	ATPase, H+ transporting, lysosomal V0 subunit D1
11973	8.90333	7.4	8.71333	-1.50333	-0.19	10.3567	10.11	-0.246667	Atp6v1e1	ATPase, H+ transporting, lysosomal V1 subunit E1
11974	8.37	8.15333	8.28667	-0.216667	-0.0833333	9.30333	9.05333	-0.25	Atp6v0e	ATPase, H+ transporting, lysosomal V0 subunit E
11975	6.1	5.94333	6.17667	-0.156667	0.0766667	7.04333	7.02667	-0.0166667	Atp6v0a1	ATPase, H+ transporting, lysosomal V0 subunit A1
11977	4.37333	4.11	4.18333	-0.263333	-0.19	4.94333	5.43	0.486667	Atp7a	ATPase, Cu++ transporting, alpha polypeptide
11979	5.2	5.19	5.23333	-0.01	0.0333333	4.93	5.21	0.28	Atp7b	ATPase, Cu++ transporting, beta polypeptide
11980	4.53	4.6	4.59	0.07	0.06	4.77333	4.70667	-0.0666667	Atp8a1	ATPase, aminophospholipid transporter (APLT), class I, type 8A, member 1
11981	8.11	8.03	8.01	-0.08	-0.1	8.55	8.67333	0.123333	Atp9a	ATPase, class II, type 9A
11982	7.35333	8.3	7.105	0.946667	-0.248333	3.99333	4.14667	0.153333	Atp10a	ATPase, class V, type 10A
11983	9.76	10.535	9.515	0.775	-0.245	6.56667	5.77	-0.796667	Atpif1	ATPase inhibitory factor 1
11987	6.75	6.24333	6.70667	-0.506667	-0.0433333	5.69667	5.87333	0.176667	Slc7a1	solute carrier family 7 (cationic amino acid transporter, y+ system), member 1
11988	4.10333	4.14	4.15333	0.0366667	0.05	7.98667	7.5	-0.486667	Slc7a2	solute carrier family 7 (cationic amino acid transporter, y+ system), member 2
11989	4.92667	5.18	5.00333	0.253333	0.0766667	5.05	4.92333	-0.126667	Slc7a3	solute carrier family 7 (cationic amino acid transporter, y+ system), member 3
11990	5.815	5.69333	6.02	-0.121667	0.205	6.69333	6.72333	0.03	Atrn	attractin
11992	7.24667	7.18	7.36333	-0.0666667	0.116667	9.07	8.87	-0.2	Auh	AU RNA binding protein/enoyl-coenzyme A hydratase
11993	8.7	8.26	8.6	-0.44	-0.1	9.23333	9.18667	-0.0466667	Aup1	ancient ubiquitous protein 1
11997	5.12	5.13	5.38	0.01	0.26	5.005	4.97333	-0.0316667	Akr1b7	aldo-keto reductase family 1, member B7
11998	6.74	6.84333	6.91	0.103333	0.17	6.93333	6.8	-0.133333	Avp	arginine vasopressin
12000	5.42333	5.73	5.71	0.306667	0.286667	5.47667	5.75333	0.276667	Avpr2	arginine vasopressin receptor 2
12005	7.99667	7.38	7.87333	-0.616667	-0.123333	7.11333	7.36667	0.253333	Axin1	axin 1
12006	4.76667	4.95	4.86	0.183333	0.0933333	4.64	4.84	0.2	Axin2	axin2
12007	5.59333	5.79333	5.86667	0.2	0.273333	12.49	12.3267	-0.163333	Azgp1	alpha-2-glycoprotein 1, zinc
12009	8.16333	7.74	8.16667	-0.423333	0.00333333	5.64	5.87	0.23	Azi1	5-azacytidine induced gene 1
12010	6.46333	6.57667	6.47333	0.113333	0.01	13.0867	12.96	-0.126667	B2m	beta-2 microglobulin
12012	3.54333	3.74667	3.59	0.203333	0.0466667	9.17333	8.85667	-0.316667	Baat	bile acid-Coenzyme A: amino acid N-acyltransferase
12013	4.67333	4.63333	4.47333	-0.04	-0.2	7.50333	7.42333	-0.08	Bach1	BTB and CNC homology 1
12014	3.95	4.15333	4.11	0.203333	0.16	6.55	5.6	-0.95	Bach2	BTB and CNC homology 2
12015	8.43333	7.80667	8.39667	-0.626667	-0.0366667	6.43333	6.40333	-0.03	Bad	BCL2-associated agonist of cell death
12017	10.4167	10.35	10.2633	-0.0666667	-0.153333	9.36667	9.38	0.0133333	Bag1	BCL2-associated athanogene 1
12018	6.06	5.72333	6.26	-0.336667	0.2	6.06	5.99333	-0.0666667	Bak1	BCL2-antagonist/killer 1
12020	4.73333	5.03	5.17	0.296667	0.436667	4.83333	4.60667	-0.226667	Nkx3-2	NK3 homeobox 2
12021	6.73667	6.12	6.53667	-0.616667	-0.2	5.21667	5.22667	0.01	Bard1	BRCA1 associated RING domain 1
12022	5.73333	5.76	5.97	0.0266667	0.236667	5.66	5.68333	0.0233333	Barx1	BarH-like homeobox 1
12023	4.67333	4.90333	4.73	0.23	0.0566667	4.71667	4.71333	-0.00333333	Barx2	BarH-like homeobox 2
12028	5.93	5.51333	5.82	-0.416667	-0.11	7.09333	7.15	0.0566667	Bax	BCL2-associated X protein
12029	5.31	4.99667	5.42667	-0.313333	0.116667	5.25667	5.28333	0.0266667	Bcl6b	B-cell CLL/lymphoma 6, member B
12032	4.6	4.86	4.72	0.26	0.12	4.31667	4.39667	0.08	Bcan	brevican
12033	11.5233	11	11.3733	-0.523333	-0.15	7.23333	6.79333	-0.44	Bcap29	B-cell receptor-associated protein 29
12034	9.20667	8.87	9.18333	-0.336667	-0.0233333	10.89	10.86	-0.03	Phb2	prohibitin 2
12035	5.12667	5.10667	5.32667	-0.02	0.2	5.04667	5.1	0.0533333	Bcat1	branched chain aminotransferase 1, cytosolic
12036	5.53	5.16333	5.52	-0.366667	-0.01	6.13333	5.86667	-0.266667	Bcat2	branched chain aminotransferase 2, mitochondrial
12038	4.39333	4.57	4.50333	0.176667	0.11	5.66	5.70333	0.0433333	Bche	butyrylcholinesterase
12039	8.38333	7.575	8.34	-0.808333	-0.0433333	10.14	10.4133	0.273333	Bckdha	branched chain ketoacid dehydrogenase E1, alpha polypeptide
12040	4.92667	4.62667	5.125	-0.3	0.198333	11.0333	10.9267	-0.106667	Bckdhb	branched chain ketoacid dehydrogenase E1, beta polypeptide
12041	6.22667	5.84	6.34667	-0.386667	0.12	6.94333	6.78	-0.163333	Bckdk	branched chain ketoacid dehydrogenase kinase
12042	6.27	6.14	6.48333	-0.13	0.213333	6.79333	6.84333	0.05	Bcl10	B-cell leukemia/lymphoma 10
12043	5.45667	5.51333	5.55	0.0566667	0.0933333	5.51667	5.46667	-0.05	Bcl2	B-cell leukemia/lymphoma 2
12048	7.58	7.09	7.73667	-0.49	0.156667	6.79667	6.72333	-0.0733333	Bcl2l1	BCL2-like 1
12049	4.18	4.33	4.52333	0.15	0.343333	4.36333	4.55	0.186667	Bcl2l10	Bcl2-like 10
12050	4.93333	5	5.02667	0.0666667	0.0933333	5.53	5.80667	0.276667	Bcl2l2	BCL2-like 2
12051	5.64	5.70333	5.82	0.0633333	0.18	7.36	7.53333	0.173333	Bcl3	B-cell leukemia/lymphoma 3
12053	4.86	5.17	4.94333	0.31	0.0833333	5.73667	7.04667	1.31	Bcl6	B-cell leukemia/lymphoma 6
12054	8.44	7.03667	8.28	-1.40333	-0.16	6.31667	6.58	0.263333	Bcl7b	B-cell CLL/lymphoma 7B
12055	10.0333	9.39	9.92	-0.643333	-0.113333	6.88	6.58	-0.3	Bcl7c	B-cell CLL/lymphoma 7C
12061	4.65	4.8	4.84333	0.15	0.193333	4.95	4.92333	-0.0266667	Bdkrb1	bradykinin receptor, beta 1
12062	5.02667	5.26333	5.31333	0.236667	0.286667	5.05667	5.22667	0.17	Bdkrb2	bradykinin receptor, beta 2
12064	4.61	4.53667	4.72667	-0.0733333	0.116667	4.98	5.14667	0.166667	Bdnf	brain derived neurotrophic factor
12068	5.76	5.60333	5.58333	-0.156667	-0.176667	7.25333	7.41667	0.163333	Bet1	blocked early in transport 1 homolog (S. cerevisiae)
12070	8.06333	8.09	8.05667	0.0266667	-0.00666667	7.58	7.38	-0.2	Ngfrap1	nerve growth factor receptor (TNFRSF16) associated protein 1
12075	4.53667	4.81	4.59667	0.273333	0.06	4.50333	4.52333	0.02	Bfsp1	beaded filament structural protein 1, in lens-CP94
12091	6.49333	6.58667	6.30667	0.0933333	-0.186667	6.82333	6.66667	-0.156667	Glb1	galactosidase, beta 1
12111	6.265	6.24	6.26	-0.025	-0.005	8.82	8.75	-0.07	Bgn	biglycan
12122	5.42	5.09	5.46333	-0.33	0.0433333	6.57	6.47333	-0.0966667	Bid	BH3 interacting domain death agonist
12123	7.1	6.96	7.24667	-0.14	0.146667	7.15667	7.12667	-0.03	Hrk	harakiri, BCL2 interacting protein (contains only BH3 domain)
12124	4.78	4.81	4.8	0.03	0.02	5.33333	5.22667	-0.106667	Bik	BCL2-interacting killer
12125	5.31333	5.55667	5.39667	0.243333	0.0833333	5.67	5.56	-0.11	Bcl2l11	BCL2-like 11 (apoptosis facilitator)
12140	3.38667	3.48667	3.50333	0.1	0.116667	5.42667	4.01	-1.41667	Fabp7	fatty acid binding protein 7, brain
12142	4.24	4.18	4.48	-0.06	0.24	4.41333	4.61333	0.2	Prdm1	PR domain containing 1, with ZNF domain
12143	5.08667	4.93	5.17	-0.156667	0.0833333	5.14	5.20667	0.0666667	Blk	B lymphoid kinase
12144	7.64333	7.69	7.54667	0.0466667	-0.0966667	4.82667	4.71667	-0.11	Blm	Bloom syndrome, RecQ helicase-like
12145	4.98	5.13	5.14333	0.15	0.163333	4.83	4.85333	0.0233333	Cxcr5	chemokine (C-X-C motif) receptor 5
12151	6.98	7.5	6.98	0.52	0	7.33	7.31333	-0.0166667	Bmi1	Bmi1 polycomb ring finger oncogene
12153	5.06333	5.195	5.14	0.131667	0.0766667	7.19667	7.36	0.163333	Bmp1	bone morphogenetic protein 1
12154	5.82333	5.86667	6.05333	0.0433333	0.23	6.03667	6.20333	0.166667	Bmp10	bone morphogenetic protein 10
12156	3.51667	3.69667	3.69	0.18	0.173333	6.72667	6.99	0.263333	Bmp2	bone morphogenetic protein 2
12159	5.31	5.51333	5.52333	0.203333	0.213333	6.16333	5.88667	-0.276667	Bmp4	bone morphogenetic protein 4
12160	4.61	4.82	4.74333	0.21	0.133333	5.02333	4.95	-0.0733333	Bmp5	bone morphogenetic protein 5
12162	4.81	5.05333	4.80667	0.243333	-0.00333333	4.77333	4.75	-0.0233333	Bmp7	bone morphogenetic protein 7
12163	4.99667	5.06667	5.12	0.07	0.123333	5.09333	5.00667	-0.0866667	Bmp8a	bone morphogenetic protein 8a
12164	4.7	4.75	4.77	0.05	0.07	4.75667	4.575	-0.181667	Bmp8b	bone morphogenetic protein 8b
12165	7.04667	7.165	7.33333	0.118333	0.286667	7.66	7.38	-0.28	Gdf2	growth differentiation factor 2
12166	5.85667	5.67333	5.83333	-0.183333	-0.0233333	6.77	6.71	-0.06	Bmpr1a	bone morphogenetic protein receptor, type 1A
12168	3.95667	4.13667	4.10667	0.18	0.15	4.70667	4.63	-0.0766667	Bmpr2	bone morphogenic protein receptor, type II (serine/threonine kinase)
12173	4.925	4.61333	4.65	-0.311667	-0.275	4.46667	4.16	-0.306667	Bnc1	basonuclin 1
12175	7.64333	6.96333	7.46667	-0.68	-0.176667	7.99	8.12	0.13	Bnip2	BCL2/adenovirus E1B interacting protein 2
12177	5.97333	4.95	5.73333	-1.02333	-0.24	8.10667	7.87	-0.236667	Bnip3l	BCL2/adenovirus E1B interacting protein 3-like
12180	5.61333	5.22333	5.46667	-0.39	-0.146667	5.03667	4.89333	-0.143333	Smyd1	SET and MYND domain containing 1
12181	8.38333	8.02	8.34667	-0.363333	-0.0366667	8.04	8.19	0.15	Bop1	block of proliferation 1
12183	8.93667	8.71	8.725	-0.226667	-0.211667	6.80333	6.75333	-0.05	Bpgm	2,3-bisphosphoglycerate mutase
12189	5.48667	6.17	5.47667	0.683333	-0.01	4.42333	4.65667	0.233333	Brca1	breast cancer 1
12190	9.73333	9.9	9.63	0.166667	-0.103333	6.2	6.01333	-0.186667	Brca2	breast cancer 2
12192	6.09333	7.03	5.96333	0.936667	-0.13	10.0467	11.26	1.21333	Zfp36l1	zinc finger protein 36, C3H type-like 1
12193	6.39	6.42667	6.51	0.0366667	0.12	6.51333	6.53	0.0166667	Zfp36l2	zinc finger protein 36, C3H type-like 2
12209	6.16667	6.02333	6.28333	-0.143333	0.116667	6.55333	6.395	-0.158333	Brs3	bombesin-like receptor 3
12211	6.04	6.24667	6.11667	0.206667	0.0766667	6.82667	6.7	-0.126667	Birc6	baculoviral IAP repeat-containing 6
12212	4.34	4.49667	4.58667	0.156667	0.246667	5.28667	5.05667	-0.23	Chic1	cysteine-rich hydrophobic domain 1
12215	11.6767	9.93	11.6133	-1.74667	-0.0633333	11.3	11.17	-0.13	Bsg	basigin
12217	4.99	5.17	5.00333	0.18	0.0133333	4.865	4.79667	-0.0683333	Bsn	bassoon
12223	4.48667	4.49333	4.53	0.00666667	0.0433333	4.49667	4.63667	0.14	Btc	betacellulin, epidermal growth factor family member
12224	8.22	9.39	7.98	1.17	-0.24	4.91333	4.64	-0.273333	Klf5	Kruppel-like factor 5
12226	4.62	4.96333	4.84667	0.343333	0.226667	5.43	5.10667	-0.323333	Btg1	B-cell translocation gene 1, anti-proliferative
12227	6.625	6.51667	6.62667	-0.108333	0.00166667	8.52	8.23	-0.29	Btg2	B-cell translocation gene 2, anti-proliferative
12229	5.62	5.67333	5.78333	0.0533333	0.163333	5.68	5.74333	0.0633333	Btk	Bruton agammaglobulinemia tyrosine kinase
12234	7.29667	7.33	7.40333	0.0333333	0.106667	6.51333	6.54667	0.0333333	Btrc	beta-transducin repeat containing protein
12235	9.495	9.535	9.30333	0.04	-0.191667	4.01667	4.53667	0.52	Bub1	budding uninhibited by benzimidazoles 1 homolog (S. cerevisiae)
12236	9.06	8.64	8.98667	-0.42	-0.0733333	5.10667	5.12333	0.0166667	Bub1b	budding uninhibited by benzimidazoles 1 homolog, beta (S. cerevisiae)
12237	7.9	7.37333	7.94667	-0.526667	0.0466667	7.01	7.11	0.1	Bub3	budding uninhibited by benzimidazoles 3 homolog (S. cerevisiae)
12238	8.92667	9.38	8.77	0.453333	-0.156667	9.925	9.35	-0.575	Commd3	COMM domain containing 3
12257	4.53333	4.49333	4.5	-0.04	-0.0333333	7.62	7.58333	-0.0366667	Tspo	translocator protein
12258	6.37333	6.53333	6.525	0.16	0.151667	12.78	12.5733	-0.206667	Serping1	serine (or cysteine) peptidase inhibitor, clade G, member 1
12259	5.52333	5.82	5.36333	0.296667	-0.16	10.77	9.41	-1.36	C1qa	complement component 1, q subcomponent, alpha polypeptide
12260	4.01333	4.22	3.98	0.206667	-0.0333333	8.4	7.48667	-0.913333	C1qb	complement component 1, q subcomponent, beta polypeptide
12261	8.84	9.03333	8.62667	0.193333	-0.213333	11.27	11.26	-0.01	C1qbp	complement component 1, q subcomponent binding protein
12262	5.51	5.21	5.40333	-0.3	-0.106667	9.325	8.16	-1.165	C1qc	complement component 1, q subcomponent, C chain
12263	5.52333	5.7	5.75333	0.176667	0.23	9.59	9.78333	0.193333	C2	complement component 2 (within H-2S)
12265	4.84333	4.86	5.03667	0.0166667	0.193333	4.77667	4.94667	0.17	Ciita	class II transactivator
12266	4.43333	4.745	4.69	0.311667	0.256667	13.6567	13.5633	-0.0933333	C3	complement component 3
12267	4.89	5.10667	5.04	0.216667	0.15	5.64	5.25667	-0.383333	C3ar1	complement component 3a receptor 1
12269	4.41667	4.32333	4.45	-0.0933333	0.0333333	12.2367	12.2567	0.02	C4bp	complement component 4 binding protein
12270	4.775	5.39333	4.87667	0.618333	0.101667	4.71333	4.76667	0.0533333	C4bp-ps1	complement component 4 binding protein, pseudogene 1
12273	4.63	4.71667	4.74	0.0866667	0.11	5.08667	5.01	-0.0766667	C5ar1	complement component 5a receptor 1
12274	6.4	6.62	6.415	0.22	0.015	9.62333	10.8267	1.20333	C6	complement component 6
12279	6.56	6.62	6.57333	0.06	0.0133333	13.1	13.32	0.22	C9	complement component 9
12282	6.89333	6.6	6.75667	-0.293333	-0.136667	7.39667	7.09667	-0.3	Hyou1	hypoxia up-regulated 1
12283	7.335	6.60333	7.14	-0.731667	-0.195	7.05333	7	-0.0533333	Cab39	calcium binding protein 39
12287	6.33	6.28	6.56667	-0.05	0.236667	6.19667	6.02667	-0.17	Cacna1b	calcium channel, voltage-dependent, N type, alpha 1B subunit
12288	4.64667	4.62	4.685	-0.0266667	0.0383333	4.42333	4.46	0.0366667	Cacna1c	calcium channel, voltage-dependent, L type, alpha 1C subunit
12289	4.64333	4.75	4.78	0.106667	0.136667	4.73	4.71667	-0.0133333	Cacna1d	calcium channel, voltage-dependent, L type, alpha 1D subunit
12290	5.68333	5.92	5.93	0.236667	0.246667	5.86667	5.78667	-0.08	Cacna1e	calcium channel, voltage-dependent, R type, alpha 1E subunit
12291	6.04	6.04333	6.12	0.00333333	0.08	5.39333	5.51333	0.12	Cacna1g	calcium channel, voltage-dependent, T type, alpha 1G subunit
12292	5.06333	5.53	5.12	0.466667	0.0566667	4.07	4.30333	0.233333	Cacna1s	calcium channel, voltage-dependent, L type, alpha 1S subunit
12294	4.19333	4.40667	4.37	0.213333	0.176667	4.10333	4.09667	-0.00666667	Cacna2d3	calcium channel, voltage-dependent, alpha2/delta subunit 3
12295	5.73667	5.78667	5.74667	0.05	0.01	4.775	4.72667	-0.0483333	Cacnb1	calcium channel, voltage-dependent, beta 1 subunit
12299	4.4	4.33	4.47333	-0.07	0.0733333	4.32333	4.49333	0.17	Cacng1	calcium channel, voltage-dependent, gamma subunit 1
12300	6.19333	6.25667	6.22667	0.0633333	0.0333333	6.11	6.14333	0.0333333	Cacng2	calcium channel, voltage-dependent, gamma subunit 2
12301	8.68667	8.97	8.185	0.283333	-0.501667	8.23	8.75333	0.523333	Cacybp	calcyclin binding protein
12304	7.00667	7.11	7.09333	0.103333	0.0866667	9.97333	9.82333	-0.15	Pdia4	protein disulfide isomerase associated 4
12305	4.97333	4.75333	4.93333	-0.22	-0.04	4.28	4.29	0.01	Ddr1	discoidin domain receptor family, member 1
12306	8.88333	9.01667	8.88333	0.133333	0	7.92333	7.35667	-0.566667	Anxa2	annexin A2
12308	6.57333	6.74333	6.85	0.17	0.276667	6.06333	6.10333	0.04	Calb2	calbindin 2
12310	4.47	4.76	4.53	0.29	0.06	4.5	4.535	0.035	Calca	calcitonin/calcitonin-related polypeptide, alpha
12313	11.5867	10.89	11.51	-0.696667	-0.0766667	10	9.84667	-0.153333	Calm1	calmodulin 1
12315	10.5733	9.58333	10.5133	-0.99	-0.06	7.74333	7.74667	0.00333333	Calm3	calmodulin 3
12316	5.18	5.26667	5.26	0.0866667	0.08	4.61333	4.56667	-0.0466667	Aspm	asp (abnormal spindle)-like, microcephaly associated (Drosophila)
12317	11.4	10.6	11.26	-0.8	-0.14	12.1333	11.9367	-0.196667	Calr	calreticulin
12319	3.68	3.78333	3.77333	0.103333	0.0933333	5.07	4.91333	-0.156667	Car8	carbonic anhydrase 8
12321	7.35667	7.28333	7.39667	-0.0733333	0.04	9.7	9.64333	-0.0566667	Calu	calumenin
12322	4.70667	4.76333	4.80667	0.0566667	0.1	4.55	4.68667	0.136667	Camk2a	calcium/calmodulin-dependent protein kinase II alpha
12325	7.46	6.63333	7.18	-0.826667	-0.28	6.71	6.81333	0.103333	Camk2g	calcium/calmodulin-dependent protein kinase II gamma
12326	4.80667	5.05333	4.84	0.246667	0.0333333	4.52667	4.43	-0.0966667	Camk4	calcium/calmodulin-dependent protein kinase IV
12328	8.69333	8.85	8.77667	0.156667	0.0833333	8.23	8.145	-0.085	Caml	calcium modulating ligand
12330	8.69	7.54	8.58333	-1.15	-0.106667	10.29	10.07	-0.22	Canx	calnexin
12331	9.53333	8.04	9.44	-1.49333	-0.0933333	8.33333	8.13667	-0.196667	Cap1	CAP, adenylate cyclase-associated protein 1 (yeast)
12332	5.01	4.95667	5.06	-0.0533333	0.05	4.94333	5.02333	0.08	Capg	capping protein (actin filament), gelsolin-like
12333	5.77333	5.54	5.92333	-0.233333	0.15	6.66333	6.57333	-0.09	Capn1	calpain 1
12334	4.74	4.94333	4.95	0.203333	0.21	8.09	7.84	-0.25	Capn2	calpain 2
12335	5.14667	5.31333	5.16667	0.166667	0.02	5.11	5.23	0.12	Capn3	calpain 3
12336	10.73	10.13	10.5667	-0.6	-0.163333	9.84333	9.92	0.0766667	Capns1	calpain, small subunit 1
12337	5.34	5.335	5.39	-0.005	0.05	5.52	5.47333	-0.0466667	Capn5	calpain 5
12338	5.15667	5.16667	5.11	0.01	-0.0466667	5.07667	5.24667	0.17	Capn6	calpain 6
12339	5.09667	4.93	5.07	-0.166667	-0.0266667	7.60667	7.68333	0.0766667	Capn7	calpain 7
12343	8.00667	7.51333	7.97	-0.493333	-0.0366667	9.65	9.46	-0.19	Capza2	capping protein (actin filament) muscle Z-line, alpha 2
12344	10.5867	11.1367	10.5333	0.55	-0.0533333	4.04333	3.66667	-0.376667	Capza3	capping protein (actin filament) muscle Z-line, alpha 3
12345	9.945	9.52667	9.7	-0.418333	-0.245	9.02667	8.84333	-0.183333	Capzb	capping protein (actin filament) muscle Z-line, beta
12346	6.00667	6.27333	6.17667	0.266667	0.17	6.65	6.89	0.24	Car1	carbonic anhydrase 1
12348	6.08667	6.07	6.10667	-0.0166667	0.02	6.04	6.11667	0.0766667	Car11	carbonic anhydrase 11
12349	6.66333	7.13333	6.72	0.47	0.0566667	6.49333	6.49	-0.00333333	Car2	carbonic anhydrase 2
12350	5.04667	5.29	5.15	0.243333	0.103333	13.2433	13.4467	0.203333	Car3	carbonic anhydrase 3
12351	4.8	4.86	4.85667	0.06	0.0566667	4.665	4.65333	-0.0116667	Car4	carbonic anhydrase 4
12352	5.2	5.45333	5.39667	0.253333	0.196667	9.02	8.735	-0.285	Car5a	carbonic anhydrase 5a, mitochondrial
12353	5.11333	5.28333	5.38	0.17	0.266667	5.03	5.27	0.24	Car6	carbonic anhydrase 6
12354	6.19	6.28333	6.18	0.0933333	-0.01	6.15333	6.16667	0.0133333	Car7	carbonic anhydrase 7
12355	4.97	4.95333	5.01667	-0.0166667	0.0466667	8.66333	8.53333	-0.13	Nr1i3	nuclear receptor subfamily 1, group I, member 3
12359	4.265	3.99333	4.2	-0.271667	-0.065	12.3533	12.3367	-0.0166667	Cat	catalase
12361	4.47	4.57	4.51333	0.1	0.0433333	5.42333	5.46333	0.04	Cask	calcium/calmodulin-dependent serine protein kinase (MAGUK family)
12362	4.45333	4.83333	4.78333	0.38	0.33	5.49333	5.01667	-0.476667	Casp1	caspase 1
12363	3.86	4.03333	3.93333	0.173333	0.0733333	4.69667	5.31	0.613333	Casp4	caspase 4, apoptosis-related cysteine peptidase
12365	4.32	4.53	4.52	0.21	0.2	4.33333	4.26333	-0.07	Casp14	caspase 14
12366	6.68	6.56333	6.67667	-0.116667	-0.00333333	6.35667	6.39	0.0333333	Casp2	caspase 2
12367	3.43	3.47333	3.53333	0.0433333	0.103333	4.95333	4.95333	0	Casp3	caspase 3
12368	6.21	6.13	6.13333	-0.08	-0.0766667	7.39667	7.22	-0.176667	Casp6	caspase 6
12369	5.03333	4.97667	4.91	-0.0566667	-0.123333	7.53667	7.51	-0.0266667	Casp7	caspase 7
12370	3.98	4.36667	3.90333	0.386667	-0.0766667	8.24	7.69	-0.55	Casp8	caspase 8
12371	5.63333	5.43333	5.61333	-0.2	-0.02	5.96	5.74667	-0.213333	Casp9	caspase 9
12372	6.87667	7.32667	6.82	0.45	-0.0566667	6.25	6.15333	-0.0966667	Casq1	calsequestrin 1
12373	4.81	5.09333	4.85	0.283333	0.04	5.05	4.84	-0.21	Casq2	calsequestrin 2
12374	4.99667	5.19333	5.05333	0.196667	0.0566667	4.585	4.68	0.095	Casr	calcium-sensing receptor
12380	9.84333	11.005	9.73333	1.16167	-0.11	6.475	6.59333	0.118333	Cast	calpastatin
12385	6.38667	6.49	5.58	0.103333	-0.806667	9.97	9.86667	-0.103333	Ctnna1	catenin (cadherin associated protein), alpha 1
12386	5.11	6.89	5.05	1.78	-0.06	3.98	3.99333	0.0133333	Ctnna2	catenin (cadherin associated protein), alpha 2
12387	7.98	6.95	7.66333	-1.03	-0.316667	9.70667	9.80333	0.0966667	Ctnnb1	catenin (cadherin associated protein), beta 1
12388	7.18	6.47	7.05	-0.71	-0.13	8.23	8.16	-0.07	Ctnnd1	catenin (cadherin associated protein), delta 1
12389	4.98667	5.49333	5.24333	0.506667	0.256667	5.51667	5.54	0.0233333	Cav1	caveolin 1, caveolae protein
12391	4.82667	4.92333	5.08333	0.0966667	0.256667	5.14333	4.955	-0.188333	Cav3	caveolin 3
12393	4.69333	4.79333	4.65	0.1	-0.0433333	4.69	4.62	-0.07	Runx2	runt related transcription factor 2
12394	4.55	4.52	4.58	-0.03	0.03	4.6	4.60667	0.00666667	Runx1	runt related transcription factor 1
12395	4.78667	5.025	4.56	0.238333	-0.226667	3.83	3.79333	-0.0366667	Runx1t1	runt-related transcription factor 1; translocated to, 1 (cyclin D-related)
12396	7.325	6.96	7.19	-0.365	-0.135	7.01667	7.12	0.103333	Cbfa2t2	core-binding factor, runt domain, alpha subunit 2, translocated to, 2 (human)
12398	6.25667	6.43	6.48	0.173333	0.223333	6.41333	6.4	-0.0133333	Cbfa2t3	core-binding factor, runt domain, alpha subunit 2, translocated to, 3 (human)
12399	6.14	6.36667	6.11	0.226667	-0.03	5.45	5.55333	0.103333	Runx3	runt related transcription factor 3
12400	7.88	7.87667	7.98333	-0.00333333	0.103333	8.71	8.69667	-0.0133333	Cbfb	core binding factor beta
12401	4.22	4.125	4.56667	-0.095	0.346667	11.12	10.5033	-0.616667	Serpina6	serine (or cysteine) peptidase inhibitor, clade A, member 6
12402	7.55	7.43	7.56667	-0.12	0.0166667	5.83	5.51	-0.32	Cbl	Casitas B-lineage lymphoma
12404	4.85333	5.04333	4.9	0.19	0.0466667	4.78333	4.81	0.0266667	Cbln1	cerebellin 1 precursor protein
12405	5.42	5.6	5.615	0.18	0.195	5.78333	5.63	-0.153333	Cbln2	cerebellin 2 precursor protein
12406	5.78333	6.21	5.84667	0.426667	0.0633333	6.36	7.71667	1.35667	Serpinh1	serine (or cysteine) peptidase inhibitor, clade H, member 1
12408	6.03667	5.99	6.08	-0.0466667	0.0433333	8.92	8.29	-0.63	Cbr1	carbonyl reductase 1
12409	5.21333	5.10333	5.23	-0.11	0.0166667	5.31667	5.07333	-0.243333	Cbr2	carbonyl reductase 2
12411	6.24333	6.36	6.47667	0.116667	0.233333	9.84	9.71	-0.13	Cbs	cystathionine beta-synthase
12412	5.40667	5.1	5.32667	-0.306667	-0.08	4.88333	5.01	0.126667	Cbx1	chromobox homolog 1 (Drosophila HP1 beta)
12416	6.00333	6.03333	5.96333	0.03	-0.04	5.84	5.65	-0.19	Cbx2	chromobox homolog 2 (Drosophila Pc class)
12418	5.36	5.31	5.34667	-0.05	-0.0133333	6.29333	6.64667	0.353333	Cbx4	chromobox homolog 4 (Drosophila Pc class)
12419	7.44	7.15667	7.45333	-0.283333	0.0133333	6.87	6.9	0.03	Cbx5	chromobox homolog 5 (Drosophila HP1a)
12421	8.61	8.88	8.27333	0.27	-0.336667	6.11	6.285	0.175	Rb1cc1	RB1-inducible coiled-coil 1
12426	5.53	5.82333	5.61667	0.293333	0.0866667	5.43667	5.37333	-0.0633333	Cckbr	cholecystokinin B receptor
12427	10.3267	10.1333	10.27	-0.193333	-0.0566667	6.06	5.89	-0.17	Ccna1	cyclin A1
12428	6.74	6.94667	6.61667	0.206667	-0.123333	5.99333	6.09333	0.1	Ccna2	cyclin A2
12442	10.94	10.8633	11.015	-0.0766667	0.075	4.30333	4.71	0.406667	Ccnb2	cyclin B2
12443	6.40667	6.35333	6.33667	-0.0533333	-0.07	9.20667	8.53667	-0.67	Ccnd1	cyclin D1
12444	4.46333	4.61	4.44333	0.146667	-0.02	4.75	4.59	-0.16	Ccnd2	cyclin D2
12445	8.50667	9.09	8.47	0.583333	-0.0366667	7.64	7.90667	0.266667	Ccnd3	cyclin D3
12447	6.52667	6.71333	6.58333	0.186667	0.0566667	5.93333	6.03	0.0966667	Ccne1	cyclin E1
12448	7.56	5.615	7.26667	-1.945	-0.293333	4.18667	4.58667	0.4	Ccne2	cyclin E2
12449	7.01667	7.20667	6.87667	0.19	-0.14	5.32333	5.33667	0.0133333	Ccnf	cyclin F
12450	4.58333	4.59667	4.42	0.0133333	-0.163333	6.9	6.53667	-0.363333	Ccng1	cyclin G1
12452	5.86333	5.94	5.84333	0.0766667	-0.02	6.42	7.065	0.645	Ccng2	cyclin G2
12453	10.12	9.69667	10.0567	-0.423333	-0.0633333	9.69667	9.55667	-0.14	Ccni	cyclin I
12454	9.89333	9.6	9.98333	-0.293333	0.09	5.51333	5.68667	0.173333	Ccnk	cyclin K
12455	7.39333	7.77667	7.54333	0.383333	0.15	7.67	7.945	0.275	Ccnt1	cyclin T1
12457	7.43	7.14667	7.34333	-0.283333	-0.0866667	8.75667	9.43	0.673333	Ccrn4l	CCR4 carbon catabolite repression 4-like (S. cerevisiae)
12458	6.56667	7.07	6.72333	0.503333	0.156667	5.82	5.9	0.08	Ccr6	chemokine (C-C motif) receptor 6
12460	9.3	9.13333	9.26667	-0.166667	-0.0333333	10.67	10.6533	-0.0166667	Ccs	copper chaperone for superoxide dismutase
12461	10.94	11.225	10.78	0.285	-0.16	9.59	9.66667	0.0766667	Cct2	chaperonin containing Tcp1, subunit 2 (beta)
12462	11.315	10.67	11.1433	-0.645	-0.171667	9.58667	9.65333	0.0666667	Cct3	chaperonin containing Tcp1, subunit 3 (gamma)
12464	11.995	11.685	11.8167	-0.31	-0.178333	10.0367	9.83333	-0.203333	Cct4	chaperonin containing Tcp1, subunit 4 (delta)
12465	11.8633	11.1633	11.76	-0.7	-0.103333	10.45	10.3967	-0.0533333	Cct5	chaperonin containing Tcp1, subunit 5 (epsilon)
12466	10.68	9.82333	10.4533	-0.856667	-0.226667	10.585	10.55	-0.035	Cct6a	chaperonin containing Tcp1, subunit 6a (zeta)
12467	11.2033	10.8867	11.0433	-0.316667	-0.16	3.86	4.15667	0.296667	Cct6b	chaperonin containing Tcp1, subunit 6b (zeta)
12468	12.4967	11.9333	12.51	-0.563333	0.0133333	9.96	10.0633	0.103333	Cct7	chaperonin containing Tcp1, subunit 7 (eta)
12469	10.285	9.52333	9.94	-0.761667	-0.345	9.42333	9.38	-0.0433333	Cct8	chaperonin containing Tcp1, subunit 8 (theta)
12475	6.18667	6.16667	6.40333	-0.02	0.216667	7.20333	9.02667	1.82333	Cd14	CD14 antigen
12476	7.99667	7.38333	7.73	-0.613333	-0.266667	8.69333	8.68667	-0.00666667	Cd151	CD151 antigen
12478	6.51	6.48667	6.78333	-0.0233333	0.273333	6.38333	6.51	0.126667	Cd19	CD19 antigen
12479	4.31333	4.49	4.43	0.176667	0.116667	11.31	11.14	-0.17	Cd1d1	CD1d1 antigen
12482	4.26333	4.39333	4.63667	0.13	0.373333	4.51667	4.64	0.123333	Ms4a1	membrane-spanning 4-domains, subfamily A, member 1
12483	5.13667	5.31333	5.35333	0.176667	0.216667	5.31333	5.23333	-0.08	Cd22	CD22 antigen
12484	5.14	5.675	5.09667	0.535	-0.0433333	4.28	4.04333	-0.236667	Cd24a	CD24a antigen
12488	3.65667	3.75333	3.52667	0.0966667	-0.13	4.97667	4.61	-0.366667	Cd2ap	CD2-associated protein
12489	5.37667	5.33333	5.47333	-0.0433333	0.0966667	5.86667	5.44	-0.426667	Cd33	CD33 antigen
12491	3.67333	3.70667	3.77333	0.0333333	0.1	5.81667	4.55	-1.26667	Cd36	CD36 antigen
12492	4.28667	4.22667	4.27667	-0.06	-0.01	9.11333	9.12333	0.01	Scarb2	scavenger receptor class B, member 2
12493	5.46	5.96333	5.435	0.503333	-0.025	5.35	5.26333	-0.0866667	Cd37	CD37 antigen
12494	4.13333	4.22	4.12667	0.0866667	-0.00666667	5.96667	6.05	0.0833333	Cd38	CD38 antigen
12495	7.59667	7.67667	7.48667	0.08	-0.11	5.72667	5.63667	-0.09	Entpd1	ectonucleoside triphosphate diphosphohydrolase 1
12496	6.58	6.63667	6.73333	0.0566667	0.153333	6.79333	6.94333	0.15	Entpd2	ectonucleoside triphosphate diphosphohydrolase 2
12497	10.2233	9.44333	10.21	-0.78	-0.0133333	7.77	7.61	-0.16	Entpd6	ectonucleoside triphosphate diphosphohydrolase 6
12499	6.53	6.85333	6.47	0.323333	-0.06	8.70667	8.795	0.0883333	Entpd5	ectonucleoside triphosphate diphosphohydrolase 5
12500	6.61	7.48	6.60667	0.87	-0.00333333	5.51	5.25333	-0.256667	Cd3d	CD3 antigen, delta polypeptide
12501	6.52667	6.62	6.55333	0.0933333	0.0266667	6.66	6.69667	0.0366667	Cd3e	CD3 antigen, epsilon polypeptide
12504	5.39667	5.52	5.52333	0.123333	0.126667	5.33667	5.39	0.0533333	Cd4	CD4 antigen
12505	3.87667	3.98	3.98667	0.103333	0.11	5.24	6.06667	0.826667	Cd44	CD44 antigen
12506	4.27	4.69333	4.48667	0.423333	0.216667	4.37667	4.00333	-0.373333	Cd48	CD48 antigen
12507	4.52333	4.495	4.44	-0.0283333	-0.0833333	4.46	4.54667	0.0866667	Cd5	CD5 antigen
12508	4.07	4.11	4.05667	0.04	-0.0133333	4.73333	4.65333	-0.08	Cd53	CD53 antigen
12509	7.36	7.9	7.33333	0.54	-0.0266667	8.58	8.68	0.1	Cd59a	CD59a antigen
12511	5.97667	6	6.13667	0.0233333	0.16	5.92	5.96333	0.0433333	Cd6	CD6 antigen
12514	4.32667	4.25333	4.43333	-0.0733333	0.106667	5.99	5.21333	-0.776667	Cd68	CD68 antigen
12516	6.28	6.63667	6.465	0.356667	0.185	5.94	6.07667	0.136667	Cd7	CD7 antigen
12517	5.97667	6.52	6.07	0.543333	0.0933333	5.91	6.15333	0.243333	Cd72	CD72 antigen
12520	6.94667	6.38	6.46667	-0.566667	-0.48	11.4967	11.38	-0.116667	Cd81	CD81 antigen
12521	6.70333	6.62667	6.6	-0.0766667	-0.103333	9.79667	9.83667	0.04	Cd82	CD82 antigen
12522	4.52	4.49667	4.67	-0.0233333	0.15	4.76333	6.49667	1.73333	Cd83	CD83 antigen
12524	4.96	5.31667	5.17333	0.356667	0.213333	5.68	5.43667	-0.243333	Cd86	CD86 antigen
12527	5.95667	6.16667	5.64	0.21	-0.316667	7.09667	6.35667	-0.74	Cd9	CD9 antigen
12530	8.88333	9.29667	8.87	0.413333	-0.0133333	6.12333	6.00333	-0.12	Cdc25a	cell division cycle 25 homolog A (S. pombe)
12531	4.76667	5.15333	4.81667	0.386667	0.05	4.96	4.76	-0.2	Cdc25b	cell division cycle 25 homolog B (S. pombe)
12532	7.03	8.08333	7.08	1.05333	0.05	5.34667	5.42333	0.0766667	Cdc25c	cell division cycle 25 homolog C (S. pombe)
12534	9.07333	8.09	8.92	-0.983333	-0.153333	5.74333	6.14	0.396667	Cdk1	cyclin-dependent kinase 1
12537	9.03	8.45	8.94667	-0.58	-0.0833333	8.02667	7.89667	-0.13	Cdk11b	cyclin-dependent kinase 11B
12539	7.59667	7.11	7.56667	-0.486667	-0.03	7.55333	7.69	0.136667	Cdc37	cell division cycle 37 homolog (S. cerevisiae)
12540	7.79	6.505	7.28667	-1.285	-0.503333	10.0367	9.83667	-0.2	Cdc42	cell division cycle 42 homolog (S. cerevisiae)
12544	7.30333	7.29333	7.04333	-0.01	-0.26	5.55667	5.42	-0.136667	Cdc45	cell division cycle 45 homolog (S. cerevisiae)
12545	6.87	6.53333	7.03333	-0.336667	0.163333	5.07333	5.32333	0.25	Cdc7	cell division cycle 7 (S. cerevisiae)
12549	5.92	6.09667	6.06	0.176667	0.14	6.20667	6.05	-0.156667	Arhgap31	Rho GTPase activating protein 31
12550	3.38333	3.72	3.41	0.336667	0.0266667	7.54333	7.22667	-0.316667	Cdh1	cadherin 1
12552	5.35333	6.48667	4.96667	1.13333	-0.386667	3.83333	3.55333	-0.28	Cdh11	cadherin 11
12554	4.44667	4.47667	4.48667	0.03	0.04	4.25	4.27	0.02	Cdh13	cadherin 13
12555	5.62333	5.66333	5.76	0.04	0.136667	5.74333	5.73	-0.0133333	Cdh15	cadherin 15
12556	6.64333	6.88	6.78667	0.236667	0.143333	6.43333	6.51667	0.0833333	Cdh16	cadherin 16
12557	4.71667	4.91	4.795	0.193333	0.0783333	4.55333	4.44333	-0.11	Cdh17	cadherin 17
12560	5.04667	5.03333	5.08	-0.0133333	0.0333333	4.77667	4.91	0.133333	Cdh3	cadherin 3
12561	4.65333	4.87667	4.83667	0.223333	0.183333	4.40667	4.465	0.0583333	Cdh4	cadherin 4
12562	4.72333	4.69333	4.945	-0.03	0.221667	5.49333	5.26333	-0.23	Cdh5	cadherin 5
12563	5.69667	5.45	5.91333	-0.246667	0.216667	5.68333	5.79333	0.11	Cdh6	cadherin 6
12565	4.01667	4.45667	4.19	0.44	0.173333	4.12667	4.10333	-0.0233333	Cdh9	cadherin 9
12566	8.92	7.2	8.755	-1.72	-0.165	6.65667	6.90333	0.246667	Cdk2	cyclin-dependent kinase 2
12567	6.44667	5.82333	6.25667	-0.623333	-0.19	7.73667	7.20333	-0.533333	Cdk4	cyclin-dependent kinase 4
12568	6.30333	6.20333	6.38333	-0.1	0.08	6.58333	6.96	0.376667	Cdk5	cyclin-dependent kinase 5
12569	4.6	4.93333	4.7	0.333333	0.1	4.61	4.83	0.22	Cdk5r1	cyclin-dependent kinase 5, regulatory subunit 1 (p35)
12570	5.04333	5.07	5.26	0.0266667	0.216667	4.93333	4.94667	0.0133333	Cdk5r2	cyclin-dependent kinase 5, regulatory subunit 2 (p39)
12571	4.9	5.06667	5.05667	0.166667	0.156667	5.18667	5.06	-0.126667	Cdk6	cyclin-dependent kinase 6
12572	5.34	5.26333	5.43333	-0.0766667	0.0933333	5.65	5.63667	-0.0133333	Cdk7	cyclin-dependent kinase 7
12575	6.57333	6.615	6.64667	0.0416667	0.0733333	6.37667	6.8	0.423333	Cdkn1a	cyclin-dependent kinase inhibitor 1A (P21)
12576	4.14667	4.18	4.24	0.0333333	0.0933333	5.14	4.85333	-0.286667	Cdkn1b	cyclin-dependent kinase inhibitor 1B
12577	7.90333	8.57	7.94	0.666667	0.0366667	6.59	6.28	-0.31	Cdkn1c	cyclin-dependent kinase inhibitor 1C (P57)
12578	4.27333	4.42	4.11667	0.146667	-0.156667	3.79333	4.16	0.366667	Cdkn2a	cyclin-dependent kinase inhibitor 2A
12579	6.23667	6.68667	6.14	0.45	-0.0966667	4.92667	5.04667	0.12	Cdkn2b	cyclin-dependent kinase inhibitor 2B (p15, inhibits CDK4)
12580	10.12	9.045	9.79	-1.075	-0.33	6.78	6.225	-0.555	Cdkn2c	cyclin-dependent kinase inhibitor 2C (p18, inhibits CDK4)
12583	5.23333	5.3	5.59333	0.0666667	0.36	12.25	12.0033	-0.246667	Cdo1	cysteine dioxygenase 1, cytosolic
12585	8.74	8.73333	8.73	-0.00666667	-0.01	4.73667	4.97667	0.24	Cdr2	cerebellar degeneration-related 2
12587	5.10333	5.24	5.18333	0.136667	0.08	4.98	4.73667	-0.243333	Mia1	melanoma inhibitory activity 1
12589	8.44333	8.03	8.34667	-0.413333	-0.0966667	5.03	5.07	0.04	Ift81	intraflagellar transport 81 homolog (Chlamydomonas)
12590	4.76333	4.97	4.82	0.206667	0.0566667	4.71	4.75333	0.0433333	Cdx1	caudal type homeobox 1
12591	4.77	4.87333	4.93667	0.103333	0.166667	5.03	5.12	0.09	Cdx2	caudal type homeobox 2
12593	5.11	5.13	4.99667	0.02	-0.113333	5.40333	5.24667	-0.156667	Cdyl	chromodomain protein, Y chromosome-like
12606	4.95	5.24	5.02667	0.29	0.0766667	10.52	10.75	0.23	Cebpa	CCAAT/enhancer binding protein (C/EBP), alpha
12607	6.18	5.99333	6.09	-0.186667	-0.09	6.34667	6.18333	-0.163333	Cebpz	CCAAT/enhancer binding protein zeta
12608	4.44333	4.42333	4.46	-0.02	0.0166667	10.1733	10.29	0.116667	Cebpb	CCAAT/enhancer binding protein (C/EBP), beta
12609	4.82333	4.40667	4.54333	-0.416667	-0.28	6.70333	7.18	0.476667	Cebpd	CCAAT/enhancer binding protein (C/EBP), delta
12611	8.405	7.92667	8.18	-0.478333	-0.225	8.11	8.07	-0.04	Cebpg	CCAAT/enhancer binding protein (C/EBP), gamma
12613	5.52667	5.46667	5.58333	-0.06	0.0566667	7.64667	6.09	-1.55667	Cel	carboxyl ester lipase
12614	3.87333	3.76	3.91667	-0.113333	0.0433333	4.92	5.14333	0.223333	Celsr1	cadherin, EGF LAG seven-pass G-type receptor 1 (flamingo homolog, Drosophila)
12615	5.86333	5.66667	5.35333	-0.196667	-0.51	5.47667	5.45333	-0.0233333	Cenpa	centromere protein A
12616	4.48667	4.54667	4.63333	0.06	0.146667	5.56	5.62333	0.0633333	Cenpb	centromere protein B
12617	7.94667	6.70333	7.41	-1.24333	-0.536667	5.03333	4.78667	-0.246667	Cenpc1	centromere protein C1
12623	3.9	4.08	3.79	0.18	-0.11	10.0633	10.21	0.146667	Ces1g	carboxylesterase 1G
12626	10.1367	10.2267	10.0267	0.09	-0.11	7.51333	7.25333	-0.26	Cetn3	centrin 3
12627	5.51	5.55333	5.53	0.0433333	0.02	5.51	5.48	-0.03	Cfc1	cripto, FRL-1, cryptic family 1
12628	3.02	3.17667	3.08333	0.156667	0.0633333	10.56	10.32	-0.24	Cfh	complement component factor h
12630	6.54667	6.375	6.64333	-0.171667	0.0966667	12.6533	12.5433	-0.11	Cfi	complement component factor i
12632	8.81	8.54	8.7	-0.27	-0.11	8.66	8.58667	-0.0733333	Cfl2	cofilin 2, muscle
12633	4.12333	4.10667	4.18667	-0.0166667	0.0633333	7.26667	7.49667	0.23	Cflar	CASP8 and FADD-like apoptosis regulator
12638	4.31333	4.38333	4.2	0.07	-0.113333	3.16	3.24	0.08	Cftr	cystic fibrosis transmembrane conductance regulator homolog
12640	5.50667	5.73333	5.64333	0.226667	0.136667	5.26667	5.45667	0.19	Cga	glycoprotein hormones, alpha subunit
12642	4.42333	4.56333	4.63	0.14	0.206667	4.66	4.72667	0.0666667	Ch25h	cholesterol 25-hydroxylase
12643	5.26	5.33	5.16	0.07	-0.1	5.05333	5.08667	0.0333333	Chad	chondroadherin
12648	4.98333	4.84	5.14333	-0.143333	0.16	5.75667	5.93667	0.18	Chd1	chromodomain helicase DNA binding protein 1
12649	5.13333	5.58	5.02	0.446667	-0.113333	4.67	4.78	0.11	Chek1	checkpoint kinase 1 homolog (S. pombe)
12652	5.28	5.49667	5.49333	0.216667	0.213333	5.13333	4.95333	-0.18	Chga	chromogranin A
12653	6.18333	6.31667	6.11	0.133333	-0.0733333	4.39667	4.22	-0.176667	Chgb	chromogranin B
12654	5	5.19	5.11	0.19	0.11	4.99667	5.19667	0.2	Chi3l1	chitinase 3-like 1
12659	7.01667	7.18333	7.05	0.166667	0.0333333	5.36	5.65667	0.296667	Ovgp1	oviductal glycoprotein 1
12660	8.18	7.76667	8.06	-0.413333	-0.12	6.97667	8.41	1.43333	Chka	choline kinase alpha
12662	4.13333	4.34333	4.02333	0.21	-0.11	6.94	6.69333	-0.246667	Chm	choroidermia
12663	5.32333	5.06667	5.25333	-0.256667	-0.07	4.69	4.70667	0.0166667	Chml	choroideremia-like
12667	6.44	6.87667	6.53333	0.436667	0.0933333	6.47	6.49	0.02	Chrd	chordin
12669	6.37667	6.49	6.57	0.113333	0.193333	6.46667	6.54	0.0733333	Chrm1	cholinergic receptor, muscarinic 1, CNS
12671	4.61667	4.58333	4.64333	-0.0333333	0.0266667	4.42667	4.71333	0.286667	Chrm3	cholinergic receptor, muscarinic 3, cardiac
12672	4.78667	4.67	4.80333	-0.116667	0.0166667	4.82333	4.72	-0.103333	Chrm4	cholinergic receptor, muscarinic 4
12675	6.09667	6.36333	5.87667	0.266667	-0.22	8.91	9.06	0.15	Chuk	conserved helix-loop-helix ubiquitous kinase
12677	6.29333	6.29333	6.38333	0	0.09	6.01	6.15	0.14	Vsx2	visual system homeobox 2
12683	5.65	5.33	5.55667	-0.32	-0.0933333	5.39333	5.27	-0.123333	Cidea	cell death-inducing DNA fragmentation factor, alpha subunit-like effector A
12684	5.37333	5.38667	5.72	0.0133333	0.346667	9.91333	9.58333	-0.33	Cideb	cell death-inducing DNA fragmentation factor, alpha subunit-like effector B
12686	5.06333	5.27	5.35333	0.206667	0.29	7.65333	9.225	1.57167	Elovl3	elongation of very long chain fatty acids (FEN1/Elo2, SUR4/Elo3, yeast)-like 3
12695	4.99333	5.27	4.96667	0.276667	-0.0266667	4.93667	4.96	0.0233333	Inadl	InaD-like (Drosophila)
12696	9.26	7.79667	9.04	-1.46333	-0.22	6.275	5.99333	-0.281667	Cirbp	cold inducible RNA binding protein
12700	6.66	6.59333	6.74	-0.0666667	0.08	8.94	8.76333	-0.176667	Cish	cytokine inducible SH2-containing protein
12702	5.36333	5.32	5.11333	-0.0433333	-0.25	6.4	9.87667	3.47667	Socs3	suppressor of cytokine signaling 3
12703	6.15	6.32	6.27667	0.17	0.126667	6.05667	5.95	-0.106667	Socs1	suppressor of cytokine signaling 1
12704	5.68	5.92667	5.76	0.246667	0.08	5.64	5.4	-0.24	Cit	citron
12705	5.64333	5.22667	5.09333	-0.416667	-0.55	4.56667	4.68	0.113333	Cited1	Cbp/p300-interacting transactivator with Glu/Asp-rich carboxy-terminal domain 1
12715	6.565	6.57667	6.86	0.0116667	0.295	6.46	6.44333	-0.0166667	Ckm	creatine kinase, muscle
12716	4.61333	4.72333	4.82333	0.11	0.21	4.56333	4.61667	0.0533333	Ckmt1	creatine kinase, mitochondrial 1, ubiquitous
12721	4.34	4.43667	4.4	0.0966667	0.06	4.64	4.37	-0.27	Coro1a	coronin, actin binding protein 1A
12722	5.94667	6.37333	5.78667	0.426667	-0.16	5.43	5.50333	0.0733333	Clca1	chloride channel calcium activated 1
12724	6.55667	5.07333	6.07333	-1.48333	-0.483333	7.99	8.23	0.24	Clcn2	chloride channel 2
12725	6.70333	7.21	6.67	0.506667	-0.0333333	7.62667	7.525	-0.101667	Clcn3	chloride channel 3
12727	6.94667	6.45333	6.78	-0.493333	-0.166667	8.15667	8.12333	-0.0333333	Clcn4-2	chloride channel 4-2
12728	4.56	4.975	4.79	0.415	0.23	4.87333	4.99667	0.123333	Clcn5	chloride channel 5
12729	8.85333	8.28	8.66333	-0.573333	-0.19	8.595	8.43667	-0.158333	Clns1a	chloride channel, nucleotide-sensitive, 1A
12733	6.61	6.73333	6.65	0.123333	0.04	6.13667	6.31667	0.18	Clcnka	chloride channel Ka
12737	4.47	4.63	4.66	0.16	0.19	8.24	7.77667	-0.463333	Cldn1	claudin 1
12738	5.05667	4.96333	5.22667	-0.0933333	0.17	7.65667	7.58	-0.0766667	Cldn2	claudin 2
12739	6.41333	6.37667	6.45	-0.0366667	0.0366667	10.4733	10.42	-0.0533333	Cldn3	claudin 3
12740	5.24	5.59667	5.29	0.356667	0.05	5.51667	5.34	-0.176667	Cldn4	claudin 4
12741	6.15667	6.44	6.23	0.283333	0.0733333	6.66	6.84333	0.183333	Cldn5	claudin 5
12745	10.925	10.9167	10.76	-0.00833333	-0.165	4.11333	3.855	-0.258333	Clgn	calmegin
12747	7.99333	8.26	8.22333	0.266667	0.23	9.36667	9.87	0.503333	Clk1	CDC-like kinase 1
12748	7.36333	7.05667	7.56333	-0.306667	0.2	7.53	7.53667	0.00666667	Clk2	CDC-like kinase 2
12750	7.91667	8.54333	7.90333	0.626667	-0.0133333	7.07667	7.675	0.598333	Clk4	CDC like kinase 4
12751	4.91	5.14	4.86	0.23	-0.05	8.76667	8.61333	-0.153333	Tpp1	tripeptidyl peptidase I
12752	6.46667	6.38667	6.45	-0.08	-0.0166667	6.65	6.57	-0.08	Cln3	ceroid lipofuscinosis, neuronal 3, juvenile (Batten, Spielmeyer-Vogt disease)
12753	6.01	5.265	6.02	-0.745	0.01	6.6	6.77	0.17	Clock	circadian locomotor output cycles kaput
12757	7.94667	7.63	7.79	-0.316667	-0.156667	10.7567	10.4533	-0.303333	Clta	clathrin, light polypeptide (Lca)
12759	9.23667	8.27333	8.60333	-0.963333	-0.633333	12.49	12.5633	0.0733333	Clu	clusterin
12763	4.28	4.54667	4.37667	0.266667	0.0966667	8.885	8.55667	-0.328333	Cmah	cytidine monophospho-N-acetylneuraminic acid hydroxylase
12764	7.29667	7.27333	7.11333	-0.0233333	-0.183333	9.66	9.6	-0.06	Cmas	cytidine monophospho-N-acetylneuraminic acid synthetase
12765	6.25	6.86	6.4	0.61	0.15	7.26667	6.76	-0.506667	Cxcr2	chemokine (C-X-C motif) receptor 2
12766	6.74333	6.66667	6.81333	-0.0766667	0.07	6.71333	6.74667	0.0333333	Cxcr3	chemokine (C-X-C motif) receptor 3
12770	4.18333	4.40333	4.49333	0.22	0.31	4.66333	4.64667	-0.0166667	Ccr1l1	chemokine (C-C motif) receptor 1-like 1
12771	4.07333	4.03667	4.17	-0.0366667	0.0966667	4.85333	4.42333	-0.43	Ccr3	chemokine (C-C motif) receptor 3
12773	6.12333	6.35333	6.21333	0.23	0.09	5.76667	6.07	0.303333	Ccr4	chemokine (C-C motif) receptor 4
12775	4.84333	4.965	4.95	0.121667	0.106667	4.67667	4.75	0.0733333	Ccr7	chemokine (C-C motif) receptor 7
12776	4.56	4.80667	4.81333	0.246667	0.253333	4.40667	4.43667	0.03	Ccr8	chemokine (C-C motif) receptor 8
12777	5.76	5.63667	5.87	-0.123333	0.11	5.70667	5.57667	-0.13	Ccr10	chemokine (C-C motif) receptor 10
12780	3.62333	3.52333	3.73333	-0.1	0.11	6.64667	6.74	0.0933333	Abcc2	ATP-binding cassette, sub-family C (CFTR/MRP), member 2
12785	9.64667	8.3	9.48667	-1.34667	-0.16	10.9567	10.8067	-0.15	Cnbp	cellular nucleic acid binding protein
12788	3.99	4.38333	4.13	0.393333	0.14	3.77667	3.72333	-0.0533333	Cnga1	cyclic nucleotide gated channel alpha 1
12789	4.41	4.79	4.755	0.38	0.345	4.79333	5.00333	0.21	Cnga2	cyclic nucleotide gated channel alpha 2
12793	6.71667	6.8	6.56333	0.0833333	-0.153333	9.17333	9.28333	0.11	Cnih	cornichon homolog (Drosophila)
12794	6.55333	6.99	6.55667	0.436667	0.00333333	5.62333	5.39	-0.233333	Cnih2	cornichon homolog 2 (Drosophila)
12795	5.64667	5.41667	5.78333	-0.23	0.136667	8.35	8.38	0.03	Plk3	polo-like kinase 3 (Drosophila)
12796	6.09	6.05333	5.92667	-0.0366667	-0.163333	5.44667	5.39667	-0.05	Camp	cathelicidin antimicrobial peptide
12797	5.15667	5.53667	5.24333	0.38	0.0866667	4.79667	4.91	0.113333	Cnn1	calponin 1
12798	6.80667	6.87333	6.92667	0.0666667	0.12	7.1	6.78	-0.32	Cnn2	calponin 2
12799	5.74	5.66333	5.71333	-0.0766667	-0.0266667	6.81333	7.08667	0.273333	Cnp	2',3'-cyclic nucleotide 3' phosphodiesterase
12802	4.43	4.48333	4.45333	0.0533333	0.0233333	4.80667	4.85667	0.05	Cnr2	cannabinoid receptor 2 (macrophage)
12804	6.64	6.31	6.695	-0.33	0.055	5.68	5.85	0.17	Cntfr	ciliary neurotrophic factor receptor
12805	5.165	5.42333	5.21333	0.258333	0.0483333	4.88	4.76	-0.12	Cntn1	contactin 1
12807	4.60667	4.68333	4.71667	0.0766667	0.11	6.27333	5.99667	-0.276667	Hps3	Hermansky-Pudlak syndrome 3 homolog (human)
12808	5.26333	5.22667	5.33333	-0.0366667	0.07	6.67667	6.40333	-0.273333	Cobl	cordon-bleu
12810	4.96333	5.23	4.97	0.266667	0.00666667	4.84667	4.93333	0.0866667	Coch	coagulation factor C homolog (Limulus polyphemus)
12812	11.22	10.6633	11.14	-0.556667	-0.08	6.33333	6.09667	-0.236667	Coil	coilin
12813	4.73	4.89333	4.91333	0.163333	0.183333	4.81667	4.85	0.0333333	Col10a1	collagen, type X, alpha 1
12815	5.88667	5.68667	6.02667	-0.2	0.14	5.73	5.95	0.22	Col11a2	collagen, type XI, alpha 2
12816	4.34333	4.43667	4.42	0.0933333	0.0766667	4.23	4.32	0.09	Col12a1	collagen, type XII, alpha 1
12818	6.03333	6.13	6.20667	0.0966667	0.173333	6.82	7.12	0.3	Col14a1	collagen, type XIV, alpha 1
12819	5.72	5.63667	5.74667	-0.0833333	0.0266667	5.91333	5.84	-0.0733333	Col15a1	collagen, type XV, alpha 1
12822	5.58	5.47	5.63667	-0.11	0.0566667	10.7033	10.8633	0.16	Col18a1	collagen, type XVIII, alpha 1
12823	4.01667	4.4	4.12	0.383333	0.103333	3.92667	3.95333	0.0266667	Col19a1	collagen, type XIX, alpha 1
12824	8.69333	8.91333	8.65667	0.22	-0.0366667	7.16333	7.14333	-0.02	Col2a1	collagen, type II, alpha 1
12825	4.72	4.56333	4.63333	-0.156667	-0.0866667	5.34667	5.08	-0.266667	Col3a1	collagen, type III, alpha 1
12826	6.09667	6.065	6.1	-0.0316667	0.00333333	7.17	7.68333	0.513333	Col4a1	collagen, type IV, alpha 1
12827	6.01	6.03667	6.23667	0.0266667	0.226667	7.36	7.78667	0.426667	Col4a2	collagen, type IV, alpha 2
12828	4.64667	4.81667	4.78667	0.17	0.14	4.68667	4.7	0.0133333	Col4a3	collagen, type IV, alpha 3
12831	6.72333	6.86667	6.75	0.143333	0.0266667	6.75	6.63333	-0.116667	Col5a1	collagen, type V, alpha 1
12832	4.53	4.62667	4.78	0.0966667	0.25	4.72333	4.67	-0.0533333	Col5a2	collagen, type V, alpha 2
12833	6.19667	6.17333	6.17	-0.0233333	-0.0266667	6.60333	6.63	0.0266667	Col6a1	collagen, type VI, alpha 1
12834	7.46667	7.41333	7.58	-0.0533333	0.113333	7.63	7.64333	0.0133333	Col6a2	collagen, type VI, alpha 2
12835	6.27667	6.27	6.30333	-0.00666667	0.0266667	6.39333	6.58	0.186667	Col6a3	collagen, type VI, alpha 3
12836	7.3	7.17333	7.33667	-0.126667	0.0366667	7.09667	7.00333	-0.0933333	Col7a1	collagen, type VII, alpha 1
12837	4.5	4.72	4.56	0.22	0.06	4.56	4.56	0	Col8a1	collagen, type VIII, alpha 1
12839	6.80333	6.82667	6.84667	0.0233333	0.0433333	5.87	5.98667	0.116667	Col9a1	collagen, type IX, alpha 1
12841	5.38	5.86	5.40333	0.48	0.0233333	5.29	5.13	-0.16	Col9a3	collagen, type IX, alpha 3
12843	5.42333	5.58667	5.55	0.163333	0.126667	5.65	5.7	0.05	Col1a2	collagen, type I, alpha 2
12845	10.635	9.91333	10.47	-0.721667	-0.165	5.07667	5.525	0.448333	Comp	cartilage oligomeric matrix protein
12846	5.33	5.17333	5.3	-0.156667	-0.03	10.77	11.4467	0.676667	Comt	catechol-O-methyltransferase
12847	9.63333	8.31	9.42333	-1.32333	-0.21	10.4767	10.44	-0.0366667	Copa	coatomer protein complex subunit alpha
12848	7.79667	7.85333	7.79333	0.0566667	-0.00333333	7.59667	7.73	0.133333	Cops2	COP9 (constitutive photomorphogenic) homolog, subunit 2 (Arabidopsis thaliana)
12850	6.53	6.21667	6.14	-0.313333	-0.39	7.95667	7.93667	-0.02	Coq7	demethyl-Q 7
12854	7.68	7.59333	7.83333	-0.0866667	0.153333	7.53333	7.52333	-0.01	Cort	cortistatin
12856	8.22667	8.79	8.03333	0.563333	-0.193333	8.8	8.31333	-0.486667	Cox17	cytochrome c oxidase, subunit XVII assembly protein homolog (yeast)
12857	11.84	10.8767	11.7333	-0.963333	-0.106667	11.8233	11.88	0.0566667	Cox4i1	cytochrome c oxidase subunit IV isoform 1
12858	11.9867	11.73	11.8767	-0.256667	-0.11	12.0433	12.0267	-0.0166667	Cox5a	cytochrome c oxidase, subunit Va
12861	11.86	11.1233	11.855	-0.736667	-0.005	12.8133	12.7733	-0.04	Cox6a1	cytochrome c oxidase, subunit VI a, polypeptide 1
12862	7.45	7.805	7.61333	0.355	0.163333	7.40667	7.26	-0.146667	Cox6a2	cytochrome c oxidase, subunit VI a, polypeptide 2
12864	12.0967	11.74	12.09	-0.356667	-0.00666667	11.94	11.945	0.005	Cox6c	cytochrome c oxidase, subunit VIc
12866	12.1	11.7633	11.92	-0.336667	-0.18	11.51	11.33	-0.18	Cox7a2	cytochrome c oxidase, subunit VIIa 2
12868	8.36	8.12	8.38	-0.24	0.02	10.0867	10.0467	-0.04	Cox8a	cytochrome c oxidase, subunit VIIIa
12869	5.36	5.38333	5.55	0.0233333	0.19	5.17	5.28667	0.116667	Cox8b	cytochrome c oxidase, subunit VIIIb
12870	4.57	4.66	4.61667	0.09	0.0466667	11.75	11.42	-0.33	Cp	ceruloplasmin
12873	5.11667	5.24	5.27333	0.123333	0.156667	5.39333	5.14333	-0.25	Cpa3	carboxypeptidase A3, mast cell
12874	6.17667	6.37667	6.32	0.2	0.143333	6.48333	6.35667	-0.126667	Cpd	carboxypeptidase D
12876	6.18333	5.68	5.56667	-0.503333	-0.616667	3.06	3.28333	0.223333	Cpe	carboxypeptidase E
12879	5.59333	5.58	5.72333	-0.0133333	0.13	6.47667	6.46333	-0.0133333	Cys1	cystin 1
12889	7.73333	7.75	7.98	0.0166667	0.246667	7.49333	7.475	-0.0183333	Cplx1	complexin 1
12890	7.21667	7.64333	7.37667	0.426667	0.16	7.11	7.01333	-0.0966667	Cplx2	complexin 2
12891	7.42333	7.12333	7.48	-0.3	0.0566667	6.87333	6.80667	-0.0666667	Cpne6	copine VI
12892	4.60333	4.59333	4.52333	-0.01	-0.08	10.1767	9.88333	-0.293333	Cpox	coproporphyrinogen oxidase
12894	3.94	3.90333	3.84	-0.0366667	-0.1	7.04667	7.12667	0.08	Cpt1a	carnitine palmitoyltransferase 1a, liver
12896	9.74333	9.42333	9.64	-0.32	-0.103333	10.38	10.06	-0.32	Cpt2	carnitine palmitoyltransferase 2
12902	4.995	5.17	4.8	0.175	-0.195	4.54	4.59333	0.0533333	Cr2	complement receptor 2
12903	4.535	4.73333	4.24667	0.198333	-0.288333	4.05333	3.76667	-0.286667	Crabp1	cellular retinoic acid binding protein I
12904	5.27	5.68333	5.51667	0.413333	0.246667	5.29667	5.43667	0.14	Crabp2	cellular retinoic acid binding protein II
12905	5.25333	5.22667	5.20667	-0.0266667	-0.0466667	6.77667	6.47667	-0.3	Cradd	CASP2 and RIPK1 domain containing adaptor with death domain
12908	10.5067	9.57667	10.4233	-0.93	-0.0833333	6.37	6.02667	-0.343333	Crat	carnitine acetyltransferase
12909	9.49333	8.97333	9.45333	-0.52	-0.04	7.97333	8.04	0.0666667	Crcp	calcitonin gene-related peptide-receptor component protein
12912	5.63667	5.54667	5.68	-0.09	0.0433333	6.13667	5.77	-0.366667	Creb1	cAMP responsive element binding protein 1
12913	7.28333	7.01	7.27333	-0.273333	-0.01	7.84	7.99	0.15	Creb3	cAMP responsive element binding protein 3
12914	4.89667	5.36667	4.63333	0.47	-0.263333	4.88333	4.82667	-0.0566667	Crebbp	CREB binding protein
12915	6.14333	5.08333	5.97333	-1.06	-0.17	6.20333	6.37667	0.173333	Atf6b	activating transcription factor 6 beta
12916	6.38333	6.32333	6.38667	-0.06	0.00333333	6.47	6.73	0.26	Crem	cAMP responsive element modulator
12921	6.43667	6.12333	6.51333	-0.313333	0.0766667	6.36667	6.39	0.0233333	Crhr1	corticotropin releasing hormone receptor 1
12922	4.94	4.98667	5.02	0.0466667	0.08	4.94333	4.99	0.0466667	Crhr2	corticotropin releasing hormone receptor 2
12925	7.22	7.22333	7.16667	0.00333333	-0.0533333	7.56667	6.99	-0.576667	Crip1	cysteine-rich protein 1 (intestinal)
12927	7.30333	7.365	7.4	0.0616667	0.0966667	7.50667	7.435	-0.0716667	Bcar1	breast cancer anti-estrogen resistance 1
12928	5.94333	5.72	6.00333	-0.223333	0.06	8.06667	7.97333	-0.0933333	Crk	v-crk sarcoma virus CT10 oncogene homolog (avian)
12929	5.99667	6.02333	6.13667	0.0266667	0.14	6.29	6.33667	0.0466667	Crkl	v-crk sarcoma virus CT10 oncogene homolog (avian)-like
12931	9.76	9.62333	9.78667	-0.136667	0.0266667	6.30333	5.86667	-0.436667	Crlf1	cytokine receptor-like factor 1
12933	5.16333	5.22667	5.27	0.0633333	0.106667	5.05667	4.94333	-0.113333	Crmp1	collapsin response mediator protein 1
12934	5.15333	4.99	5.19333	-0.163333	0.04	5.84667	5.57667	-0.27	Dpysl2	dihydropyrimidinase-like 2
12942	4.225	4.50333	4.44	0.278333	0.215	4.28	4.05	-0.23	Pcdha11	protocadherin alpha 11
12943	5.02333	5.16333	5.26	0.14	0.236667	4.72333	5.07333	0.35	Pcdha10	protocadherin alpha 10
12944	4.46333	4.66333	4.55	0.2	0.0866667	11.8033	11.58	-0.223333	Crp	C-reactive protein, pentraxin-related
12946	3.17	3.09667	3.33	-0.0733333	0.16	7.94	7	-0.94	Cr1l	complement component (3b/4b) receptor 1-like
12951	5.54	5.68	5.58667	0.14	0.0466667	5.61333	5.49667	-0.116667	Crx	cone-rod homeobox containing gene
12952	8.105	6.68333	7.66667	-1.42167	-0.438333	6.24667	6.95333	0.706667	Cry1	cryptochrome 1 (photolyase-like)
12953	7.35333	6.99	7.42667	-0.363333	0.0733333	7.95	7.93333	-0.0166667	Cry2	cryptochrome 2 (photolyase-like)
12954	5.96	6.24	6.175	0.28	0.215	5.96667	6.06	0.0933333	Cryaa	crystallin, alpha A
12955	3.72667	3.84	3.78667	0.113333	0.06	4.29667	4.885	0.588333	Cryab	crystallin, alpha B
12957	4.25333	4.77333	4.35333	0.52	0.1	4.19333	4.24667	0.0533333	Cryba1	crystallin, beta A1
12958	5.05	5.075	5.15	0.025	0.1	5.17	4.99667	-0.173333	Cryba2	crystallin, beta A2
12959	3.81	3.99667	3.80667	0.186667	-0.00333333	4.53667	4.09667	-0.44	Cryba4	crystallin, beta A4
12960	6.47333	6.4	6.53667	-0.0733333	0.0633333	5.57333	6.18333	0.61	Crybb1	crystallin, beta B1
12961	6.2	6.23	6.22	0.03	0.02	6.08333	6.22667	0.143333	Crybb2	crystallin, beta B2
12962	7.56667	7.62333	7.76	0.0566667	0.193333	7.45667	7.89	0.433333	Crybb3	crystallin, beta B3
12965	4.74333	5.02	4.95667	0.276667	0.213333	4.85	4.82333	-0.0266667	Crygb	crystallin, gamma B
12969	7.20667	7.49	7.34	0.283333	0.133333	7.38333	7.36	-0.0233333	Crygf	crystallin, gamma F
12971	3.85667	4.20667	3.97333	0.35	0.116667	4.72667	4.315	-0.411667	Crym	crystallin, mu
12972	5.87667	5.43667	5.77667	-0.44	-0.1	9.85333	9.8	-0.0533333	Cryz	crystallin, zeta
12974	8.28	7.87	8.12333	-0.41	-0.156667	8.88333	9.115	0.231667	Cs	citrate synthase
12977	5.41667	5.54	5.61	0.123333	0.193333	5.91333	5.82	-0.0933333	Csf1	colony stimulating factor 1 (macrophage)
12978	6.87	7.06333	6.93667	0.193333	0.0666667	9.19	8.59667	-0.593333	Csf1r	colony stimulating factor 1 receptor
12981	5.89333	6.11667	6.07	0.223333	0.176667	5.95333	6.07	0.116667	Csf2	colony stimulating factor 2 (granulocyte-macrophage)
12982	5.47333	5.07	5.29667	-0.403333	-0.176667	5.08	5.17667	0.0966667	Csf2ra	colony stimulating factor 2 receptor, alpha, low-affinity (granulocyte-macrophage)
12983	4.21	4.405	4.33667	0.195	0.126667	5.07333	5.40667	0.333333	Csf2rb	colony stimulating factor 2 receptor, beta, low-affinity (granulocyte-macrophage)
12984	4.7	4.84	5.03	0.14	0.33	5.2	5.54667	0.346667	Csf2rb2	colony stimulating factor 2 receptor, beta 2, low-affinity (granulocyte-macrophage)
12985	6.17	6.02333	6.26	-0.146667	0.09	6.17333	6.29	0.116667	Csf3	colony stimulating factor 3 (granulocyte)
12986	7.57667	7.59	7.7	0.0133333	0.123333	7.48333	7.68667	0.203333	Csf3r	colony stimulating factor 3 receptor (granulocyte)
12988	6.34	6.40333	6.37667	0.0633333	0.0366667	7.54333	7.75333	0.21	Csk	c-src tyrosine kinase
12990	4.41	4.57667	4.46333	0.166667	0.0533333	4.39	4.36667	-0.0233333	Csn1s1	casein alpha s1
12991	4.60333	4.71	4.63	0.106667	0.0266667	4.49	4.41	-0.08	Csn2	casein beta
12992	4.735	5.21667	4.90333	0.481667	0.168333	4.67667	4.83667	0.16	Csn1s2b	casein alpha s2-like B
12994	6.05	6.02667	6.2	-0.0233333	0.15	5.71	5.72333	0.0133333	Csn3	casein kappa
12995	5.54	5.46	5.68	-0.08	0.14	7.99	7.685	-0.305	Csnk2a1	casein kinase 2, alpha 1 polypeptide
13000	9.59	9.7	9.53333	0.11	-0.0566667	6.85333	6.92	0.0666667	Csnk2a2	casein kinase 2, alpha prime polypeptide
13001	13.03	12.2133	12.86	-0.816667	-0.17	9.99	9.85667	-0.133333	Csnk2b	casein kinase 2, beta polypeptide
13002	6.34667	6.28667	6.3	-0.06	-0.0466667	7.04333	7.02	-0.0233333	Dnajc5	DnaJ (Hsp40) homolog, subfamily C, member 5
13004	5.17	5.58333	5.235	0.413333	0.065	5.25	5.08	-0.17	Ncan	neurocan
13006	6.95333	7.51667	7.04	0.563333	0.0866667	6.49	6.42333	-0.0666667	Smc3	structural maintenance of chromosomes 3
13007	5.31	5.43	5.25333	0.12	-0.0566667	5.76667	5.53333	-0.233333	Csrp1	cysteine and glycine-rich protein 1
13008	7.10667	7.2	6.98333	0.0933333	-0.123333	8.11	8.315	0.205	Csrp2	cysteine and glycine-rich protein 2
13009	4.77333	4.90667	4.84333	0.133333	0.07	7.38333	6.99	-0.393333	Csrp3	cysteine and glycine-rich protein 3
13010	6.87	6.74667	6.25	-0.123333	-0.62	10.1733	9.985	-0.188333	Cst3	cystatin C
13011	4.65	4.67667	4.73667	0.0266667	0.0866667	4.69667	4.83	0.133333	Cst7	cystatin F (leukocystatin)
13012	9.92333	10.3333	9.92333	0.41	0	5.09	4.625	-0.465	Cst8	cystatin 8 (cystatin-related epididymal spermatogenic)
13013	5.40333	4.99667	5.21333	-0.406667	-0.19	4.83667	5.08	0.243333	Cst9	cystatin 9
13014	6.14667	5.72333	5.91333	-0.423333	-0.233333	9.25667	9.21667	-0.04	Cstb	cystatin B
13016	7.46	6.89	7.19667	-0.57	-0.263333	8.94333	9.12333	0.18	Ctbp1	C-terminal binding protein 1
13017	8.42667	8.42667	8.28333	0	-0.143333	5.66667	5.72333	0.0566667	Ctbp2	C-terminal binding protein 2
13018	6.93667	7.14	6.97333	0.203333	0.0366667	7.25	7.055	-0.195	Ctcf	CCCTC-binding factor
13019	6.94333	6.84667	7.05333	-0.0966667	0.11	7.29	7.19	-0.1	Ctf1	cardiotrophin 1
13024	3.37	3.49667	3.53	0.126667	0.16	3.97	4.55	0.58	Ctla2a	cytotoxic T lymphocyte-associated protein 2 alpha
13025	3.55667	3.49667	3.55333	-0.06	-0.00333333	5.17	5.70667	0.536667	Ctla2b	cytotoxic T lymphocyte-associated protein 2 beta
13026	7.94	7.57	7.81667	-0.37	-0.123333	8.35333	8.47	0.116667	Pcyt1a	phosphate cytidylyltransferase 1, choline, alpha isoform
13030	5.59667	5.3	5.47	-0.296667	-0.126667	9.93333	9.86333	-0.07	Ctsb	cathepsin B
13032	4.39333	4.49667	4.17333	0.103333	-0.22	10.27	9.58667	-0.683333	Ctsc	cathepsin C
13033	7.89333	7.605	7.69667	-0.288333	-0.196667	10.6067	10.7833	0.176667	Ctsd	cathepsin D
13034	6.35333	6.61333	6.46667	0.26	0.113333	8.9	8.32	-0.58	Ctse	cathepsin E
13035	5.7	6.03667	5.74667	0.336667	0.0466667	5.76333	5.76667	0.00333333	Ctsg	cathepsin G
13036	4.04	4.50667	4.23667	0.466667	0.196667	9.37	9.24667	-0.123333	Ctsh	cathepsin H
13038	4.81667	5.05	4.855	0.233333	0.0383333	4.98	5.39	0.41	Ctsk	cathepsin K
13039	9.00333	7.93667	7.875	-1.06667	-1.12833	11.2633	11.0433	-0.22	Ctsl	cathepsin L
13040	4.77	4.83	4.69667	0.06	-0.0733333	10.5667	9.41333	-1.15333	Ctss	cathepsin S
13041	7.245	7.35	7.5	0.105	0.255	7.26	7.15667	-0.103333	Ctsw	cathepsin W
13043	6.67333	5.94333	6.62	-0.73	-0.0533333	7.06667	7.17	0.103333	Cttn	cortactin
13046	6.14333	5.07333	6.13	-1.07	-0.0133333	6.33667	6.53	0.193333	Celf1	CUGBP, Elav-like family member 1
13047	8.12333	8.13667	8.07	0.0133333	-0.0533333	6.49667	6.45	-0.0466667	Cux1	cut-like homeobox 1
13048	4.87667	5.16333	5.07	0.286667	0.193333	5.24333	4.74667	-0.496667	Cux2	cut-like homeobox 2
13051	4.98667	4.81667	4.97	-0.17	-0.0166667	4.74	4.66333	-0.0766667	Cx3cr1	chemokine (C-X3-C) receptor 1
13052	4.67667	4.91333	4.84667	0.236667	0.17	7.28	7.18	-0.1	Cxadr	coxsackie virus and adenovirus receptor
13056	6.20667	5.80333	6.03333	-0.403333	-0.173333	4.74	5.04667	0.306667	Cyb561	cytochrome b-561
13057	4.85	4.86667	4.96667	0.0166667	0.116667	6.83667	6.09333	-0.743333	Cyba	cytochrome b-245, alpha polypeptide
13058	4.08	4.24333	4.26667	0.163333	0.186667	5.27	4.73	-0.54	Cybb	cytochrome b-245, beta polypeptide
13063	4.83	5.20333	5.07333	0.373333	0.243333	5.23667	5.23333	-0.00333333	Cycs	cytochrome c, somatic
13067	10.0167	9.41667	9.81667	-0.6	-0.2	4.93333	4.64333	-0.29	Cyct	cytochrome c, testis
13070	5.50333	4.84333	5.61333	-0.66	0.11	4.54	4.86667	0.326667	Cyp11a1	cytochrome P450, family 11, subfamily a, polypeptide 1
13072	6.21	6.52667	6.34333	0.316667	0.133333	6.29333	6.35	0.0566667	Cyp11b2	cytochrome P450, family 11, subfamily b, polypeptide 2
13074	7.43333	6.46	7.23	-0.973333	-0.203333	7.1	5.71	-1.39	Cyp17a1	cytochrome P450, family 17, subfamily a, polypeptide 1
13075	5.05333	5.33	5.1	0.276667	0.0466667	4.71667	4.55667	-0.16	Cyp19a1	cytochrome P450, family 19, subfamily a, polypeptide 1
13076	4.67667	4.50667	4.74	-0.17	0.0633333	4.99667	4.91	-0.0866667	Cyp1a1	cytochrome P450, family 1, subfamily a, polypeptide 1
13077	5.28333	5.42667	5.59	0.143333	0.306667	11.8233	12.0333	0.21	Cyp1a2	cytochrome P450, family 1, subfamily a, polypeptide 2
13079	5.64	5.55	5.77	-0.09	0.13	6.64	6.64	0	Cyp21a1	cytochrome P450, family 21, subfamily a, polypeptide 1
13081	4.8	4.98	4.88667	0.18	0.0866667	4.66667	4.66667	0	Cyp24a1	cytochrome P450, family 24, subfamily a, polypeptide 1
13082	7.04333	7.60333	7.28333	0.56	0.24	8.08667	8.03	-0.0566667	Cyp26a1	cytochrome P450, family 26, subfamily a, polypeptide 1
13085	5.33667	5.64333	5.23333	0.306667	-0.103333	12.5467	12.42	-0.126667	Cyp2a12	cytochrome P450, family 2, subfamily a, polypeptide 12
13088	5.21	5.26667	5.24	0.0566667	0.03	6.07333	5.84333	-0.23	Cyp2b10	cytochrome P450, family 2, subfamily b, polypeptide 10
13089	5.38	5.28333	5.62	-0.0966667	0.24	5.52	5.64333	0.123333	Cyp2b13	cytochrome P450, family 2, subfamily b, polypeptide 13
13094	3.83667	3.81	3.99333	-0.0266667	0.156667	6.96	4.67667	-2.28333	Cyp2b9	cytochrome P450, family 2, subfamily b, polypeptide 9
13095	7.47667	8.1	7.46667	0.623333	-0.01	13.0533	13.24	0.186667	Cyp2c29	cytochrome P450, family 2, subfamily c, polypeptide 29
13096	3.73667	3.93667	3.83333	0.2	0.0966667	7.46333	5.79	-1.67333	Cyp2c37	cytochrome P450, family 2. subfamily c, polypeptide 37
13097	5.78667	6.04333	6.01333	0.256667	0.226667	9.03667	7.97333	-1.06333	Cyp2c38	cytochrome P450, family 2, subfamily c, polypeptide 38
13098	5.79	6.14667	5.97667	0.356667	0.186667	11.0133	9.64667	-1.36667	Cyp2c39	cytochrome P450, family 2, subfamily c, polypeptide 39
13101	3.54667	3.55	3.65333	0.00333333	0.106667	12	12.03	0.03	Cyp2d10	cytochrome P450, family 2, subfamily d, polypeptide 10
13105	4.39667	4.30667	4.72333	-0.09	0.326667	12.075	11.8767	-0.198333	Cyp2d9	cytochrome P450, family 2, subfamily d, polypeptide 9
13106	5.455	5.5	5.76	0.045	0.305	13.7967	13.7133	-0.0833333	Cyp2e1	cytochrome P450, family 2, subfamily e, polypeptide 1
13107	6.19667	6.82667	6.14333	0.63	-0.0533333	13.47	13.5467	0.0766667	Cyp2f2	cytochrome P450, family 2, subfamily f, polypeptide 2
13109	4.11	4.25333	4.19	0.143333	0.08	10.1433	9.85667	-0.286667	Cyp2j5	cytochrome P450, family 2, subfamily j, polypeptide 5
13110	3.70333	4.10333	3.73667	0.4	0.0333333	7.485	7.125	-0.36	Cyp2j6	cytochrome P450, family 2, subfamily j, polypeptide 6
13112	3.98333	3.97333	4.15667	-0.01	0.173333	13.22	13.2167	-0.00333333	Cyp3a11	cytochrome P450, family 3, subfamily a, polypeptide 11
13113	3.58333	3.65	3.62	0.0666667	0.0366667	7.91333	7.80333	-0.11	Cyp3a13	cytochrome P450, family 3, subfamily a, polypeptide 13
13115	4.27333	4.38	4.56	0.106667	0.286667	4.465	4.38	-0.085	Cyp27b1	cytochrome P450, family 27, subfamily b, polypeptide 1
13116	6.97667	6.76667	6.79	-0.21	-0.186667	6.69333	7.02667	0.333333	Cyp46a1	cytochrome P450, family 46, subfamily a, polypeptide 1
13117	4.17333	4.23	4.27333	0.0566667	0.1	8.25	4.62667	-3.62333	Cyp4a10	cytochrome P450, family 4, subfamily a, polypeptide 10
13119	4.32	4.43	4.43	0.11	0.11	4.425	4.45	0.025	Cyp4a14	cytochrome P450, family 4, subfamily a, polypeptide 14
13120	6.28	6.34667	6.29	0.0666667	0.01	8.07667	7.77	-0.306667	Cyp4b1	cytochrome P450, family 4, subfamily b, polypeptide 1
13121	6.37	7.09	6.30333	0.72	-0.0666667	8.58333	8.18667	-0.396667	Cyp51	cytochrome P450, family 51
13122	4.64	4.95	4.73667	0.31	0.0966667	9.27	9.15	-0.12	Cyp7a1	cytochrome P450, family 7, subfamily a, polypeptide 1
13123	3.98333	4.16333	4.17	0.18	0.186667	11.3567	12.1733	0.816667	Cyp7b1	cytochrome P450, family 7, subfamily b, polypeptide 1
13124	6.13	6.08667	6.20333	-0.0433333	0.0733333	10.9967	11.5767	0.58	Cyp8b1	cytochrome P450, family 8, subfamily b, polypeptide 1
13132	4.74333	4.85333	4.90667	0.11	0.163333	5.47333	5.30667	-0.166667	Dab2	disabled homolog 2 (Drosophila)
13135	9.84667	9.88	9.71667	0.0333333	-0.13	9.70667	9.41333	-0.293333	Dad1	defender against cell death 1
13136	5.32	5.86333	5.3	0.543333	-0.02	4.81667	4.9	0.0833333	Cd55	CD55 antigen
13137	10.9833	10.82	10.8967	-0.163333	-0.0866667	3.86	4.035	0.175	Daf2	decay accelerating factor 2
13138	7.01	6.93333	6.92	-0.0766667	-0.09	8.33667	8.08	-0.256667	Dag1	dystroglycan 1
13139	10.1533	10.1433	10.1167	-0.01	-0.0366667	7.06667	7.29333	0.226667	Dgka	diacylglycerol kinase, alpha
13142	4.76667	4.79333	4.92	0.0266667	0.153333	4.89	5.04	0.15	Dao	D-amino acid oxidase
13143	5.17667	5.37667	5.38333	0.2	0.206667	6.78	6.65667	-0.123333	Dapk2	death-associated protein kinase 2
13144	7.53	6.955	7.37333	-0.575	-0.156667	7.54333	7.44333	-0.1	Dapk3	death-associated protein kinase 3
13162	5.08	5.16	5.33	0.08	0.25	5.13333	5.18	0.0466667	Slc6a3	solute carrier family 6 (neurotransmitter transporter, dopamine), member 3
13163	9.98	9.50667	9.89	-0.473333	-0.09	7.43333	7.45667	0.0233333	Daxx	Fas death domain-associated protein
13164	9.28	8.53333	9.04333	-0.746667	-0.236667	4.38667	4.22667	-0.16	Dazl	deleted in azoospermia-like
13166	6.92	6.85333	6.975	-0.0666667	0.055	6.82667	6.63333	-0.193333	Dbh	dopamine beta hydroxylase
13167	8.25667	8.7	8.05	0.443333	-0.206667	11.5533	11.49	-0.0633333	Dbi	diazepam binding inhibitor
13168	12.0867	12.0567	12.0733	-0.03	-0.0133333	3.94	4.25667	0.316667	Dbil5	diazepam binding inhibitor-like 5
13169	8.09333	7.40333	7.94667	-0.69	-0.146667	7.81333	7.73667	-0.0766667	Dbnl	drebrin-like
13170	5.01333	5.14	5.00667	0.126667	-0.00666667	9.48	9.12667	-0.353333	Dbp	D site albumin promoter binding protein
13171	4.90333	4.88	4.91	-0.0233333	0.00666667	10.44	9.76	-0.68	Dbt	dihydrolipoamide branched chain transacylase E2
13172	5.05333	5.10667	5.12	0.0533333	0.0666667	5.23333	5.14	-0.0933333	Dbx1	developing brain homeobox 1
13176	4.4	4.53667	4.44667	0.136667	0.0466667	4.42	4.35667	-0.0633333	Dcc	deleted in colorectal carcinoma
13177	5.74333	5.89333	5.98	0.15	0.236667	10.1767	9.71	-0.466667	Eci1	enoyl-Coenzyme A delta isomerase 1
13179	6.16333	6.4	5.76333	0.236667	-0.4	10.38	9.72	-0.66	Dcn	decorin
13180	6.75333	6.83	6.97667	0.0766667	0.223333	11.7367	11.7	-0.0366667	Pcbd1	pterin 4 alpha carbinolamine dehydratase/dimerization cofactor of hepatocyte nuclear factor 1 alpha (TCF1) 1
13185	7.46	6.885	7.3	-0.575	-0.16	7.70667	7.77333	0.0666667	Dscr3	Down syndrome critical region gene 3
13190	6.30333	7.17	6.38333	0.866667	0.08	8.72667	8.08667	-0.64	Dct	dopachrome tautomerase
13191	8.73333	8.23667	8.58333	-0.496667	-0.15	7.69333	7.48	-0.213333	Dctn1	dynactin 1
13193	4.59333	4.67667	4.73667	0.0833333	0.143333	4.62	4.555	-0.065	Dcx	doublecortin
13194	10.3833	9.26667	10.21	-1.11667	-0.173333	9.61333	9.8	0.186667	Ddb1	damage specific DNA binding protein 1
13195	4.47667	4.69667	4.53667	0.22	0.06	9.01	9.83667	0.826667	Ddc	dopa decarboxylase
13196	8.67	9.25333	8.825	0.583333	0.155	7.12333	7.12333	0	Asap1	ArfGAP with SH3 domain, ankyrin repeat and PH domain1
13197	3.76333	4.23333	3.77667	0.47	0.0133333	6.57	6.17667	-0.393333	Gadd45a	growth arrest and DNA-damage-inducible 45 alpha
13198	9.45	9.06667	9.40667	-0.383333	-0.0433333	7.53667	7.68667	0.15	Ddit3	DNA-damage inducible transcript 3
13199	5.66333	5.71	5.77	0.0466667	0.106667	5.86	5.77333	-0.0866667	Ddn	dendrin
13200	9.55	8.47	9.34333	-1.08	-0.206667	10.0033	10.095	0.0916667	Ddost	dolichyl-di-phosphooligosaccharide-protein glycotransferase
13202	11.9167	10.91	11.9067	-1.00667	-0.01	12.33	12.03	-0.3	Ddt	D-dopachrome tautomerase
13204	9.92667	10.0467	9.78333	0.12	-0.143333	9.72	9.54667	-0.173333	Dhx15	DEAH (Asp-Glu-Ala-His) box polypeptide 15
13205	5.935	6.215	5.52	0.28	-0.415	10.71	10.6233	-0.0866667	Ddx3x	DEAD/H (Asp-Glu-Ala-Asp/His) box polypeptide 3, X-linked
13206	11.54	11.14	11.38	-0.4	-0.16	3.39667	3.4	0.00333333	Ddx4	DEAD (Asp-Glu-Ala-Asp) box polypeptide 4
13207	8.28	7.09333	8.22667	-1.18667	-0.0533333	10.3967	10.25	-0.146667	Ddx5	DEAD (Asp-Glu-Ala-Asp) box polypeptide 5
13209	6.91333	6.135	6.685	-0.778333	-0.228333	7.3	7.24667	-0.0533333	Ddx6	DEAD (Asp-Glu-Ala-Asp) box polypeptide 6
13211	7.42667	6.59333	7.23667	-0.833333	-0.19	6.88	6.75	-0.13	Dhx9	DEAH (Asp-Glu-Ala-His) box polypeptide 9
13215	5.54667	5.70667	5.70333	0.16	0.156667	5.30667	5.095	-0.211667	Defb2	defensin beta 2
13244	5.99	5.35333	5.95667	-0.636667	-0.0333333	9.645	9.45	-0.195	Degs1	degenerative spermatocyte homolog 1 (Drosophila)
13340	4.95	5.23333	5.17333	0.283333	0.223333	4.88333	5.11	0.226667	Slc29a2	solute carrier family 29 (nucleoside transporters), member 2
13345	4.97	5.03	5.09667	0.06	0.126667	4.88667	4.93667	0.05	Twist2	twist homolog 2 (Drosophila)
13346	7.21333	7.19	7.48333	-0.0233333	0.27	7.11667	7.11667	0	Des	desmin
13349	6.09333	5.86	6.07333	-0.233333	-0.02	6.78333	7.62	0.836667	Darc	Duffy blood group, chemokine receptor
13350	9.72667	9.09667	9.60333	-0.63	-0.123333	7.94667	7.99	0.0433333	Dgat1	diacylglycerol O-acyltransferase 1
13353	9.93333	9.595	9.92	-0.338333	-0.0133333	8.10333	8.29333	0.19	Dgcr6	DiGeorge syndrome critical region gene 6
13356	7.83	7.76667	7.71	-0.0633333	-0.12	7.99	8.10333	0.113333	Dgcr2	DiGeorge syndrome critical region gene 2
13358	8.34333	7.42333	8.21667	-0.92	-0.126667	10.8	11.2833	0.483333	Slc25a1	solute carrier family 25 (mitochondrial carrier, citrate transporter), member 1
13360	5.76667	5.72667	5.45	-0.04	-0.316667	9.35333	9.27333	-0.08	Dhcr7	7-dehydrocholesterol reductase
13361	4.38333	4.56667	4.50667	0.183333	0.123333	5.62	5.54333	-0.0766667	Dhfr	dihydrofolate reductase
13363	5.59333	5.53333	5.79667	-0.06	0.203333	5.14	5.13	-0.01	Dhh	desert hedgehog
13367	7.4	6.66667	7.35667	-0.733333	-0.0433333	7.66667	7.73333	0.0666667	Diap1	diaphanous homolog 1 (Drosophila)
13370	4.17333	4.29667	4.23333	0.123333	0.06	11.02	10.79	-0.23	Dio1	deiodinase, iodothyronine, type I
13371	5.14	5.09333	5.22	-0.0466667	0.08	5.04	5.05	0.01	Dio2	deiodinase, iodothyronine, type II
13382	8.17333	7.95667	8.19	-0.216667	0.0166667	9.21667	8.95667	-0.26	Dld	dihydrolipoamide dehydrogenase
13383	7.36	7.75333	7.34333	0.393333	-0.0166667	7.55667	7.76333	0.206667	Dlg1	discs, large homolog 1 (Drosophila)
13384	5.4	5.19	5.49333	-0.21	0.0933333	5.43	5.36	-0.07	Mpp3	membrane protein, palmitoylated 3 (MAGUK p55 subfamily member 3)
13385	4.66	5.045	4.70667	0.385	0.0466667	4.54667	4.56	0.0133333	Dlg4	discs, large homolog 4 (Drosophila)
13386	4.98	4.92667	5.07667	-0.0533333	0.0966667	4.55	4.74667	0.196667	Dlk1	delta-like 1 homolog (Drosophila)
13388	7.15333	7.17667	7.21333	0.0233333	0.06	7.37	7.48	0.11	Dll1	delta-like 1 (Drosophila)
13389	8.79667	9.22333	8.73333	0.426667	-0.0633333	4.55667	5.07	0.513333	Dll3	delta-like 3 (Drosophila)
13393	5.42667	5.51333	5.57333	0.0866667	0.146667	5.5	5.45333	-0.0466667	Dlx3	distal-less homeobox 3
13394	6.38	6.37	6.50333	-0.01	0.123333	6.13667	6.12667	-0.01	Dlx4	distal-less homeobox 4
13395	5.25667	5.63333	5.35667	0.376667	0.1	5.46	5.37667	-0.0833333	Dlx5	distal-less homeobox 5
13396	5.81	7.06	5.71667	1.25	-0.0933333	4.91667	4.75667	-0.16	Dlx6	distal-less homeobox 6
13400	5.95667	5.83333	5.99667	-0.123333	0.04	6.41667	6.03333	-0.383333	Dmpk	dystrophia myotonica-protein kinase
13401	8.17	8.31333	8.08	0.143333	-0.09	7.55667	7.50667	-0.05	Dmwd	dystrophia myotonica-containing WD repeat motif
13404	4.74333	4.70333	4.68333	-0.04	-0.06	4.21	4.14667	-0.0633333	Dmc1	DMC1 dosage suppressor of mck1 homolog, meiosis-specific homologous recombination (yeast)
13405	3.93333	4.04	3.9	0.106667	-0.0333333	7.53333	7.05	-0.483333	Dmd	dystrophin, muscular dystrophy
13411	5.585	5.6	5.63667	0.015	0.0516667	5.59	5.27333	-0.316667	Dnahc11	dynein, axonemal, heavy chain 11
13417	12.35	10.74	12.3067	-1.61	-0.0433333	5.85667	6.04667	0.19	Dnahc8	dynein, axonemal, heavy chain 8
13418	6.195	6.37667	5.98333	0.181667	-0.211667	7.96667	7.98	0.0133333	Dnajc1	DnaJ (Hsp40) homolog, subfamily C, member 1
13419	5.15667	5.53	5.41333	0.373333	0.256667	5.01	5.10667	0.0966667	Dnase1	deoxyribonuclease I
13421	4.63667	4.62333	4.845	-0.0133333	0.208333	7.99	7.38333	-0.606667	Dnase1l3	deoxyribonuclease 1-like 3
13424	10.42	9.82333	10.48	-0.596667	0.06	8.76667	9.00333	0.236667	Dync1h1	dynein cytoplasmic 1 heavy chain 1
13426	5.50667	5.40667	5.58333	-0.1	0.0766667	4.84667	5.02667	0.18	Dync1i1	dynein cytoplasmic 1 intermediate chain 1
13427	10.045	8.75667	9.76	-1.28833	-0.285	8.36	8.11	-0.25	Dync1i2	dynein cytoplasmic 1 intermediate chain 2
13429	6.83	6.5	6.86667	-0.33	0.0366667	6.065	5.76	-0.305	Dnm1	dynamin 1
13430	9.18333	8.31	9.13	-0.873333	-0.0533333	7.87333	7.97333	0.1	Dnm2	dynamin 2
13433	7.28333	6.01	6.91667	-1.27333	-0.366667	5.49667	5.28667	-0.21	Dnmt1	DNA methyltransferase (cytosine-5) 1
13434	5.11333	5.06333	4.93	-0.05	-0.183333	4.99667	4.86	-0.136667	Trdmt1	tRNA aspartic acid methyltransferase 1
13435	4.76333	4.81667	4.85333	0.0533333	0.09	5.23333	5.47	0.236667	Dnmt3a	DNA methyltransferase 3A
13436	6.72667	6.54	6.69	-0.186667	-0.0366667	6.57	6.84	0.27	Dnmt3b	DNA methyltransferase 3B
13437	10.3733	9.45	10.2633	-0.923333	-0.11	9.34	9.43667	0.0966667	Dnpep	aspartyl aminopeptidase
13446	4.26333	4.98667	4.40333	0.723333	0.14	3.79667	3.69333	-0.103333	Doc2a	double C2, alpha
13447	5.15333	5.40333	5.15	0.25	-0.00333333	5.17	5.06333	-0.106667	Doc2b	double C2, beta
13448	5.72	5.8	5.86667	0.08	0.146667	6.00333	5.81667	-0.186667	Dok1	docking protein 1
13449	5.84667	5.88	6.02667	0.0333333	0.18	5.89333	5.99333	0.1	Dok2	docking protein 2
13476	6.85	6.97	6.79667	0.12	-0.0533333	7.08667	7.23667	0.15	Reep5	receptor accessory protein 5
13478	6.23667	6.32333	6.44333	0.0866667	0.206667	8.80333	8.80333	0	Dpagt1	dolichyl-phosphate (UDP-N-acetylglucosamine) acetylglucosaminephosphotransferase 1 (GlcNAc-1-P transferase)
13480	6.89	6.66667	6.91	-0.223333	0.02	7.07667	6.89667	-0.18	Dpm1	dolichol-phosphate (beta-D) mannosyltransferase 1
13481	8.27	8.11	8.21	-0.16	-0.06	7.64667	7.64667	0	Dpm2	dolichol-phosphate (beta-D) mannosyltransferase 2
13482	3.54667	3.63667	3.57	0.09	0.0233333	6.94667	6.52	-0.426667	Dpp4	dipeptidylpeptidase 4
13483	5.56	5.79333	5.7	0.233333	0.14	5.32	5.49	0.17	Dpp6	dipeptidylpeptidase 6
13486	9.58333	9.42667	9.55333	-0.156667	-0.03	5.97667	5.90667	-0.07	Dr1	down-regulator of transcription 1
13491	5.48667	5.58333	5.635	0.0966667	0.148333	5.06667	5.06	-0.00666667	Drd4	dopamine receptor D4
13494	9.72667	8.81333	9.57	-0.913333	-0.156667	8.6	8.45333	-0.146667	Drg1	developmentally regulated GTP binding protein 1
13495	8.58667	7.62	8.49	-0.966667	-0.0966667	8.02333	8.17333	0.15	Drg2	developmentally regulated GTP binding protein 2
13496	7.61667	7.61333	7.73	-0.00333333	0.113333	7.13667	7.31	0.173333	Arid3a	AT rich interactive domain 3A (BRIGHT-like)
13497	6.03667	6.21333	6.10333	0.176667	0.0666667	5.98	5.93333	-0.0466667	Drp2	dystrophin related protein 2
13506	4.02	4.44667	4.06667	0.426667	0.0466667	7.35667	7.22333	-0.133333	Dsc2	desmocollin 2
13508	4.85333	5.16667	5.07	0.313333	0.216667	4.74	4.63667	-0.103333	Dscam	Down syndrome cell adhesion molecule
13510	3.83	4.93667	4	1.10667	0.17	3.39667	3.24333	-0.153333	Dsg1a	desmoglein 1 alpha
13511	3.96333	4.195	4.11333	0.231667	0.15	7.21667	7.13	-0.0866667	Dsg2	desmoglein 2
13516	8.87333	9.04	8.78667	0.166667	-0.0866667	4.97667	4.83	-0.146667	Epyc	epiphycan
13518	7.12	7.2	6.965	0.08	-0.155	7.28667	7.29333	0.00666667	Dst	dystonin
13521	6.11667	5.95	6.2	-0.166667	0.0833333	6.32	6.11667	-0.203333	Slc26a2	solute carrier family 26 (sulfate transporter), member 2
13522	4.39	4.37333	4.55	-0.0166667	0.16	4.53667	4.54	0.00333333	Adam28	a disintegrin and metallopeptidase domain 28
13524	9.72	9.74333	9.57333	0.0233333	-0.146667	4.76333	4.50667	-0.256667	Adam18	a disintegrin and metallopeptidase domain 18
13525	8.13	9.09	7.98	0.96	-0.15	3.79333	3.69333	-0.1	Adam26a	a disintegrin and metallopeptidase domain 26A (testase 3)
13526	8.92667	9.91667	8.8	0.99	-0.126667	3.84333	4.11667	0.273333	Adam24	a disintegrin and metallopeptidase domain 24 (testase 1)
13527	4.57667	4.68	4.62	0.103333	0.0433333	4.28333	4.23	-0.0533333	Dtna	dystrobrevin alpha
13528	9.01	8.79333	8.99	-0.216667	-0.02	7.52	7.57	0.05	Dtnb	dystrobrevin, beta
13529	4.715	4.8	4.76333	0.085	0.0483333	4.85333	4.78667	-0.0666667	Prl8a2	prolactin family 8, subfamily a, member 2
13537	5.69333	5.89333	5.92333	0.2	0.23	6.06	6.17667	0.116667	Dusp2	dual specificity phosphatase 2
13542	10.54	9.44667	10.3767	-1.09333	-0.163333	9.82333	9.91667	0.0933333	Dvl1	dishevelled, dsh homolog 1 (Drosophila)
13543	6.24667	5.32333	6.03	-0.923333	-0.216667	4.74333	4.815	0.0716667	Dvl2	dishevelled 2, dsh homolog (Drosophila)
13544	5.37667	5.47667	5.44	0.1	0.0633333	5.24667	5.72333	0.476667	Dvl3	dishevelled 3, dsh homolog (Drosophila)
13548	5.81333	5.53333	5.73667	-0.28	-0.0766667	5.89	6.24667	0.356667	Dyrk1a	dual-specificity tyrosine-(Y)-phosphorylation regulated kinase 1a
13549	9.59333	9.31	9.65333	-0.283333	0.06	7.75	7.98333	0.233333	Dyrk1b	dual-specificity tyrosine-(Y)-phosphorylation regulated kinase 1b
13555	5.49	5.47	5.44	-0.02	-0.05	5.35333	5.49333	0.14	E2f1	E2F transcription factor 1
13557	4.82	4.72333	4.85	-0.0966667	0.03	5.33333	5.165	-0.168333	E2f3	E2F transcription factor 3
13559	7.68333	8.59333	7.61	0.91	-0.0733333	7.06333	7.03333	-0.03	E2f5	E2F transcription factor 5
13560	6.70333	6.33	6.79667	-0.373333	0.0933333	5.56333	5.67333	0.11	E4f1	E4F transcription factor 1
13589	5.9	5.67667	5.83333	-0.223333	-0.0666667	6.05	5.9	-0.15	Mapre1	microtubule-associated protein, RP/EB family, member 1
13590	5.44667	5.45333	5.58	0.00666667	0.133333	5.24	5.26333	0.0233333	Lefty1	left right determination factor 1
13592	4.40333	4.7	4.43	0.296667	0.0266667	4.11333	4.24	0.126667	Ebf2	early B-cell factor 2
13595	6.00333	5.98	5.67667	-0.0233333	-0.326667	10.88	10.67	-0.21	Ebp	phenylalkylamine Ca2+ antagonist (emopamil) binding protein
13599	5.47	5.65667	5.67667	0.186667	0.206667	4.99	4.945	-0.045	Ecel1	endothelin converting enzyme-like 1
13601	5.34	5.38667	5.24333	0.0466667	-0.0966667	8.47333	8.34	-0.133333	Ecm1	extracellular matrix protein 1
13602	5.51667	5.98333	5.5	0.466667	-0.0166667	4.63667	4.35	-0.286667	Sparcl1	SPARC-like 1
13603	8.14	8.52667	8.25667	0.386667	0.116667	7.235	7.62	0.385	Opn3	opsin 3
13605	8.16	7.97333	7.95333	-0.186667	-0.206667	3.7	4.23667	0.536667	Ect2	ect2 oncogene
13607	5.6	5.8	5.72667	0.2	0.126667	5.785	5.57667	-0.208333	Eda	ectodysplasin-A
13608	4.59333	4.69	4.61333	0.0966667	0.02	4.43333	4.52333	0.09	Edar	ectodysplasin-A receptor
13609	5.92333	6.335	6.17	0.411667	0.246667	8.13667	8.30333	0.166667	S1pr1	sphingosine-1-phosphate receptor 1
13610	5.64	5.48	5.71667	-0.16	0.0766667	5.4	6.29333	0.893333	S1pr3	sphingosine-1-phosphate receptor 3
13611	6.73	6.68	6.80333	-0.05	0.0733333	6.59	6.71667	0.126667	S1pr4	sphingosine-1-phosphate receptor 4
13614	5.34333	5.51667	5.47333	0.173333	0.13	5.655	5.5	-0.155	Edn1	endothelin 1
13615	4.52	4.41667	4.7	-0.103333	0.18	4.66	4.51	-0.15	Edn2	endothelin 2
13616	5.80667	5.81333	5.97333	0.00666667	0.166667	5.83	5.89333	0.0633333	Edn3	endothelin 3
13617	4.74	4.83	4.73	0.09	-0.01	4.81	4.68667	-0.123333	Ednra	endothelin receptor type A
13618	4.45667	4.72	4.61667	0.263333	0.16	5.425	5.22	-0.205	Ednrb	endothelin receptor type B
13619	10.5733	10.5433	10.5733	-0.03	0	6.03333	5.82333	-0.21	Phc1	polyhomeotic-like 1 (Drosophila)
13626	8.385	8.18667	8.32667	-0.198333	-0.0583333	7.735	8.28667	0.551667	Eed	embryonic ectoderm development
13628	8.27	7.7	8.30333	-0.57	0.0333333	8.62333	8.39	-0.233333	Eef1a2	eukaryotic translation elongation factor 1 alpha 2
13629	11.6033	11.3167	11.51	-0.286667	-0.0933333	11.2767	11.48	0.203333	Eef2	eukaryotic translation elongation factor 2
13631	6.06667	5.81	6.03	-0.256667	-0.0366667	6.50667	6.61	0.103333	Eef2k	eukaryotic elongation factor-2 kinase
13636	4.46	4.6	4.51	0.14	0.05	8.405	8.56333	0.158333	Efna1	ephrin A1
13637	5.32	5.44	5.55	0.12	0.23	5.1	5.30667	0.206667	Efna2	ephrin A2
13639	6.29333	6.29333	6.61333	0	0.32	5.73333	5.78667	0.0533333	Efna4	ephrin A4
13640	4.89	4.87	4.89	-0.02	0	5.11333	5.02333	-0.09	Efna5	ephrin A5
13641	5.07	5.12333	5.14333	0.0533333	0.0733333	5.81333	5.78667	-0.0266667	Efnb1	ephrin B1
13642	4.55	4.65	4.57	0.1	0.02	4.63333	4.61	-0.0233333	Efnb2	ephrin B2
13643	5.36333	5.57333	5.53	0.21	0.166667	5.7	5.47	-0.23	Efnb3	ephrin B3
13644	4.56667	4.53333	4.78333	-0.0333333	0.216667	4.71	4.78333	0.0733333	Efs	embryonal Fyn-associated substrate
13645	5.90333	5.79	5.91333	-0.113333	0.01	4.78333	4.49667	-0.286667	Egf	epidermal growth factor
13649	5.15333	5.2	5.19667	0.0466667	0.0433333	9.12	9.83333	0.713333	Egfr	epidermal growth factor receptor
13650	6.32333	6.275	6.56667	-0.0483333	0.243333	6.62667	6.68	0.0533333	Rhbdf1	rhomboid family 1 (Drosophila)
13653	7.50333	7.65333	7.225	0.15	-0.278333	10.6567	13.0333	2.37667	Egr1	early growth response 1
13654	3.8	3.89333	3.63667	0.0933333	-0.163333	4.09	5.27667	1.18667	Egr2	early growth response 2
13655	7.46667	7.4	7.58667	-0.0666667	0.12	7.18667	7.24667	0.06	Egr3	early growth response 3
13656	6.2	6.13333	6.27667	-0.0666667	0.0766667	6.26333	6.26333	0	Egr4	early growth response 4
13660	9.78333	9.95333	9.72333	0.17	-0.06	6.87	7.03333	0.163333	Ehd1	EH-domain containing 1
13663	6.56	5.59333	6.19667	-0.966667	-0.363333	10.265	9.77667	-0.488333	Ei24	etoposide induced 2.4 mRNA
13664	7.97667	7.775	7.75	-0.201667	-0.226667	8.51333	8.61333	0.1	Eif1a	eukaryotic translation initiation factor 1A
13666	4.77	4.81	4.85667	0.04	0.0866667	5.27	5.56	0.29	Eif2ak3	eukaryotic translation initiation factor 2 alpha kinase 3
13667	8.95333	8.70667	8.90667	-0.246667	-0.0466667	8.14333	8.27667	0.133333	Eif2b4	eukaryotic translation initiation factor 2B, subunit 4 delta
13669	8.11	8.66333	8.02333	0.553333	-0.0866667	8.09333	7.94333	-0.15	Eif3a	eukaryotic translation initiation factor 3, subunit A
13680	5.90667	5.49667	5.73333	-0.41	-0.173333	7.51667	7.48667	-0.03	Ddx19a	DEAD (Asp-Glu-Ala-Asp) box polypeptide 19a
13684	6.49	6.21333	6.43667	-0.276667	-0.0533333	6.56667	6.71	0.143333	Eif4e	eukaryotic translation initiation factor 4E
13685	7.23333	7.71333	7.00667	0.48	-0.226667	9.08667	9.00667	-0.08	Eif4ebp1	eukaryotic translation initiation factor 4E binding protein 1
13688	7.32	7.41	7.11	0.09	-0.21	9.05333	9.03333	-0.02	Eif4ebp2	eukaryotic translation initiation factor 4E binding protein 2
13690	8.69333	8.47667	8.64667	-0.216667	-0.0466667	8.64	8.54	-0.1	Eif4g2	eukaryotic translation initiation factor 4, gamma 2
13706	5.63	5.68333	5.41667	0.0533333	-0.213333	8.56	5.46	-3.1	Cela2a	chymotrypsin-like elastase family, member 2A
13709	3.90333	3.52333	3.82	-0.38	-0.0833333	6.55	6.65333	0.103333	Elf1	E74-like factor 1
13710	6.92333	7.18	7.05	0.256667	0.126667	7.04	6.84333	-0.196667	Elf3	E74-like factor 3
13711	4.08	4.01	4.29333	-0.07	0.213333	4.53	4.40333	-0.126667	Elf5	E74-like factor 5
13712	5.01667	5.14667	5.11	0.13	0.0933333	5.17333	5.30667	0.133333	Elk1	ELK1, member of ETS oncogene family
13713	4.15	4.43	4.26	0.28	0.11	5.23	4.98333	-0.246667	Elk3	ELK3, member of ETS oncogene family
13716	7.33667	6.70667	7.36667	-0.63	0.03	7.29667	7.57	0.273333	Ell	elongation factor RNA polymerase II
13717	6.55667	6.78333	6.76333	0.226667	0.206667	6.55	6.43	-0.12	Eln	elastin
13722	9.78	9.48	9.64333	-0.3	-0.136667	8.16667	8.13	-0.0366667	Aimp1	aminoacyl tRNA synthetase complex-interacting multifunctional protein 1
13723	5.72	5.49667	5.59667	-0.223333	-0.123333	5.51	5.49333	-0.0166667	Emb	embigin
13726	7.79	8.35	7.68667	0.56	-0.103333	7.96	7.99667	0.0366667	Emd	emerin
13728	7.71	6.96	7.58	-0.75	-0.13	6.37333	6.46667	0.0933333	Mark2	MAP/microtubule affinity-regulating kinase 2
13731	5.09333	5.08333	5.22333	-0.01	0.13	5.65	5.54333	-0.106667	Emp2	epithelial membrane protein 2
13732	7.73333	7.41667	7.72333	-0.316667	-0.01	6.52667	6.15	-0.376667	Emp3	epithelial membrane protein 3
13733	6.29667	6.91	6.48	0.613333	0.183333	7.45333	6.88333	-0.57	Emr1	EGF-like module containing, mucin-like, hormone receptor-like sequence 1
13796	5.87333	6.02	5.95333	0.146667	0.08	5.46333	5.70333	0.24	Emx1	empty spiracles homolog 1 (Drosophila)
13797	6.77667	6.28667	6.45333	-0.49	-0.323333	4.17667	3.98667	-0.19	Emx2	empty spiracles homolog 2 (Drosophila)
13800	7.54	8.06	7.445	0.52	-0.095	3.95667	3.96333	0.00666667	Enah	enabled homolog (Drosophila)
13803	6.41333	6.38333	6.43	-0.03	0.0166667	6.40667	6.32	-0.0866667	Enc1	ectodermal-neural cortex 1
13804	4.79333	4.86	4.79	0.0666667	-0.00333333	8.86333	8.88333	0.02	Endog	endonuclease G
13805	5.91	5.95667	6.03333	0.0466667	0.123333	7.23	7.01	-0.22	Eng	endoglin
13808	8.9	7.96333	8.73333	-0.936667	-0.166667	5.86333	5.83333	-0.03	Eno3	enolase 3, beta muscle
13809	3.85	4.03667	3.95	0.186667	0.1	10.6833	10.61	-0.0733333	Enpep	glutamyl aminopeptidase
13819	5.77	5.43667	5.50667	-0.333333	-0.263333	9.24	9.49667	0.256667	Epas1	endothelial PAS domain protein 1
13821	5.83333	6.07667	5.97667	0.243333	0.143333	5.57	5.54333	-0.0266667	Epb4.1l1	erythrocyte protein band 4.1-like 1
13822	9.02333	9.55	8.94	0.526667	-0.0833333	6.79	6.48	-0.31	Epb4.1l2	erythrocyte protein band 4.1-like 2
13823	7.71	7.96667	7.63	0.256667	-0.08	7.23	7.01	-0.22	Epb4.1l3	erythrocyte protein band 4.1-like 3
13824	7.03	7.75	7.00667	0.72	-0.0233333	5.33667	5.32333	-0.0133333	Epb4.1l4a	erythrocyte protein band 4.1-like 4a
13829	5.32333	5.59333	5.47	0.27	0.146667	4.78	4.77333	-0.00666667	Epb4.9	erythrocyte protein band 4.9
13830	7.33333	6.21667	7.28	-1.11667	-0.0533333	7.53	7.47333	-0.0566667	Stom	stomatin
13831	8.49667	8.315	8.41	-0.181667	-0.0866667	8.135	8.52333	0.388333	Epc1	enhancer of polycomb homolog 1 (Drosophila)
13835	5.97	6.00333	6.03	0.0333333	0.06	6.98	6.83	-0.15	Epha1	Eph receptor A1
13836	5.58333	5.68667	5.6	0.103333	0.0166667	6.13333	6.80333	0.67	Epha2	Eph receptor A2
13840	6.18333	7.76333	6.14333	1.58	-0.04	3.91667	4.22	0.303333	Epha6	Eph receptor A6
13842	5.72667	6.03667	5.90333	0.31	0.176667	5.71	5.75667	0.0466667	Epha8	Eph receptor A8
13844	4.38	4.58667	4.58	0.206667	0.2	4.58333	4.64	0.0566667	Ephb2	Eph receptor B2
13845	5.81	5.58	6.02667	-0.23	0.216667	5.78667	5.73667	-0.05	Ephb3	Eph receptor B3
13846	6.5	6.29333	6.53333	-0.206667	0.0333333	7.51333	7.27667	-0.236667	Ephb4	Eph receptor B4
13849	6.72667	6.36667	6.5	-0.36	-0.226667	10.94	11.14	0.2	Ephx1	epoxide hydrolase 1, microsomal
13850	5.92667	5.97333	6.08333	0.0466667	0.156667	11.96	12.2733	0.313333	Ephx2	epoxide hydrolase 2, cytoplasmic
13852	7.65	7.74667	7.48	0.0966667	-0.17	7.22	6.96667	-0.253333	Stx2	syntaxin 2
13853	5.57333	5.96	5.63333	0.386667	0.06	4.83667	4.92	0.0833333	Epm2a	epilepsy, progressive myoclonic epilepsy, type 2 gene alpha
13854	8.24667	8.2	8.3	-0.0466667	0.0533333	9.20667	9.27333	0.0666667	Epn1	epsin 1
13855	7.51	6.62	7.53	-0.89	0.02	6.54	6.53667	-0.00333333	Epn2	epsin 2
13857	7.08333	7.09	7.33333	0.00666667	0.25	6.94667	6.86333	-0.0833333	Epor	erythropoietin receptor
13858	8.83667	8.16333	8.78	-0.673333	-0.0566667	8.19667	8.12	-0.0766667	Eps15	epidermal growth factor receptor pathway substrate 15
13859	6.225	6.10667	6.22667	-0.118333	0.00166667	6.48333	6.35667	-0.126667	Eps15l1	epidermal growth factor receptor pathway substrate 15-like 1
13861	4.17333	4.62667	4.37	0.453333	0.196667	4.09	4.10667	0.0166667	Epx	eosinophil peroxidase
13863	5.3	5.225	5.66	-0.075	0.36	5.725	5.38333	-0.341667	Lcn5	lipocalin 5
13864	5.39	5.6	5.5	0.21	0.11	8.24667	8.22	-0.0266667	Nr2f6	nuclear receptor subfamily 2, group F, member 6
13866	6.6	6.84	6.68333	0.24	0.0833333	5.87	5.99667	0.126667	Erbb2	v-erb-b2 erythroblastic leukemia viral oncogene homolog 2, neuro/glioblastoma derived oncogene homolog (avian)
13867	6.43333	6.39	6.86	-0.0433333	0.426667	6.76667	7.12333	0.356667	Erbb3	v-erb-b2 erythroblastic leukemia viral oncogene homolog 3 (avian)
13870	8.00333	7.89333	8.06	-0.11	0.0566667	7.14	7.11333	-0.0266667	Ercc1	excision repair cross-complementing rodent repair deficiency, complementation group 1
13871	8.63333	7.95667	8.67667	-0.676667	0.0433333	8.26	8.165	-0.095	Ercc2	excision repair cross-complementing rodent repair deficiency, complementation group 2
13872	8.47667	8.89	8.355	0.413333	-0.121667	7.09333	7.28	0.186667	Ercc3	excision repair cross-complementing rodent repair deficiency, complementation group 3
13875	6.75667	7.03	6.87667	0.273333	0.12	6.85	7.04	0.19	Erf	Ets2 repressor factor
13876	5.48	5.62333	5.56	0.143333	0.08	5.205	5.52	0.315	Erg	avian erythroblastosis virus E-26 (v-ets) oncogene related
13884	6.66667	6.35333	6.76	-0.313333	0.0933333	12.75	12.8233	0.0733333	Ces1c	carboxylesterase 1C
13885	4.45	4.53333	4.40333	0.0833333	-0.0466667	5.63667	5.16333	-0.473333	Esd	esterase D/formylglutathione hydrolase
13897	3.65667	3.95667	3.69	0.3	0.0333333	9.90667	10.39	0.483333	Ces1e	carboxylesterase 1E
13924	6.08333	5.82333	6.02	-0.26	-0.0633333	5.775	5.78667	0.0116667	Ptprv	protein tyrosine phosphatase, receptor type, V
13929	7.74333	7.35333	7.73	-0.39	-0.0133333	5.95	6.33333	0.383333	Amz2	archaelysin family metallopeptidase 2
13972	8.04333	7.86	7.97	-0.183333	-0.0733333	5.09667	4.81667	-0.28	Gnb1l	guanine nucleotide binding protein (G protein), beta polypeptide 1-like
13982	4.16667	4.43667	4.25	0.27	0.0833333	4.62	5.07	0.45	Esr1	estrogen receptor 1 (alpha)
13983	4.90667	4.98667	5.02667	0.08	0.12	4.58	4.59	0.01	Esr2	estrogen receptor 2 (beta)
13984	7.51333	7.74667	7.37	0.233333	-0.143333	6.31333	6.35667	0.0433333	Esx1	extraembryonic, spermatogenesis, homeobox 1
13990	6.12667	6.225	6.18667	0.0983333	0.06	6.67	6.74333	0.0733333	Smarcad1	SWI/SNF-related, matrix-associated actin-dependent regulator of chromatin, subfamily a, containing DEAD/H box 1
13992	9.28667	8.50333	8.855	-0.783333	-0.431667	6.37333	6.05667	-0.316667	Khdrbs3	KH domain containing, RNA binding, signal transduction associated 3
13996	6.16333	6.24667	6.22	0.0833333	0.0566667	5.74	5.79	0.05	Etohd2	ethanol decreased 2
13998	6.92	6.975	6.94333	0.055	0.0233333	6.73333	7.36	0.626667	Fgd6	FYVE, RhoGEF and PH domain containing 6
14000	6.73	6.63667	6.64667	-0.0933333	-0.0833333	5.93333	5.9	-0.0333333	Drosha	drosha, ribonuclease type III
14004	11.57	11.03	11.4667	-0.54	-0.103333	12.14	12.0733	-0.0666667	Chchd2	coiled-coil-helix-coiled-coil-helix domain containing 2
14007	4.54333	4.46	4.5	-0.0833333	-0.0433333	4.94667	5.13667	0.19	Celf2	CUGBP, Elav-like family member 2
14008	6.00333	6.31	6.08333	0.306667	0.08	5.56333	5.61333	0.05	Etv2	ets variant gene 2
14011	5.04	5.28333	5.08667	0.243333	0.0466667	5.545	5.65333	0.108333	Etv6	ets variant gene 6 (TEL oncogene)
14012	3.76	4.14333	3.79333	0.383333	0.0333333	6.98333	6.76667	-0.216667	Mpzl2	myelin protein zero-like 2
14013	4.91667	4.90667	5.18	-0.01	0.263333	5.28333	5.36667	0.0833333	Mecom	MDS1 and EVI1 complex locus
14020	6.06	5.78333	5.66667	-0.276667	-0.393333	9.74	9.70333	-0.0366667	Evi5	ecotropic viral integration site 5
14025	4.145	4.42	4.06333	0.275	-0.0816667	3.525	3.54333	0.0183333	Bcl11a	B-cell CLL/lymphoma 11A (zinc finger protein)
14026	5.64	5.37333	5.32667	-0.266667	-0.313333	4.68667	4.30667	-0.38	Evl	Ena-vasodilator stimulated phosphoprotein
14027	6.86	6.81	7.03333	-0.05	0.173333	6.43333	6.65	0.216667	Evpl	envoplakin
14028	6.13667	6.22667	6.39667	0.09	0.26	6.22	6.1	-0.12	Evx1	even skipped homeotic gene 1 homolog
14029	5.27667	5.39667	5.41667	0.12	0.14	5.20333	5.29	0.0866667	Evx2	even skipped homeotic gene 2 homolog
14038	5.38333	6.01667	5.58333	0.633333	0.2	5.75333	6.09667	0.343333	Expi	extracellular proteinase inhibitor
14042	5.86	6.67333	5.67333	0.813333	-0.186667	7.99333	8.22333	0.23	Ext1	exostoses (multiple) 1
14043	6.89667	6.82	7.00667	-0.0766667	0.11	8.23333	8.34	0.106667	Ext2	exostoses (multiple) 2
14050	7.61	7.62	7.57333	0.01	-0.0366667	7.31667	7.37667	0.06	Eya3	eyes absent 3 homolog (Drosophila)
14051	7.54333	8.40667	7.49	0.863333	-0.0533333	5.45	5.45	0	Eya4	eyes absent 4 homolog (Drosophila)
14055	5.84667	5.33333	5.78	-0.513333	-0.0666667	5.46	5.32	-0.14	Ezh1	enhancer of zeste homolog 1 (Drosophila)
14056	9.68	9.71667	9.63333	0.0366667	-0.0466667	5.82667	6.04333	0.216667	Ezh2	enhancer of zeste homolog 2 (Drosophila)
14057	5.24	5.4	5.35333	0.16	0.113333	9.04333	8.72333	-0.32	Sfxn1	sideroflexin 1
14058	4.92667	5.51333	5.01667	0.586667	0.09	11.3033	11.21	-0.0933333	F10	coagulation factor X
14060	3.77	3.81	3.93	0.04	0.16	11.4467	11.03	-0.416667	F13b	coagulation factor XIII, beta subunit
14061	4.68	4.93333	4.95667	0.253333	0.276667	12.7933	12.71	-0.0833333	F2	coagulation factor II
14062	4.42	4.75667	4.385	0.336667	-0.035	6.87	7.07333	0.203333	F2r	coagulation factor II (thrombin) receptor
14063	4.73	5.02	4.90667	0.29	0.176667	4.62667	4.79333	0.166667	F2rl1	coagulation factor II (thrombin) receptor-like 1
14066	4.02667	3.85333	3.88	-0.173333	-0.146667	4.96	4.93667	-0.0233333	F3	coagulation factor III
14067	5.92	6.81	5.91667	0.89	-0.00333333	11.3767	11.1933	-0.183333	F5	coagulation factor V
14068	5.05333	4.92667	5.12333	-0.126667	0.07	9.75333	9.76333	0.01	F7	coagulation factor VII
14069	5.08667	4.885	4.92	-0.201667	-0.166667	6.93333	6.70667	-0.226667	F8	coagulation factor VIII
14070	5.42667	5.72	5.45333	0.293333	0.0266667	5.42667	5.65333	0.226667	F8a	factor 8-associated gene A
14071	4.43	4.90667	4.5	0.476667	0.07	11.07	10.8333	-0.236667	F9	coagulation factor IX
14073	7.59667	6.71	7.57	-0.886667	-0.0266667	8.67333	8.75	0.0766667	Faah	fatty acid amide hydrolase
14079	3.765	3.74667	3.70333	-0.0183333	-0.0616667	8.67333	8.23333	-0.44	Fabp2	fatty acid binding protein 2, intestinal
14080	3.55	3.72333	3.70667	0.173333	0.156667	12.43	12.3367	-0.0933333	Fabp1	fatty acid binding protein 1, liver
14081	8.21	8.93667	8.16667	0.726667	-0.0433333	12.5533	12.5833	0.03	Acsl1	acyl-CoA synthetase long-chain family member 1
14082	6.82333	6.655	6.92667	-0.168333	0.103333	7.05	7	-0.05	Fadd	Fas (TNFRSF6)-associated via death domain
14083	7.70333	7.89	7.62	0.186667	-0.0833333	6.69667	7.05333	0.356667	Ptk2	PTK2 protein tyrosine kinase 2
14084	9.7	9.54	9.59667	-0.16	-0.103333	8.32333	8.36667	0.0433333	Faf1	Fas-associated factor 1
14085	5.51667	5.23667	5.71667	-0.28	0.2	11.8067	11.9633	0.156667	Fah	fumarylacetoacetate hydrolase
14086	6.22667	6.19	6.12	-0.0366667	-0.106667	5.91667	5.71	-0.206667	Fscn1	fascin homolog 1, actin bundling protein (Strongylocentrotus purpuratus)
14087	6.95667	6.74	7	-0.216667	0.0433333	6.46667	6.41333	-0.0533333	Fanca	Fanconi anemia, complementation group A
14088	7.04667	6.84333	7.15	-0.203333	0.103333	6.64	6.47	-0.17	Fancc	Fanconi anemia, complementation group C
14102	4.95	5.12	5.02	0.17	0.07	7.58	6.63	-0.95	Fas	Fas (TNF receptor superfamily member 6)
14103	4.8	5.14667	4.93667	0.346667	0.136667	4.35667	4.39333	0.0366667	Fasl	Fas ligand (TNF superfamily, member 6)
14104	8.39667	7.64333	8.08667	-0.753333	-0.31	11.7833	12.2033	0.42	Fasn	fatty acid synthase
14105	6.43333	5.77	6.66667	-0.663333	0.233333	7.13	7.04667	-0.0833333	Srsf10	serine/arginine-rich splicing factor 10
14106	7.83667	7.84	7.79667	0.00333333	-0.04	7.08667	6.955	-0.131667	Foxh1	forkhead box H1
14107	6.805	6.73	6.75667	-0.075	-0.0483333	7.93667	8.1	0.163333	Fat1	FAT tumor suppressor homolog 1 (Drosophila)
14114	5.98	5.99333	6.06333	0.0133333	0.0833333	5.90667	5.95667	0.05	Fbln1	fibulin 1
14115	5.30667	5.39333	5.34333	0.0866667	0.0366667	5.46667	5.34667	-0.12	Fbln2	fibulin 2
14118	4.71	5.09	4.73	0.38	0.02	4.59333	4.46333	-0.13	Fbn1	fibrillin 1
14119	7.94667	6.65667	7.6	-1.29	-0.346667	4.63333	4.68333	0.05	Fbn2	fibrillin 2
14120	6.91667	7.04667	7.13667	0.13	0.22	6.74333	6.69	-0.0533333	Fbp2	fructose bisphosphatase 2
14121	13.1767	12.5833	13.1267	-0.593333	-0.05	13.0667	13.03	-0.0366667	Fbp1	fructose bisphosphatase 1
14123	7.205	6.81333	7.09	-0.391667	-0.115	5.87333	5.97333	0.1	Fbrs	fibrosin
14127	6.85667	7.22667	7.33667	0.37	0.48	8.33667	8.07667	-0.26	Fcer1g	Fc receptor, IgE, high affinity I, gamma polypeptide
14128	4.80667	4.8	4.94	-0.00666667	0.133333	4.68	4.65667	-0.0233333	Fcer2a	Fc receptor, IgE, low affinity II, alpha polypeptide
14129	5.45667	5.42333	5.64333	-0.0333333	0.186667	5.62333	5.47333	-0.15	Fcgr1	Fc receptor, IgG, high affinity I
14130	5.99667	6.02667	6.09333	0.03	0.0966667	8.95667	8.17667	-0.78	Fcgr2b	Fc receptor, IgG, low affinity IIb
14131	9.25333	8.57	9.09	-0.683333	-0.163333	6.83	6.16667	-0.663333	Fcgr3	Fc receptor, IgG, low affinity III
14132	6.22667	6.16333	6.41667	-0.0633333	0.19	9.70333	9.74333	0.04	Fcgrt	Fc receptor, IgG, alpha chain transporter
14133	5.38333	5.43	5.55667	0.0466667	0.173333	9.11	8.50667	-0.603333	Fcna	ficolin A
14134	4.86	4.99667	4.97333	0.136667	0.113333	5.06	4.93333	-0.126667	Fcnb	ficolin B
14137	11.05	11.4733	11.1467	0.423333	0.0966667	9.92333	9.1	-0.823333	Fdft1	farnesyl diphosphate farnesyl transferase 1
14148	9.72	9.56667	9.63	-0.153333	-0.09	11.4567	11.5167	0.06	Fdx1	ferredoxin 1
14149	5.43667	5.26333	5.58333	-0.173333	0.146667	6.57	7.02333	0.453333	Fdxr	ferredoxin reductase
14151	6.36333	5.79667	6.16	-0.566667	-0.203333	9.305	9.54333	0.238333	Fech	ferrochelatase
14154	5.24	5.34	5.35333	0.1	0.113333	5.11	5.16	0.05	Fem1a	feminization 1 homolog a (C. elegans)
14155	9.87	10.07	9.92667	0.2	0.0566667	6.79	6.80333	0.0133333	Fem1b	feminization 1 homolog b (C. elegans)
14156	6.18667	6.84	6.20333	0.653333	0.0166667	5.69	5.81667	0.126667	Fen1	flap structure specific endonuclease 1
14158	7.53	7.47	7.3	-0.06	-0.23	5.89667	5.75	-0.146667	Fert2	fer (fms/fps related) protein kinase, testis specific 2
14159	5.34	5.31333	5.39667	-0.0266667	0.0566667	5.6	5.57	-0.03	Fes	feline sarcoma oncogene
14160	5.91	6.09333	6.09	0.183333	0.18	6.55	6.4	-0.15	Lgr5	leucine rich repeat containing G protein coupled receptor 5
14161	3.61	3.54667	3.51	-0.0633333	-0.1	13.2933	13.13	-0.163333	Fga	fibrinogen alpha chain
14163	4.75	4.97	4.91	0.22	0.16	4.57	4.75	0.18	Fgd1	FYVE, RhoGEF and PH domain containing 1
14164	4.65	4.67	4.86333	0.02	0.213333	8.48	8.22667	-0.253333	Fgf1	fibroblast growth factor 1
14165	5.29	5.33333	5.26333	0.0433333	-0.0266667	5.11	4.77333	-0.336667	Fgf10	fibroblast growth factor 10
14166	5.61667	5.71	5.68333	0.0933333	0.0666667	5.99333	5.84667	-0.146667	Fgf11	fibroblast growth factor 11
14167	4.26667	4.48333	4.29333	0.216667	0.0266667	4	3.96667	-0.0333333	Fgf12	fibroblast growth factor 12
14168	4.41667	4.56	4.53333	0.143333	0.116667	4.14667	4.25	0.103333	Fgf13	fibroblast growth factor 13
14170	5.64667	5.44333	5.7	-0.203333	0.0533333	5.92333	5.82	-0.103333	Fgf15	fibroblast growth factor 15
14172	4.55667	5.00333	4.79333	0.446667	0.236667	4.73	4.60333	-0.126667	Fgf18	fibroblast growth factor 18
14174	5.645	5.58	5.62	-0.065	-0.025	5.08	5.09667	0.0166667	Fgf3	fibroblast growth factor 3
14178	4.66333	4.77333	4.72	0.11	0.0566667	4.79333	4.64	-0.153333	Fgf7	fibroblast growth factor 7
14182	4.75333	4.75	4.855	-0.00333333	0.101667	4.92	5.335	0.415	Fgfr1	fibroblast growth factor receptor 1
14183	6.18	6.51	6.23	0.33	0.05	7.97	7.93333	-0.0366667	Fgfr2	fibroblast growth factor receptor 2
14184	5.835	5.55333	6	-0.281667	0.165	6.39667	6.79	0.393333	Fgfr3	fibroblast growth factor receptor 3
14186	4.36	4.29667	4.36667	-0.0633333	0.00666667	6.89667	6.98	0.0833333	Fgfr4	fibroblast growth factor receptor 4
14187	6.52333	6.06667	6.38	-0.456667	-0.143333	6.83333	7.23667	0.403333	Akr1b8	aldo-keto reductase family 1, member B8
14191	6.61	6.51667	6.65667	-0.0933333	0.0466667	6.84667	6.74333	-0.103333	Fgr	Gardner-Rasheed feline sarcoma viral (Fgr) oncogene homolog
14194	8.20667	9.17667	7.95333	0.97	-0.253333	11.2667	11.2333	-0.0333333	Fh1	fumarate hydratase 1
14198	6.63333	7.19	6.89	0.556667	0.256667	8.93667	8.69	-0.246667	Fhit	fragile histidine triad gene
14199	5.68667	5.88333	5.37667	0.196667	-0.31	6.33667	6.23333	-0.103333	Fhl1	four and a half LIM domains 1
14200	6.16	6.22	6.30333	0.06	0.143333	6.05	6.06667	0.0166667	Fhl2	four and a half LIM domains 2
14201	8.35	8.42333	8.57	0.0733333	0.22	8.2	8.32	0.12	Fhl3	four and a half LIM domains 3
14202	9.28	9.43	9.195	0.15	-0.085	4.09333	4.24667	0.153333	Fhl4	four and a half LIM domains 4
14205	4.86333	4.88667	4.98333	0.0233333	0.12	5.24	5.005	-0.235	Figf	c-fos induced growth factor
14208	12.4367	11.79	12.3567	-0.646667	-0.08	9.11667	9.13	0.0133333	Ppm1g	protein phosphatase 1G (formerly 2C), magnesium-dependent, gamma isoform
14211	6.47	6.55333	6.43667	0.0833333	-0.0333333	4.89667	4.94667	0.05	Smc2	structural maintenance of chromosomes 2
14218	6.09667	5.95667	6.22333	-0.14	0.126667	6.78	6.72667	-0.0533333	Sh3pxd2a	SH3 and PX domains 2A
14219	4.86	4.69	4.78667	-0.17	-0.0733333	6.78667	5.62667	-1.16	Ctgf	connective tissue growth factor
14221	4.31	4.40333	4.45667	0.0933333	0.146667	4.28	4.26667	-0.0133333	Fjx1	four jointed box 1 (Drosophila)
14225	11.4667	10.6967	11.3367	-0.77	-0.13	9.55	9.38	-0.17	Fkbp1a	FK506 binding protein 1a
14226	5.27	5.37	5.39333	0.1	0.123333	5.19	5.26667	0.0766667	Fkbp1b	FK506 binding protein 1b
14227	6.95333	6.66333	6.72	-0.29	-0.233333	9.59333	9.49667	-0.0966667	Fkbp2	FK506 binding protein 2
14228	11.3833	10.9	11.4067	-0.483333	0.0233333	10.0233	10.1133	0.09	Fkbp4	FK506 binding protein 4
14229	6.85	6.81333	6.79333	-0.0366667	-0.0566667	7.80333	7.57333	-0.23	Fkbp5	FK506 binding protein 5
14230	5.35333	5.64667	5.48667	0.293333	0.133333	4.89667	5	0.103333	Fkbp10	FK506 binding protein 10
14231	7.16333	8.855	7.25667	1.69167	0.0933333	5.51333	5.61333	0.1	Fkbp7	FK506 binding protein 7
14232	9.19667	8.54333	9.135	-0.653333	-0.0616667	10.7167	10.7433	0.0266667	Fkbp8	FK506 binding protein 8
14233	5.75667	6.16667	5.94667	0.41	0.19	5.775	5.71667	-0.0583333	Foxi1	forkhead box I1
14235	9.00333	9.08667	9.16	0.0833333	0.156667	6.76	6.89667	0.136667	Foxm1	forkhead box M1
14236	3.64667	3.62667	3.345	-0.02	-0.301667	5.95	6.01333	0.0633333	Foxn2	forkhead box N2
14237	4.88667	5.03667	5.05667	0.15	0.17	4.83667	4.83667	0	Foxd4	forkhead box D4
14239	5.51	5.65667	5.75	0.146667	0.24	5.30333	5.08333	-0.22	Foxs1	forkhead box S1
14240	6.16	6.28	6.33	0.12	0.17	5.83667	5.775	-0.0616667	Foxb2	forkhead box B2
14241	5.61333	5.74	5.76667	0.126667	0.153333	5.47	5.745	0.275	Foxl1	forkhead box L1
14245	9.42667	9.67	9.31	0.243333	-0.116667	9.53333	9.49333	-0.04	Lpin1	lipin 1
14247	3.51	3.62667	3.56667	0.116667	0.0566667	4.61333	4.84333	0.23	Fli1	Friend leukemia integration 1
14248	6.01667	5.78667	6.01333	-0.23	-0.00333333	8.03	8.12	0.09	Flii	flightless I homolog (Drosophila)
14251	7.05	7.27	7.08333	0.22	0.0333333	7.48667	7.35	-0.136667	Flot1	flotillin 1
14252	7.91	7.55	7.79333	-0.36	-0.116667	8.58333	8.51333	-0.07	Flot2	flotillin 2
14254	4.82	5.16	4.89667	0.34	0.0766667	5.085	5.08	-0.005	Flt1	FMS-like tyrosine kinase 1
14255	6.50667	6.52667	6.45333	0.02	-0.0533333	6.25	6.19	-0.06	Flt3	FMS-like tyrosine kinase 3
14257	5.66	5.78333	5.82333	0.123333	0.163333	6.72667	6.71	-0.0166667	Flt4	FMS-like tyrosine kinase 4
14260	5.475	5.58	5.39667	0.105	-0.0783333	4.87667	4.74333	-0.133333	Fmn1	formin 1
14261	6.33	6.53667	6.39667	0.206667	0.0666667	10.63	10.3633	-0.266667	Fmo1	flavin containing monooxygenase 1
14262	5.14667	5.46	5.44333	0.313333	0.296667	5.4	5.04667	-0.353333	Fmo3	flavin containing monooxygenase 3
14263	3.9	4.05667	3.92333	0.156667	0.0233333	10.39	10.3433	-0.0466667	Fmo5	flavin containing monooxygenase 5
14264	4.55	4.69	4.65	0.14	0.1	4.65	4.60333	-0.0466667	Fmod	fibromodulin
14265	6.17667	6.34	6.22667	0.163333	0.05	6.54667	6.7	0.153333	Fmr1	fragile X mental retardation syndrome 1 homolog
14268	7.84333	8.14667	7.77333	0.303333	-0.07	12.64	12.6267	-0.0133333	Fn1	fibronectin 1
14269	4.73333	4.64	4.79	-0.0933333	0.0566667	5.36	5.24	-0.12	Fnbp1	formin binding protein 1
14270	6.64	6.31667	6.66333	-0.323333	0.0233333	6.14	6.06667	-0.0733333	Srgap2	SLIT-ROBO Rho GTPase activating protein 2
14272	11.23	10.6867	11.0867	-0.543333	-0.143333	9.37333	9.385	0.0116667	Fnta	farnesyltransferase, CAAX box, alpha
14275	5.25667	4.88667	5.28667	-0.37	0.03	4.8	4.73333	-0.0666667	Folr1	folate receptor 1 (adult)
14276	5.74333	5.68333	5.775	-0.06	0.0316667	6.48667	6.12667	-0.36	Folr2	folate receptor 2 (fetal)
14281	7.52	6.81	6.61667	-0.71	-0.903333	9.37667	11.94	2.56333	Fos	FBJ osteosarcoma oncogene
14282	5.47667	5.21333	5.14667	-0.263333	-0.33	4.89333	5.975	1.08167	Fosb	FBJ osteosarcoma oncogene B
14283	5.17	5.55	5.16667	0.38	-0.00333333	4.63667	4.76667	0.13	Fosl1	fos-like antigen 1
14284	4.57	4.45333	4.54333	-0.116667	-0.0266667	4.81333	5.74333	0.93	Fosl2	fos-like antigen 2
14287	7.87667	8.11	7.89333	0.233333	0.0166667	9.51667	9.61	0.0933333	Fpgs	folylpolyglutamyl synthetase
14289	5.97	5.88	6.17	-0.09	0.2	6.89	6.655	-0.235	Fpr2	formyl peptide receptor 2
14290	4.61	4.75333	4.68	0.143333	0.07	4.58	4.7	0.12	Fpr-rs3	formyl peptide receptor, related sequence 3
14291	5.70333	5.6	5.9	-0.103333	0.196667	6.22667	6.17667	-0.05	Fpr-rs4	formyl peptide receptor, related sequence 4
14293	5.08667	5.18667	5.32667	0.1	0.24	5.76667	5.53667	-0.23	Fpr1	formyl peptide receptor 1
14294	4.62	4.64333	4.71333	0.0233333	0.0933333	4.68	4.69667	0.0166667	Fpr3	formyl peptide receptor 3
14296	5.87	6.61333	6.01667	0.743333	0.146667	5.41	5.22667	-0.183333	Frat1	frequently rearranged in advanced T-cell lymphomas
14297	5.15333	5.09333	5.19	-0.06	0.0366667	5.84333	6.19667	0.353333	Fxn	frataxin
14299	6.78	6.88	6.92667	0.1	0.146667	5.99333	6.07667	0.0833333	Ncs1	neuronal calcium sensor 1
14300	8.72333	8.19333	8.30667	-0.53	-0.416667	7.55667	7.37667	-0.18	Frg1	FSHD region gene 1
14309	6.29667	6.53333	6.51667	0.236667	0.22	6.32667	6.22	-0.106667	Fshr	follicle stimulating hormone receptor
14312	10.7467	10.3533	10.4967	-0.393333	-0.25	8.94667	9.65667	0.71	Brd2	bromodomain containing 2
14313	5.22667	5.40667	5.33	0.18	0.103333	6.22667	6.71333	0.486667	Fst	follistatin
14314	4.50667	4.41333	4.46333	-0.0933333	-0.0433333	4.44	4.33333	-0.106667	Fstl1	follistatin-like 1
14317	5.50333	5.63	5.70667	0.126667	0.203333	11.6333	11.7867	0.153333	Ftcd	formiminotransferase cyclodeaminase
14319	11.4033	11.1933	11.2233	-0.21	-0.18	12.8733	12.8967	0.0233333	Fth1	ferritin heavy chain 1
14339	4.5	4.56333	4.37333	0.0633333	-0.126667	4.97333	4.95667	-0.0166667	Aktip	thymoma viral proto-oncogene 1 interacting protein
14343	5.14	5.17667	5.28	0.0366667	0.14	4.86	4.875	0.015	Fut1	fucosyltransferase 1
14344	5.67	5.91333	5.87333	0.243333	0.203333	5.70333	5.78333	0.08	Fut2	fucosyltransferase 2
14346	7.28333	7.45333	7.57	0.17	0.286667	7.02333	7.07667	0.0533333	Fut4-ps1	fucosyltransferase 4, pseudogene 1
14347	5.75	5.50667	5.57	-0.243333	-0.18	5.57333	5.44667	-0.126667	Fut7	fucosyltransferase 7
14349	4.82667	4.89	5.02667	0.0633333	0.2	4.36	4.82667	0.466667	Fv1	Friend virus susceptibility 1
14356	7.59	7.22667	7.52	-0.363333	-0.07	8.23333	8.14333	-0.09	Fxc1	fractured callus expressed transcript 1
14357	7.42	7.73667	7.31	0.316667	-0.11	6.77333	6.98333	0.21	Dtx1	deltex 1 homolog (Drosophila)
14359	11.11	10.8433	11.02	-0.266667	-0.09	7.24667	7.17333	-0.0733333	Fxr1	fragile X mental retardation gene 1, autosomal homolog
14360	5.78333	5.4	5.285	-0.383333	-0.498333	6.62333	6.55	-0.0733333	Fyn	Fyn proto-oncogene
14362	4.78667	4.87333	4.97667	0.0866667	0.19	5.49	5.38	-0.11	Fzd1	frizzled homolog 1 (Drosophila)
14365	5.16667	5.23	5.18	0.0633333	0.0133333	4.89	4.92	0.03	Fzd3	frizzled homolog 3 (Drosophila)
14366	4.14667	4.17333	4.25	0.0266667	0.103333	5.17	4.87333	-0.296667	Fzd4	frizzled homolog 4 (Drosophila)
14367	4.39667	4.33333	4.44	-0.0633333	0.0433333	4.8	4.70333	-0.0966667	Fzd5	frizzled homolog 5 (Drosophila)
14368	4.95667	4.74667	5.15	-0.21	0.193333	4.94667	4.81667	-0.13	Fzd6	frizzled homolog 6 (Drosophila)
14369	4.98333	4.99667	5.16	0.0133333	0.176667	6.04	5.85667	-0.183333	Fzd7	frizzled homolog 7 (Drosophila)
14370	5.66667	5.88667	6.02	0.22	0.353333	8.43333	7.59667	-0.836667	Fzd8	frizzled homolog 8 (Drosophila)
14371	5.93333	5.96333	6.17	0.03	0.236667	5.95	5.80667	-0.143333	Fzd9	frizzled homolog 9 (Drosophila)
14373	4.40667	4.64	4.61	0.233333	0.203333	8.48	9.13667	0.656667	G0s2	G0/G1 switch gene 2
14375	6.855	7.34	6.84667	0.485	-0.00833333	6.74	7.09	0.35	Xrcc6	X-ray repair complementing defective repair in Chinese hamster cells 6
14376	7.02667	7.11333	6.88333	0.0866667	-0.143333	8.69333	8.70333	0.01	Ganab	alpha glucosidase 2 alpha neutral subunit
14377	5.11	5.39	5.13333	0.28	0.0233333	10.47	11.2933	0.823333	G6pc	glucose-6-phosphatase, catalytic
14380	6.08667	6.76	5.96333	0.673333	-0.123333	3.62	3.8	0.18	G6pd2	glucose-6-phosphate dehydrogenase 2
14381	6.98667	7.54333	7.02	0.556667	0.0333333	7.16	7.23	0.07	G6pdx	glucose-6-phosphate dehydrogenase X-linked
14385	6.37	6.67667	6.54	0.306667	0.17	11.2967	11.52	0.223333	Slc37a4	solute carrier family 37 (glucose-6-phosphate transporter), member 4
14387	6.86667	6.49667	6.88	-0.37	0.0133333	8.32	8.35667	0.0366667	Gaa	glucosidase, alpha, acid
14388	6.91	6.64667	6.91	-0.263333	0	7.06333	7.07	0.00666667	Gab1	growth factor receptor bound protein 2-associated protein 1
14389	6.92	6.69667	6.95667	-0.223333	0.0366667	6.08	6.22	0.14	Gab2	growth factor receptor bound protein 2-associated protein 2
14390	6.4	6.07667	6.39667	-0.323333	-0.00333333	6.56333	6.88667	0.323333	Gabpa	GA repeat binding protein, alpha
14391	6.65	6.08	6.39333	-0.57	-0.256667	6.13333	6.16	0.0266667	Gabpb1	GA repeat binding protein, beta 1
14394	4.79	4.48667	4.86667	-0.303333	0.0766667	4.02333	4.01	-0.0133333	Gabra1	gamma-aminobutyric acid (GABA) A receptor, subunit alpha 1
14396	5.35667	5.42667	5.41667	0.07	0.06	5.61	5.68333	0.0733333	Gabra3	gamma-aminobutyric acid (GABA) A receptor, subunit alpha 3
14400	5.24333	5.50667	5.65	0.263333	0.406667	5.08	5.26667	0.186667	Gabrb1	gamma-aminobutyric acid (GABA) A receptor, subunit beta 1
14402	4.23333	4.43	4.26667	0.196667	0.0333333	4.14667	4.22	0.0733333	Gabrb3	gamma-aminobutyric acid (GABA) A receptor, subunit beta 3
14403	4.48	4.39667	4.62	-0.0833333	0.14	4.45	4.36667	-0.0833333	Gabrd	gamma-aminobutyric acid (GABA) A receptor, subunit delta
14404	4.84667	4.97	4.94333	0.123333	0.0966667	4.85333	4.97667	0.123333	Gabre	gamma-aminobutyric acid (GABA) A receptor, subunit epsilon
14407	5.24667	5.14	5.42333	-0.106667	0.176667	5.07	5.01333	-0.0566667	Gabrg3	gamma-aminobutyric acid (GABA) A receptor, subunit gamma 3
14409	4.87	4.96667	4.76333	0.0966667	-0.106667	4.4	4.58667	0.186667	Gabrr2	gamma-aminobutyric acid (GABA) C receptor, subunit rho 2
14411	5.44667	5.58333	5.44	0.136667	-0.00666667	8.925	8.78	-0.145	Slc6a12	solute carrier family 6 (neurotransmitter transporter, betaine/GABA), member 12
14412	5.415	5.87667	5.66	0.461667	0.245	10.9767	10.94	-0.0366667	Slc6a13	solute carrier family 6 (neurotransmitter transporter, GABA), member 13
14419	5.69667	5.53333	5.81	-0.163333	0.113333	5.42667	5.73333	0.306667	Gal	galanin
14420	5.92667	6.10333	5.91667	0.176667	-0.01	5.20333	5.42333	0.22	Galc	galactosylceramidase
14421	6.27667	5.72	6.2	-0.556667	-0.0766667	4.69333	4.845	0.151667	B4galnt1	beta-1,4-N-acetyl-galactosaminyl transferase 1
14422	5.13667	5.01333	5.27	-0.123333	0.133333	5.08	5.11	0.03	B4galnt2	beta-1,4-N-acetyl-galactosaminyl transferase 2
14423	5.75	5.39333	5.53	-0.356667	-0.22	8.01333	7.85667	-0.156667	Galnt1	UDP-N-acetyl-alpha-D-galactosamine:polypeptide N-acetylgalactosaminyltransferase 1
14425	7.96667	8.30667	7.99	0.34	0.0233333	5.61667	5.47333	-0.143333	Galnt3	UDP-N-acetyl-alpha-D-galactosamine:polypeptide N-acetylgalactosaminyltransferase 3
14426	4.42667	4.66667	4.57667	0.24	0.15	5.37333	5.47	0.0966667	Galnt4	UDP-N-acetyl-alpha-D-galactosamine:polypeptide N-acetylgalactosaminyltransferase 4
14428	4.81	4.92333	4.99667	0.113333	0.186667	4.65	4.805	0.155	Galr2	galanin receptor 2
14429	6.96667	7.03	7.17333	0.0633333	0.206667	7.20667	7.32667	0.12	Galr3	galanin receptor 3
14430	6.47333	6.38667	6.60667	-0.0866667	0.133333	8.66333	8.63333	-0.03	Galt	galactose-1-phosphate uridyl transferase
14431	6.435	6.54333	6.57333	0.108333	0.138333	10.3667	10.4867	0.12	Gamt	guanidinoacetate methyltransferase
14447	12.0867	11.38	12.1433	-0.706667	0.0566667	6.35	6.14333	-0.206667	Gapdhs	glyceraldehyde-3-phosphate dehydrogenase, spermatogenic
14450	6.91	6.52333	6.83	-0.386667	-0.08	7.43333	7.45	0.0166667	Gart	phosphoribosylglycinamide formyltransferase
14451	5.75333	5.98333	5.97667	0.23	0.223333	6.81667	7.08	0.263333	Gas1	growth arrest specific 1
14453	4.24333	3.75667	4.02333	-0.486667	-0.22	8.2	8.07667	-0.123333	Gas2	growth arrest specific 2
14455	5.50667	5.32333	5.54667	-0.183333	0.04	6.65333	6.07667	-0.576667	Gas5	growth arrest specific 5
14456	6.56667	5.90667	5.855	-0.66	-0.711667	8.30333	8.69667	0.393333	Gas6	growth arrest specific 6
14457	5.1	5.12333	5.19333	0.0233333	0.0933333	4.85	4.84667	-0.00333333	Gas7	growth arrest specific 7
14459	5.09667	5.12333	5.35	0.0266667	0.253333	5.04	5.23667	0.196667	Gast	gastrin
14460	7.14667	7.29667	7.19333	0.15	0.0466667	6.87	7.04	0.17	Gata1	GATA binding protein 1
14461	7.76667	8.355	7.67333	0.588333	-0.0933333	6.67	6.86333	0.193333	Gata2	GATA binding protein 2
14463	5.455	5.52	5.52333	0.065	0.0683333	6.39667	6.55	0.153333	Gata4	GATA binding protein 4
14464	4.67333	4.67	4.81667	-0.00333333	0.143333	4.69667	4.8	0.103333	Gata5	GATA binding protein 5
14465	6.71	7.34	6.78	0.63	0.07	6.58667	6.94	0.353333	Gata6	GATA binding protein 6
14466	6.18333	6.2	6.36	0.0166667	0.176667	8.28	8.39667	0.116667	Gba	glucosidase, beta, acid
14467	4.72333	4.2	4.54667	-0.523333	-0.176667	5.58667	5.21	-0.376667	Gbas	glioblastoma amplified sequence
14468	4.56	4.66	4.91	0.1	0.35	5.11	4.8	-0.31	Gbp1	guanylate binding protein 1
14469	3.92667	4.16	4.04667	0.233333	0.12	4.97333	4.46	-0.513333	Gbp2	guanylate binding protein 2
14470	9.18333	8.40667	9.09333	-0.776667	-0.09	9.57667	9.45667	-0.12	Rabac1	Rab acceptor 1 (prenylated)
14473	4.11	4.12	4.45333	0.01	0.343333	13.97	13.89	-0.08	Gc	group specific component
14479	10.8467	11.0067	10.7333	0.16	-0.113333	8.035	8.00667	-0.0283333	Usp15	ubiquitin specific peptidase 15
14489	7.26	6.76667	7.11	-0.493333	-0.15	8.78667	8.51333	-0.273333	Mtpn	myotrophin
14527	6.94	6.95	7.33667	0.01	0.396667	11.0267	11.14	0.113333	Gcgr	glucagon receptor
14528	4.55	4.9	4.86667	0.35	0.316667	10.2	9.97333	-0.226667	Gch1	GTP cyclohydrolase 1
14531	4.57	4.82333	4.70333	0.253333	0.133333	4.44	4.47	0.03	Gcm1	glial cells missing homolog 1 (Drosophila)
14533	8.38333	8.33333	8.22667	-0.05	-0.156667	9.77333	9.34	-0.433333	Bloc1s1	biogenesis of lysosome-related organelles complex-1, subunit 1
14534	7.67	6.88333	7.43333	-0.786667	-0.236667	7.16667	7.12	-0.0466667	Kat2a	K(lysine) acetyltransferase 2A
14536	8.46667	9.00333	8.35	0.536667	-0.116667	5.985	6.34	0.355	Nr6a1	nuclear receptor subfamily 6, group A, member 1
14538	3.61333	3.80333	3.80333	0.19	0.19	4.61	5.135	0.525	Gcnt2	glucosaminyl (N-acetyl) transferase 2, I-branching enzyme
14539	5.27667	5.18333	5.45	-0.0933333	0.173333	5.30667	5.43667	0.13	Opn1mw	opsin 1 (cone pigments), medium-wave-sensitive (color blindness, deutan)
14544	4.6	4.54333	4.67	-0.0566667	0.07	7.01333	7.15	0.136667	Gda	guanine deaminase
14547	8.15667	8.35667	8.14333	0.2	-0.0133333	7.93333	8.015	0.0816667	Gdap2	ganglioside-induced differentiation-associated-protein 2
14555	5.87	5.96	5.85	0.09	-0.02	9.42333	9.28	-0.143333	Gpd1	glycerol-3-phosphate dehydrogenase 1 (soluble)
14560	4.90667	4.90333	5.02333	-0.00333333	0.116667	6.02	5.43667	-0.583333	Gdf10	growth differentiation factor 10
14561	7.47667	7.8	7.51667	0.323333	0.04	7.55333	7.53667	-0.0166667	Gdf11	growth differentiation factor 11
14562	5.86	6.00667	6.06667	0.146667	0.206667	6.10333	6	-0.103333	Gdf3	growth differentiation factor 3
14563	5.53667	5.5	5.73	-0.0366667	0.193333	5.36333	5.41333	0.05	Gdf5	growth differentiation factor 5
14566	8.08	7.85	8.12333	-0.23	0.0433333	6.82	6.72	-0.1	Gdf9	growth differentiation factor 9
14567	4.37333	4.28667	4.35	-0.0866667	-0.0233333	8.17667	8.07333	-0.103333	Gdi1	guanosine diphosphate (GDP) dissociation inhibitor 1
14569	10.22	10.34	10.1667	0.12	-0.0533333	10.1333	9.95333	-0.18	Gdi2	guanosine diphosphate (GDP) dissociation inhibitor 2
14570	5.95	6.2	5.885	0.25	-0.065	5.46333	5.34	-0.123333	Arhgdig	Rho GDP dissociation inhibitor (GDI) gamma
14571	6.90667	6.6	6.85333	-0.306667	-0.0533333	7.6	7.48333	-0.116667	Gpd2	glycerol phosphate dehydrogenase 2, mitochondrial
14573	4.71667	5.085	4.81667	0.368333	0.1	4.64	4.6	-0.04	Gdnf	glial cell line derived neurotrophic factor
14579	7.4	5.95667	7.39	-1.44333	-0.01	4.38667	4.62	0.233333	Gem	GTP binding protein (gene overexpressed in skeletal muscle)
14580	4.43667	4.46667	4.495	0.03	0.0583333	4.54667	4.68333	0.136667	Gfap	glial fibrillary acidic protein
14581	5.65333	4.54333	5.14333	-1.11	-0.51	3.99667	3.79667	-0.2	Gfi1	growth factor independent 1
14582	5.65667	5.35667	5.79	-0.3	0.133333	5.59667	5.45	-0.146667	Gfi1b	growth factor independent 1B
14583	8.81667	8.1	8.74333	-0.716667	-0.0733333	7.49667	7.56333	0.0666667	Gfpt1	glutamine fructose-6-phosphate transaminase 1
14584	6.56	7.14333	6.82333	0.583333	0.263333	6.28333	6.13	-0.153333	Gfpt2	glutamine fructose-6-phosphate transaminase 2
14585	4.98	5.1	5.19667	0.12	0.216667	6.835	6.85333	0.0183333	Gfra1	glial cell line derived neurotrophic factor family receptor alpha 1
14586	5.56	5.86	5.61667	0.3	0.0566667	5.11667	5.17667	0.06	Gfra2	glial cell line derived neurotrophic factor family receptor alpha 2
14587	7.03667	7.04667	7.24	0.01	0.203333	7.10667	7.25667	0.15	Gfra3	glial cell line derived neurotrophic factor family receptor alpha 3
14588	8.15667	7.12	8.02667	-1.03667	-0.13	5.79333	5.89667	0.103333	Gfra4	glial cell line derived neurotrophic factor family receptor alpha 4
14590	5.24	6.175	4.95333	0.935	-0.286667	7.58667	7.28667	-0.3	Ggh	gamma-glutamyl hydrolase
14593	4.77	4.54667	4.74333	-0.223333	-0.0266667	5.03667	4.95333	-0.0833333	Ggps1	geranylgeranyl diphosphate synthase 1
14594	4.11	4.20333	4.25	0.0933333	0.14	4.62	4.65	0.03	Ggta1	glycoprotein galactosyltransferase alpha 1, 3
14595	6.72667	6.64	6.91333	-0.0866667	0.186667	8.88	8.86333	-0.0166667	B4galt1	UDP-Gal:betaGlcNAc beta 1,4- galactosyltransferase, polypeptide 1
14598	5.54667	5.59333	5.84667	0.0466667	0.3	5.35667	5.11	-0.246667	Ggt1	gamma-glutamyltransferase 1
14599	5.18667	5.18	5.33	-0.00666667	0.143333	5.90333	5.49	-0.413333	Gh	growth hormone
14600	4.165	4.20333	4.18667	0.0383333	0.0216667	10.95	11.0867	0.136667	Ghr	growth hormone receptor
14601	5.00667	5.53	5.05667	0.523333	0.05	4.48667	4.48	-0.00666667	Ghrh	growth hormone releasing hormone
14602	6.99667	7.08333	7.125	0.0866667	0.128333	7.13667	7.24	0.103333	Ghrhr	growth hormone releasing hormone receptor
14603	5.59667	5.58667	5.67667	-0.01	0.08	5.80333	5.96667	0.163333	Gif	gastric intrinsic factor
14605	6.06	6.28	5.42	0.22	-0.64	9.64	9.98	0.34	Tsc22d3	TSC22 domain family, member 3
14607	5.46667	6.04	5.51	0.573333	0.0433333	5.48	5.24333	-0.236667	Gip	gastric inhibitory polypeptide
14608	5.93	6.185	6.53333	0.255	0.603333	5.78	5.91333	0.133333	Gpr83	G protein-coupled receptor 83
14609	5.09667	4.19333	4.22333	-0.903333	-0.873333	4.95667	6.71	1.75333	Gja1	gap junction protein, alpha 1
14610	5.15333	5.30667	5.39	0.153333	0.236667	5.03333	4.99	-0.0433333	Gja10	gap junction protein, alpha 10
14611	5.34667	5.58333	5.72	0.236667	0.373333	5.425	5.39333	-0.0316667	Gja3	gap junction protein, alpha 3
14612	5.12667	5.01667	5.23	-0.11	0.103333	5.59	5.59	0	Gja4	gap junction protein, alpha 4
14613	4.84	5.01667	4.89333	0.176667	0.0533333	4.87	4.96667	0.0966667	Gja5	gap junction protein, alpha 5
14615	6.97667	6.63	7.17667	-0.346667	0.2	5.305	5.44333	0.138333	Gjc1	gap junction protein, gamma 1
14616	5.03333	5.18333	5.01	0.15	-0.0233333	4.83667	4.89333	0.0566667	Gja8	gap junction protein, alpha 8
14617	5.01	5.09333	5.3	0.0833333	0.29	4.91667	4.83	-0.0866667	Gjd2	gap junction protein, delta 2
14618	4.15	4.48333	4.32667	0.333333	0.176667	11.13	11.05	-0.08	Gjb1	gap junction protein, beta 1
14619	5.75	5.68	5.53667	-0.07	-0.213333	12.115	12.0967	-0.0183333	Gjb2	gap junction protein, beta 2
14620	5.30333	5.27	5.43667	-0.0333333	0.133333	4.84	4.96	0.12	Gjb3	gap junction protein, beta 3
14621	3.95	4.61	4.11	0.66	0.16	4.21333	4.19	-0.0233333	Gjb4	gap junction protein, beta 4
14622	4.55	4.60667	4.50333	0.0566667	-0.0466667	4.32333	4.66333	0.34	Gjb5	gap junction protein, beta 5
14625	12.1867	11.9833	12.1033	-0.203333	-0.0833333	4.47	4.4	-0.07	Gykl1	glycerol kinase-like 1
14626	13.12	12.5467	12.97	-0.573333	-0.15	3.615	3.72	0.105	Gk2	glycerol kinase 2
14628	6	5.72333	6.11667	-0.276667	0.116667	7.38333	7.36333	-0.02	Ostm1	osteopetrosis associated transmembrane protein 1
14629	8.15	6.45	7.78333	-1.7	-0.366667	11.0233	11.2533	0.23	Gclc	glutamate-cysteine ligase, catalytic subunit
14630	8.82	8.815	8.72333	-0.005	-0.0966667	10.8467	10.8667	0.02	Gclm	glutamate-cysteine ligase, modifier subunit
14632	4.94	5.06	5.07667	0.12	0.136667	4.91333	4.94333	0.03	Gli1	GLI-Kruppel family member GLI1
14633	5.71333	5.78667	5.76667	0.0733333	0.0533333	5.67667	5.69	0.0133333	Gli2	GLI-Kruppel family member GLI2
14634	4.72667	4.83667	4.82333	0.11	0.0966667	4.73	4.71333	-0.0166667	Gli3	GLI-Kruppel family member GLI3
14635	7.86333	7.34667	7.76	-0.516667	-0.103333	8.52667	8.57333	0.0466667	Galk1	galactokinase 1
14645	6.79	6.11	5.92	-0.68	-0.87	10.9567	11.1833	0.226667	Glul	glutamate-ammonia ligase (glutamine synthetase)
14651	11.15	11.15	11.0967	0	-0.0533333	11.53	11.3633	-0.166667	Hagh	hydroxyacyl glutathione hydrolase
14652	5.06	5.20333	5.06	0.143333	0	5.17333	5.00667	-0.166667	Glp1r	glucagon-like peptide 1 receptor
14654	4.09	4.33	4.28	0.24	0.19	4.27333	4.7	0.426667	Glra1	glycine receptor, alpha 1 subunit
14657	4.58667	4.84	4.98	0.253333	0.393333	4.79333	5.08	0.286667	Glra4	glycine receptor, alpha 4 subunit
14659	4.88	5.47333	5.09	0.593333	0.21	4.83333	4.80333	-0.03	Glrp1	glutamine repeat protein 1
14660	6.43333	5.765	6.33	-0.668333	-0.103333	6.25333	6.23	-0.0233333	Gls	glutaminase
14661	5.92	5.80667	5.90667	-0.113333	-0.0133333	12.39	12.36	-0.03	Glud1	glutamate dehydrogenase 1
14663	4.52333	4.66333	4.62333	0.14	0.1	4.64333	4.59667	-0.0466667	Glycam1	glycosylation dependent cell adhesion molecule 1
14664	7.41	7.40667	7.48667	-0.00333333	0.0766667	7.92667	7.91333	-0.0133333	Slc6a9	solute carrier family 6 (neurotransmitter transporter, glycine), member 9
14667	9.41667	9.09333	9.27667	-0.323333	-0.14	10.1267	9.99667	-0.13	Gm2a	GM2 ganglioside activator protein
14670	7.91333	7.39	7.78	-0.523333	-0.133333	6.62	6.70333	0.0833333	Gnl1	guanine nucleotide binding protein-like 1
14672	8.2	7.36	8.05667	-0.84	-0.143333	8.88333	9.08	0.196667	Gna11	guanine nucleotide binding protein, alpha 11
14673	6.25	5.56333	6.15333	-0.686667	-0.0966667	7.885	8.34	0.455	Gna12	guanine nucleotide binding protein, alpha 12
14674	7.37333	6.69333	7.23	-0.68	-0.143333	7.23333	7.25667	0.0233333	Gna13	guanine nucleotide binding protein, alpha 13
14675	4.10333	4.24333	4.10333	0.14	0	4.57	5.21	0.64	Gna14	guanine nucleotide binding protein, alpha 14
14676	5.37667	5.59333	5.58	0.216667	0.203333	5.38333	5.57667	0.193333	Gna15	guanine nucleotide binding protein, alpha 15
14677	4.62333	4.66	4.53	0.0366667	-0.0933333	4.42667	4.34667	-0.08	Gnai1	guanine nucleotide binding protein (G protein), alpha inhibiting 1
14678	7.94667	8.19667	7.52	0.25	-0.426667	8.91333	8.78	-0.133333	Gnai2	guanine nucleotide binding protein (G protein), alpha inhibiting 2
14679	7.95667	7.08333	7.89667	-0.873333	-0.06	9.72667	9.55	-0.176667	Gnai3	guanine nucleotide binding protein (G protein), alpha inhibiting 3
14680	4.84	4.95333	5.06333	0.113333	0.223333	5.15667	5.15	-0.00666667	Gnal	guanine nucleotide binding protein, alpha stimulating, olfactory type
14681	6.46667	6.37667	6.53667	-0.09	0.07	5.79333	5.69	-0.103333	Gnao1	guanine nucleotide binding protein, alpha O
14682	4.40667	4.32333	4.31	-0.0833333	-0.0966667	5.53333	5.40667	-0.126667	Gnaq	guanine nucleotide binding protein, alpha q polypeptide
14683	6.35667	6.4	6.29	0.0433333	-0.0666667	6.81	6.72667	-0.0833333	Gnas	GNAS (guanine nucleotide binding protein, alpha stimulating) complex locus
14685	4.49667	4.46	4.55	-0.0366667	0.0533333	5.60333	5.64333	0.04	Gnat1	guanine nucleotide binding protein, alpha transducing 1
14686	5.31667	5.04333	5.42	-0.273333	0.103333	4.99	5.05667	0.0666667	Gnat2	guanine nucleotide binding protein, alpha transducing 2
14687	4.56667	4.48	4.53667	-0.0866667	-0.03	4	3.95667	-0.0433333	Gnaz	guanine nucleotide binding protein, alpha z subunit
14688	8.17667	7.59667	8.14333	-0.58	-0.0333333	8.33	8.19333	-0.136667	Gnb1	guanine nucleotide binding protein (G protein), beta 1
14693	10.0733	9.34	9.94667	-0.733333	-0.126667	9.3	9.54667	0.246667	Gnb2	guanine nucleotide binding protein (G protein), beta 2
14694	10.8867	9.66	10.7267	-1.22667	-0.16	11.995	12.2467	0.251667	Gnb2l1	guanine nucleotide binding protein (G protein), beta polypeptide 2 like 1
14695	5	5.24667	5.15667	0.246667	0.156667	4.7	4.53667	-0.163333	Gnb3	guanine nucleotide binding protein (G protein), beta 3
14696	5.65333	5.72333	5.65	0.07	-0.00333333	5.86667	5.64	-0.226667	Gnb4	guanine nucleotide binding protein (G protein), beta 4
14697	4.695	4.85	4.87	0.155	0.175	4.56	4.69	0.13	Gnb5	guanine nucleotide binding protein (G protein), beta 5
14700	9.64667	8.93	9.45667	-0.716667	-0.19	7.88333	7.57333	-0.31	Gng10	guanine nucleotide binding protein (G protein), gamma 10
14701	6.33333	6.07667	6.04333	-0.256667	-0.29	8.35	8.28	-0.07	Gng12	guanine nucleotide binding protein (G protein), gamma 12
14704	6.74	7.35	6.8	0.61	0.06	5.91667	6.08	0.163333	Gng3	guanine nucleotide binding protein (G protein), gamma 3
14705	12.09	11.47	12.02	-0.62	-0.07	9.30667	9.15667	-0.15	Bscl2	Bernardinelli-Seip congenital lipodystrophy 2 homolog (human)
14706	4.63	4.65	4.68667	0.02	0.0566667	4.61333	4.69667	0.0833333	Gng4	guanine nucleotide binding protein (G protein), gamma 4
14708	4.12667	4.33667	4.40333	0.21	0.276667	4.53667	4.29333	-0.243333	Gng7	guanine nucleotide binding protein (G protein), gamma 7
14709	5.46667	5.39	5.55	-0.0766667	0.0833333	5.76	5.665	-0.095	Gng8	guanine nucleotide binding protein (G protein), gamma 8
14711	5.15667	5.21333	5.46667	0.0566667	0.31	12.2567	12.0533	-0.203333	Gnmt	glycine N-methyltransferase
14712	10.58	10.72	10.6133	0.14	0.0333333	8.83667	8.93333	0.0966667	Gnpat	glyceronephosphate O-acyltransferase
14718	6.55	7.44333	6.61333	0.893333	0.0633333	10.44	10.2767	-0.163333	Got1	glutamate oxaloacetate transaminase 1, soluble
14723	4.98667	5.135	5.34	0.148333	0.353333	4.70333	4.82667	0.123333	Gp1ba	glycoprotein 1b, alpha polypeptide
14724	4.64	4.64667	4.68	0.00666667	0.04	4.05	3.91	-0.14	Gp1bb	glycoprotein Ib, beta polypeptide
14725	4.39333	4.74	4.44	0.346667	0.0466667	4.21333	4.44	0.226667	Lrp2	low density lipoprotein receptor-related protein 2
14726	5.78	5.76667	5.88333	-0.0133333	0.103333	5.80333	5.61333	-0.19	Pdpn	podoplanin
14729	5.14333	5.2	5.29	0.0566667	0.146667	5.29	5.10333	-0.186667	Gp5	glycoprotein 5 (platelet)
14731	7.405	6.84333	7.27667	-0.561667	-0.128333	7.75667	7.80667	0.05	Gpaa1	GPI anchor attachment protein 1
14732	5.74667	5.53	5.86	-0.216667	0.113333	8.895	9.09667	0.201667	Gpam	glycerol-3-phosphate acyltransferase, mitochondrial
14733	4.49667	4.75667	4.79	0.26	0.293333	4.64667	5.52	0.873333	Gpc1	glypican 1
14734	5.21667	5.64667	5.15	0.43	-0.0666667	4.79667	4.63333	-0.163333	Gpc3	glypican 3
14735	6.14667	5.96667	5.92333	-0.18	-0.223333	8.97333	8.97667	0.00333333	Gpc4	glypican 4
14739	4.39667	4.58333	4.56667	0.186667	0.17	4.65333	4.6	-0.0533333	S1pr2	sphingosine-1-phosphate receptor 2
14745	6.63	7.23333	6.68	0.603333	0.05	5.65333	5.74333	0.09	Lpar1	lysophosphatidic acid receptor 1
14747	6.21333	7.08	6.20333	0.866667	-0.01	5.00667	5.02	0.0133333	Cmklr1	chemokine-like receptor 1
14748	6.12667	6.44667	6.37	0.32	0.243333	5.86667	6.06	0.193333	Gpr3	G-protein coupled receptor 3
14751	9.78667	9.465	9.75667	-0.321667	-0.03	10.3933	10.5667	0.173333	Gpi1	glucose phosphate isomerase 1
14755	5.77	5.55	5.73	-0.22	-0.04	7.16	7.31	0.15	Pigq	phosphatidylinositol glycan anchor biosynthesis, class Q
14756	5.62667	5.75	5.72333	0.123333	0.0966667	11.22	11.2867	0.0666667	Gpld1	glycosylphosphatidylinositol specific phospholipase D1
14758	4.66	4.40667	4.41	-0.253333	-0.25	4.2	4.33667	0.136667	Gpm6b	glycoprotein m6b
14760	8.95	8.34333	8.96	-0.606667	0.01	6.63	6.56667	-0.0633333	Gpr19	G protein-coupled receptor 19
14761	6.31	6.32	6.46667	0.01	0.156667	6.29333	6.05333	-0.24	Gpr27	G protein-coupled receptor 27
14762	5.18667	5.48333	5.325	0.296667	0.138333	5.17667	5.38333	0.206667	Gpr33	G protein-coupled receptor 33
14764	6.31667	6.53333	6.5	0.216667	0.183333	5.63333	5.92667	0.293333	Gpr44	G protein-coupled receptor 44
14765	4.36	4.65	4.69333	0.29	0.333333	4.35667	4.19667	-0.16	Gpr50	G-protein-coupled receptor 50
14766	5.86667	5.92333	5.89333	0.0566667	0.0266667	5.50667	5.43333	-0.0733333	Gpr56	G protein-coupled receptor 56
14767	5.79667	6.2	5.93667	0.403333	0.14	5.59333	5.32	-0.273333	Nmur1	neuromedin U receptor 1
14768	10.7833	10.3067	10.71	-0.476667	-0.0733333	7.91	7.67667	-0.233333	Lancl1	LanC (bacterial lantibiotic synthetase component C)-like 1
14772	9.56	9.84667	9.3	0.286667	-0.26	4.37	4.38667	0.0166667	Grk4	G protein-coupled receptor kinase 4
14775	6.19	6.23	5.85667	0.04	-0.333333	13.4667	13.36	-0.106667	Gpx1	glutathione peroxidase 1
14776	6.39667	6.58	6.88667	0.183333	0.49	6.31	6.37667	0.0666667	Gpx2	glutathione peroxidase 2
14778	6.24667	6.17667	6.44	-0.07	0.193333	6.51	6.83	0.32	Gpx3	glutathione peroxidase 3
14780	4.77667	4.80667	5.07	0.03	0.293333	4.68	4.85667	0.176667	Gpx5	glutathione peroxidase 5
14782	6.39333	6.40333	6	0.01	-0.393333	8.6	8.805	0.205	Gsr	glutathione reductase
14783	6.37667	6.14333	6.35667	-0.233333	-0.02	5.75667	5.99333	0.236667	Grb10	growth factor receptor bound protein 10
14784	5.85	5.91	5.88333	0.06	0.0333333	6.62667	6.28333	-0.343333	Grb2	growth factor receptor bound protein 2
14786	6.34	6.30333	6.36	-0.0366667	0.02	8.89	9.39667	0.506667	Grb7	growth factor receptor bound protein 7
14787	6.89667	6.33333	6.8	-0.563333	-0.0966667	4.88	4.7	-0.18	Rhpn1	rhophilin, Rho GTPase binding protein 1
14788	7.49	7.78	7.59	0.29	0.1	7.00333	7.05667	0.0533333	Gpr162	G protein-coupled receptor 162
14789	4.96	4.89667	4.93333	-0.0633333	-0.0266667	4.80667	4.62667	-0.18	Leprel2	leprecan-like 2
14790	9.32333	9.86667	9.06667	0.543333	-0.256667	9.99	10.04	0.05	Grcc10	gene rich cluster, C10 gene
14791	9.27333	8.43333	9.03	-0.84	-0.243333	9.99667	9.75333	-0.243333	Emg1	EMG1 nucleolar protein homolog (S. cerevisiae)
14792	10.2667	9.44333	10.12	-0.823333	-0.146667	9.53	9.275	-0.255	Lpcat3	lysophosphatidylcholine acyltransferase 3
14793	10.98	10.6867	10.9833	-0.293333	0.00333333	6.11333	6.14	0.0266667	Cdca3	cell division cycle associated 3
14794	8.11	8.92	8.19667	0.81	0.0866667	7.14	7.17333	0.0333333	Spsb2	splA/ryanodine receptor domain and SOCS box containing 2
14797	5.71	5.38	5.42333	-0.33	-0.286667	10.43	10.8	0.37	Aes	amino-terminal enhancer of split
14802	4.42	4.57333	4.42667	0.153333	0.00666667	4.14333	4.29	0.146667	Gria4	glutamate receptor, ionotropic, AMPA4 (alpha 4)
14803	5.28	5.49333	5.42	0.213333	0.14	5.38	5.18	-0.2	Grid1	glutamate receptor, ionotropic, delta 1
14804	5.04	4.96667	5.055	-0.0733333	0.015	5.03667	5.17667	0.14	Grid2	glutamate receptor, ionotropic, delta 2
14806	5.44	5.29667	5.48	-0.143333	0.04	4.36333	4.61333	0.25	Grik2	glutamate receptor, ionotropic, kainate 2 (beta 2)
14809	8.45667	7.99667	8.45333	-0.46	-0.00333333	6.55333	6.89	0.336667	Grik5	glutamate receptor, ionotropic, kainate 5 (gamma 2)
14810	6.76667	6.97667	6.82333	0.21	0.0566667	6.65	6.60667	-0.0433333	Grin1	glutamate receptor, ionotropic, NMDA1 (zeta 1)
14812	7.53	7.98333	7.62	0.453333	0.09	6.66333	6.42	-0.243333	Grin2b	glutamate receptor, ionotropic, NMDA2B (epsilon 2)
14813	5.47667	5.58667	5.54	0.11	0.0633333	5.59667	5.76333	0.166667	Grin2c	glutamate receptor, ionotropic, NMDA2C (epsilon 3)
14814	5.99333	5.66667	6.07	-0.326667	0.0766667	5.87333	6.32	0.446667	Grin2d	glutamate receptor, ionotropic, NMDA2D (epsilon 4)
14815	3.92333	4.00667	3.84333	0.0833333	-0.08	6.98333	6.65667	-0.326667	Nr3c1	nuclear receptor subfamily 3, group C, member 1
14816	6.78	7.12667	6.81667	0.346667	0.0366667	6.53667	6.63667	0.1	Grm1	glutamate receptor, metabotropic 1
14824	6.58333	6.29	6.22333	-0.293333	-0.36	10.92	10.5333	-0.386667	Grn	granulin
14825	6.13	6.49	5.9	0.36	-0.23	8.005	10.1067	2.10167	Cxcl1	chemokine (C-X-C motif) ligand 1
14827	9.58667	8.85667	9.625	-0.73	0.0383333	10.25	10.1367	-0.113333	Pdia3	protein disulfide isomerase associated 3
14828	10.6067	10.1667	10.4167	-0.44	-0.19	12.0933	11.9967	-0.0966667	Hspa5	heat shock protein 5
14836	4.97667	5.08667	4.89	0.11	-0.0866667	4.09333	4.175	0.0816667	Gsc	goosecoid homeobox
14840	12.27	12.31	12.27	0.04	0	4.64333	4.35667	-0.286667	Gsg1	germ cell-specific gene 1
14841	12.0233	12.285	11.92	0.261667	-0.103333	3.93	4.01667	0.0866667	Gsg2	germ cell-specific gene 2
14842	5.85	5.95	5.91667	0.1	0.0666667	5.88	5.84333	-0.0366667	Gsx1	GS homeobox 1
14843	4.57333	4.81	4.64667	0.236667	0.0733333	4.51667	4.58	0.0633333	Gsx2	GS homeobox 2
14852	5.76333	5.42333	5.87	-0.34	0.106667	6.9	6.96	0.06	Gspt1	G1 to S phase transition 1
14853	5.42333	5.43	5.14	0.00666667	-0.283333	5.01	4.99	-0.02	Gspt2	G1 to S phase transition 2
14854	7.17333	7.51667	7.16333	0.343333	-0.01	9	9.15667	0.156667	Gss	glutathione synthetase
14858	4.69	4.07667	4.07333	-0.613333	-0.616667	10.0033	10.17	0.166667	Gsta2	glutathione S-transferase, alpha 2 (Yc2)
14859	4.11333	4.19	4.295	0.0766667	0.181667	11.6033	11.5567	-0.0466667	Gsta3	glutathione S-transferase, alpha 3
14860	6.68	6.44667	6.04333	-0.233333	-0.636667	10.3833	9.76333	-0.62	Gsta4	glutathione S-transferase, alpha 4
14862	8.44333	7.7	8.09333	-0.743333	-0.35	12.6433	12.765	0.121667	Gstm1	glutathione S-transferase, mu 1
14864	5.855	6.07333	6.08667	0.218333	0.231667	8.53	8.88667	0.356667	Gstm3	glutathione S-transferase, mu 3
14865	6.33333	6.69	6.28	0.356667	-0.0533333	8.14333	8.40667	0.263333	Gstm4	glutathione S-transferase, mu 4
14866	14.005	13.2033	13.8467	-0.801667	-0.158333	8.18	8.02	-0.16	Gstm5	glutathione S-transferase, mu 5
14867	5.18333	4.98667	4.99	-0.196667	-0.193333	8.77667	9.36667	0.59	Gstm6	glutathione S-transferase, mu 6
14871	6.17667	6.29333	6.37333	0.116667	0.196667	11.71	11.4067	-0.303333	Gstt1	glutathione S-transferase, theta 1
14872	9.55667	8.75667	9.25	-0.8	-0.306667	10.8967	10.7467	-0.15	Gstt2	glutathione S-transferase, theta 2
14873	5.18333	5.08667	4.98667	-0.0966667	-0.196667	9.60333	8.84333	-0.76	Gsto1	glutathione S-transferase omega 1
14874	7.94333	8.06333	7.86333	0.12	-0.08	11.6467	11.6067	-0.04	Gstz1	glutathione transferase zeta 1 (maleylacetoacetate isomerase)
14884	9.74667	8.83667	9.66667	-0.91	-0.08	8.22	8.14667	-0.0733333	Gtf2h1	general transcription factor II H, polypeptide 1
14885	7.84	6.87	7.69	-0.97	-0.15	6.905	6.88333	-0.0216667	Gtf2h4	general transcription factor II H, polypeptide 4
14886	9.06667	8.36333	8.95	-0.703333	-0.116667	7.79333	7.78667	-0.00666667	Gtf2i	general transcription factor II I
14894	10.41	9.86	10.2933	-0.55	-0.116667	8.59	8.59333	0.00333333	Gtl3	gene trap locus 3
14897	8.26	7.41	8.19	-0.85	-0.07	7.04667	7.14333	0.0966667	Trip12	thyroid hormone receptor interactor 12
14904	7.59333	7.12	7.50667	-0.473333	-0.0866667	7.08667	7.28	0.193333	Gtpbp1	GTP binding protein 1
14910	7.37667	7.24	7.28	-0.136667	-0.0966667	5.94333	5.93	-0.0133333	Gt(ROSA)26Sor	gene trap ROSA 26, Philippe Soriano
14911	10.2067	9.88	10.04	-0.326667	-0.166667	7.74333	7.66	-0.0833333	Thumpd3	THUMP domain containing 3
14912	4.97667	5.04333	5.13333	0.0666667	0.156667	4.81	4.74333	-0.0666667	Nkx6-2	NK6 homeobox 2
14913	5.805	6.18333	5.855	0.378333	0.05	6.15333	6.15333	0	Guca1a	guanylate cyclase activator 1a (retina)
14915	5.83333	5.62333	6.08333	-0.21	0.25	5.85	5.82	-0.03	Guca2a	guanylate cyclase activator 2a (guanylin)
14916	5.69	6.08	5.96667	0.39	0.276667	5.48	5.48	0	Guca2b	guanylate cyclase activator 2b (retina)
14917	5.99667	6.07333	6.00333	0.0766667	0.00666667	5.62	5.81333	0.193333	Gucy2c	guanylate cyclase 2c
14919	4.22333	4.58	4.36333	0.356667	0.14	3.835	3.88667	0.0516667	Gucy2e	guanylate cyclase 2e
14923	9.56667	9.32333	9.41667	-0.243333	-0.15	7.91667	7.93667	0.02	Guk1	guanylate kinase 1
14924	4.64	4.63333	4.66333	-0.00666667	0.0233333	4.62333	4.72667	0.103333	Magi1	membrane associated guanylate kinase, WW and PDZ domain containing 1
14933	4.98667	5.2	5.2	0.213333	0.213333	8.68	8.52	-0.16	Gyk	glycerol kinase
14934	4.49333	4.62	4.66667	0.126667	0.173333	4.47	4.55	0.08	Gypa	glycophorin A
14936	6.02	6.12667	6.11	0.106667	0.09	6.11667	6.13667	0.02	Gys1	glycogen synthase 1, muscle
14938	4.96333	5.2	5.14333	0.236667	0.18	5.4	5.09	-0.31	Gzma	granzyme A
14939	5.16	5.10333	5.39	-0.0566667	0.23	5.35	5.18667	-0.163333	Gzmb	granzyme B
14943	4.52333	4.82667	4.62	0.303333	0.0966667	4.6	4.46667	-0.133333	Gzmf	granzyme F
14945	6.585	6.47333	6.43	-0.111667	-0.155	5.62333	6.09667	0.473333	Gzmk	granzyme K
14950	5.2	5.28	5.28333	0.08	0.0833333	5.35667	5.31	-0.0466667	H13	histocompatibility 13
14955	5.04667	5.24667	5.07333	0.2	0.0266667	4.27	4.47	0.2	H19	H19 fetal liver mRNA
14958	6.24333	5.6	6.09	-0.643333	-0.153333	10.305	9.98	-0.325	H1f0	H1 histone family, member 0
14960	6.54	6.76	6.83667	0.22	0.296667	9.24	8.84333	-0.396667	H2-Aa	histocompatibility 2, class II antigen A, alpha
14961	5.88	5.8	5.90333	-0.08	0.0233333	8.49667	8.43667	-0.06	H2-Ab1	histocompatibility 2, class II antigen A, beta 1
14962	5.98667	6.15667	6.15333	0.17	0.166667	11.3267	11.38	0.0533333	Cfb	complement factor B
14963	4.42667	4.69	4.58667	0.263333	0.16	6.785	6.78667	0.00166667	H2-Bl	histocompatibility 2, blastocyst
14964	7.79667	7.25667	7.72	-0.54	-0.0766667	12.4667	12.5767	0.11	H2-D1	histocompatibility 2, D region locus 1
14969	7.38333	7.15667	7.56	-0.226667	0.176667	7.74667	7.89	0.143333	H2-Eb1	histocompatibility 2, class II antigen E beta
14972	7.37333	6.57333	7.24	-0.8	-0.133333	11.47	11.58	0.11	H2-K1	histocompatibility 2, K1, K region
14976	10.325	9.90333	10.07	-0.421667	-0.255	9.27	9.17	-0.1	H2-Ke2	H2-K region expressed gene 2
14977	7.24667	6.495	6.89	-0.751667	-0.356667	8.70667	8.86333	0.156667	Slc39a7	solute carrier family 39 (zinc transporter), member 7
14979	6.63	6.14667	6.69333	-0.483333	0.0633333	8.26	8.35	0.09	H2-Ke6	H2-K region expressed gene 6
14985	5.27333	5.52333	5.22333	0.25	-0.05	5.62333	5.40333	-0.22	H2-M10.1	histocompatibility 2, M region locus 10.1
14991	6.50667	6.46333	6.50667	-0.0433333	0	6.65333	6.67667	0.0233333	H2-M3	histocompatibility 2, M region locus 3
14998	6.68333	6.79667	6.80333	0.113333	0.12	6.67	6.745	0.075	H2-DMa	histocompatibility 2, class II, locus DMa
14999	4.16	3.91	4.28333	-0.25	0.123333	4.65667	4.24667	-0.41	H2-DMb1	histocompatibility 2, class II, locus Mb1
15000	5.42	5.535	5.43	0.115	0.01	6.16333	6.01667	-0.146667	H2-DMb2	histocompatibility 2, class II, locus Mb2
15001	5.96	5.97	6.06667	0.01	0.106667	6.16333	5.85	-0.313333	H2-Oa	histocompatibility 2, O region alpha locus
15007	3.90667	3.875	4.135	-0.0316667	0.228333	12.4267	12.43	0.00333333	H2-Q10	histocompatibility 2, Q region locus 10
15043	4.96	5.06333	4.98	0.103333	0.02	5.09333	5.08667	-0.00666667	H2-T3	histocompatibility 2, T region locus 3
15064	4.93667	4.91667	4.99	-0.02	0.0533333	5.68333	5.6	-0.0833333	Mr1	major histocompatibility complex, class I-related
15081	11.15	9.08333	10.99	-2.06667	-0.16	10.4533	10.72	0.266667	H3f3b	H3 histone, family 3B
15107	6.33667	5.76	5.86333	-0.576667	-0.473333	11.7933	11.5267	-0.266667	Hadh	hydroxyacyl-Coenzyme A dehydrogenase
15108	4.34	4.25	4.17667	-0.09	-0.163333	9.00333	8.76	-0.243333	Hsd17b10	hydroxysteroid (17-beta) dehydrogenase 10
15109	6.62	7.29	6.60333	0.67	-0.0166667	10.43	10.3767	-0.0533333	Hal	histidine ammonia lyase
15110	5.91	6.01667	5.96667	0.106667	0.0566667	5.84333	5.85333	0.01	Hand1	heart and neural crest derivatives expressed transcript 1
15111	4.40667	4.52667	4.5	0.12	0.0933333	4.6	4.34333	-0.256667	Hand2	heart and neural crest derivatives expressed transcript 2
15112	4.1	4.32	4.35	0.22	0.25	11.28	11.295	0.015	Hao1	hydroxyacid oxidase 1, liver
15114	7.71667	7.83667	7.82333	0.12	0.106667	6.36	6.35333	-0.00666667	Hap1	huntingtin-associated protein 1
15115	5.985	5.98667	5.79667	0.00166667	-0.188333	7.65667	7.67333	0.0166667	Hars	histidyl-tRNA synthetase
15116	6.57333	6.75	6.72	0.176667	0.146667	6.56667	6.69667	0.13	Has1	hyaluronan synthase1
15118	4.60333	4.32	4.73667	-0.283333	0.133333	4.24333	4.18667	-0.0566667	Has3	hyaluronan synthase 3
15126	6.25333	6.52667	6.40667	0.273333	0.153333	6.14	6.17667	0.0366667	Hba-x	hemoglobin X, alpha-like embryonic chain in Hba complex
15139	5.21	5.11	5.47667	-0.1	0.266667	10.62	10.84	0.22	Hc	hemolytic complement
15159	5.77	5.7	5.44333	-0.07	-0.326667	7.525	7.73667	0.211667	Hccs	holocytochrome c synthetase
15160	5.54333	5.55667	5.75667	0.0133333	0.213333	12.81	12.6833	-0.126667	Serpind1	serine (or cysteine) peptidase inhibitor, clade D, member 1
15161	6.45	6.48667	6.34	0.0366667	-0.11	7.21333	7.15667	-0.0566667	Hcfc1	host cell factor C1
15162	5.6	5.74667	5.58333	0.146667	-0.0166667	5.74	5.99333	0.253333	Hck	hemopoietic cell kinase
15163	5.61333	6.08	6.1	0.466667	0.486667	5.97667	6.08333	0.106667	Hcls1	hematopoietic cell specific Lyn substrate 1
15165	4.24333	4.51	4.33	0.266667	0.0866667	4.06333	4.3	0.236667	Hcn1	hyperpolarization-activated, cyclic nucleotide-gated K+ 1
15166	6.29	6.19	6.39	-0.1	0.1	6.18	6.34	0.16	Hcn2	hyperpolarization-activated, cyclic nucleotide-gated K+ 2
15168	7.18333	7.03667	7.46	-0.146667	0.276667	6.79	6.96667	0.176667	Hcn3	hyperpolarization-activated, cyclic nucleotide-gated K+ 3
15170	4.7	4.89667	4.72667	0.196667	0.0266667	6.34333	6.22	-0.123333	Ptpn6	protein tyrosine phosphatase, non-receptor type 6
15171	6.33	6.35333	6.51	0.0233333	0.18	6.36667	6.975	0.608333	Hcrt	hypocretin
15182	7.53	7.59333	7.32	0.0633333	-0.21	7.01667	6.77	-0.246667	Hdac2	histone deacetylase 2
15183	8.51333	7.66333	8.39667	-0.85	-0.116667	8.3	8.45	0.15	Hdac3	histone deacetylase 3
15184	8.98333	9.74667	9.05333	0.763333	0.07	8.15667	8.23333	0.0766667	Hdac5	histone deacetylase 5
15185	7.98667	7.4	7.59667	-0.586667	-0.39	8.07667	8.01	-0.0666667	Hdac6	histone deacetylase 6
15186	5.86	6.815	5.91667	0.955	0.0566667	4.76333	5.02333	0.26	Hdc	histidine decarboxylase
15191	10.15	9.91667	10.0567	-0.233333	-0.0933333	9.24	9.37	0.13	Hdgf	hepatoma-derived growth factor
15192	10.72	10.3367	10.73	-0.383333	0.01	5.32333	5.16	-0.163333	Hdgfl1	hepatoma derived growth factor-like 1
15193	7.85	8.26333	7.83	0.413333	-0.02	6.2	6.06	-0.14	Hdgfrp2	hepatoma-derived growth factor, related protein 2
15194	8.44	8.17	8.265	-0.27	-0.175	7.325	7.47333	0.148333	Htt	huntingtin
15199	5.445	5.29333	5.41667	-0.151667	-0.0283333	11.0933	10.8467	-0.246667	Hebp1	heme binding protein 1
15200	5.44	5.37667	5.63333	-0.0633333	0.193333	5.41333	5.80333	0.39	Hbegf	heparin-binding EGF-like growth factor
15201	7.38667	6.47	6.79333	-0.916667	-0.593333	3.53	4.25	0.72	Hells	helicase, lymphoid specific
15202	8.98667	8.85333	8.62333	-0.133333	-0.363333	5.12333	5.35667	0.233333	Hemt1	hematopoietic cell transcript 1
15204	5.28333	5.77667	5.28	0.493333	-0.00333333	4.79	4.74667	-0.0433333	Herc2	hect (homologous to the E6-AP (UBE3A) carboxyl terminus) domain and RCC1 (CHC1)-like domain (RLD) 2
15205	5.52	5.7	5.48333	0.18	-0.0366667	6.37	6.3	-0.07	Hes1	hairy and enhancer of split 1 (Drosophila)
15206	5.45	5.77	5.59667	0.32	0.146667	5.16333	5.35667	0.193333	Hes2	hairy and enhancer of split 2 (Drosophila)
15207	5.85	6.125	6.01333	0.275	0.163333	5.37667	5.70333	0.326667	Hes3	hairy and enhancer of split 3 (Drosophila)
15209	5.00333	5.46	5.335	0.456667	0.331667	4.97667	5.16	0.183333	Hesx1	homeobox gene expressed in ES cells
15211	10.09	9.44333	10.04	-0.646667	-0.05	8.97667	9.07	0.0933333	Hexa	hexosaminidase A
15212	3.67	3.87667	3.76	0.206667	0.09	7.08	5.80667	-1.27333	Hexb	hexosaminidase B
15213	7.01333	7.05	7.16333	0.0366667	0.15	6.53	6.98	0.45	Hey1	hairy/enhancer-of-split related with YRPW motif 1
15216	5.83667	6.09	5.81333	0.253333	-0.0233333	9.07	9.07	0	Hfe	hemochromatosis
15218	4.66667	4.51667	4.58	-0.15	-0.0866667	4.52667	4.38333	-0.143333	Foxn1	forkhead box N1
15220	4.73	4.92333	4.74	0.193333	0.01	8.23333	6.555	-1.67833	Foxq1	forkhead box Q1
15223	9.07667	9.59333	9.00333	0.516667	-0.0733333	6.03	6.13667	0.106667	Foxj1	forkhead box J1
15227	6.26333	6.48	6.3	0.216667	0.0366667	6.31333	6.37	0.0566667	Foxf1a	forkhead box F1a
15233	6.75	7.39	6.64	0.64	-0.11	11.96	11.9367	-0.0233333	Hgd	homogentisate 1, 2-dioxygenase
15234	5.33667	5.30667	5.37667	-0.03	0.04	5.975	6.04333	0.0683333	Hgf	hepatocyte growth factor
15235	4.73667	4.80333	4.95333	0.0666667	0.216667	10.3433	10.5367	0.193333	Mst1	macrophage stimulating 1 (hepatocyte growth factor-like)
15239	10.025	9.64667	9.97	-0.378333	-0.055	8.54	8.45	-0.09	Hgs	HGF-regulated tyrosine kinase substrate
15242	5.43667	5.16	5.33667	-0.276667	-0.1	9.61	10.415	0.805	Hhex	hematopoietically expressed homeobox
15247	9.17	8.27667	8.97	-0.893333	-0.2	8.97	8.7	-0.27	Hiat1	hippocampus abundant gene transcript 1
15248	6.25	6.42	6.43333	0.17	0.183333	6.54	6.53	-0.01	Hic1	hypermethylated in cancer 1
15251	4.52	4.47333	4.35	-0.0466667	-0.17	6.90667	6.94333	0.0366667	Hif1a	hypoxia inducible factor 1, alpha subunit
15254	10.9167	10.6233	10.8067	-0.293333	-0.11	11.12	10.9	-0.22	Hint1	histidine triad nucleotide binding protein 1
15257	7.52333	7.55	7.52	0.0266667	-0.00333333	7.3	7.62	0.32	Hipk1	homeodomain interacting protein kinase 1
15258	7.3	7.37	7.36333	0.07	0.0633333	7.19	7.16	-0.03	Hipk2	homeodomain interacting protein kinase 2
15259	8.80333	8.39	8.81	-0.413333	0.00666667	10.785	10.07	-0.715	Hipk3	homeodomain interacting protein kinase 3
15260	4.85	4.77	4.94	-0.08	0.09	4.93	4.85	-0.08	Hira	histone cell cycle regulation defective homolog A (S. cerevisiae)
15270	9.66333	8.31	9.315	-1.35333	-0.348333	7.91	7.85333	-0.0566667	H2afx	H2A histone family, member X
15273	4.29667	4.32333	4.28333	0.0266667	-0.0133333	4.72333	5.06333	0.34	Hivep2	human immunodeficiency virus type I enhancer binding protein 2
15275	11.6733	11.4667	11.695	-0.206667	0.0216667	5.54333	5.61333	0.07	Hk1	hexokinase 1
15277	5.74333	5.29333	5.49667	-0.45	-0.246667	5.20667	5.37667	0.17	Hk2	hexokinase 2
15284	5.14667	5.14667	5.27	0	0.123333	6.12	5.21	-0.91	Hlx	H2.0-like homeobox
15288	7.52333	7.60333	7.48667	0.08	-0.0366667	9.74333	9.96333	0.22	Hmbs	hydroxymethylbilane synthase
15312	8.78333	8.37333	8.33	-0.41	-0.453333	10.66	10.5167	-0.143333	Hmgn1	high mobility group nucleosomal binding domain 1
15353	5.55	5.5	5.51	-0.05	-0.04	6.45667	6.78	0.323333	Hmg20b	high mobility group 20 B
15356	7.57	7.45667	7.66	-0.113333	0.09	11.2367	11.15	-0.0866667	Hmgcl	3-hydroxy-3-methylglutaryl-Coenzyme A lyase
15357	7.43333	7.32333	7.39333	-0.11	-0.04	9.79667	8.70667	-1.09	Hmgcr	3-hydroxy-3-methylglutaryl-Coenzyme A reductase
15360	5.35333	5.39333	5.4	0.04	0.0466667	10.5467	10.43	-0.116667	Hmgcs2	3-hydroxy-3-methylglutaryl-Coenzyme A synthase 2
15364	4.41333	4.575	4.52	0.161667	0.106667	4.39	4.33333	-0.0566667	Hmga2	high mobility group AT-hook 2
15366	6.91333	6.70667	6.81333	-0.206667	-0.1	5.2	5.47667	0.276667	Hmmr	hyaluronan mediated motility receptor (RHAMM)
15368	5.93333	5.96333	6.02667	0.03	0.0933333	7.58333	9.01333	1.43	Hmox1	heme oxygenase (decycling) 1
15369	11.9733	11.9733	11.9767	0	0.00333333	9.55667	9.47667	-0.08	Hmox2	heme oxygenase (decycling) 2
15370	9.22667	9.66	9.19667	0.433333	-0.03	8.51333	10.2067	1.69333	Nr4a1	nuclear receptor subfamily 4, group A, member 1
15371	8.45	7.35333	8.31	-1.09667	-0.14	5.74333	5.18667	-0.556667	Hmx1	H6 homeobox 1
15373	4.88667	5.12667	5.04667	0.24	0.16	4.86333	5.06333	0.2	Hmx3	H6 homeobox 3
15374	9.26	8.96667	9.19	-0.293333	-0.07	6.13333	5.7	-0.433333	Hn1	hematological and neurological expressed sequence 1
15375	3.85333	3.93	3.83	0.0766667	-0.0233333	7.4	7.66667	0.266667	Foxa1	forkhead box A1
15376	5.75667	6.03333	5.92333	0.276667	0.166667	9.38	9.36667	-0.0133333	Foxa2	forkhead box A2
15377	5.80667	5.04	5.73667	-0.766667	-0.07	9.37	9.58333	0.213333	Foxa3	forkhead box A3
15378	5.69667	6.15	5.84	0.453333	0.143333	9.76667	9.91	0.143333	Hnf4a	hepatic nuclear factor 4, alpha
15379	5.52667	5.67333	5.58	0.146667	0.0533333	8.28667	7.92	-0.366667	Onecut1	one cut domain, family member 1
15381	6.77667	6.04333	6.69333	-0.733333	-0.0833333	8.58	8.46	-0.12	Hnrnpc	heterogeneous nuclear ribonucleoprotein C
15384	9.02333	8.97	8.8	-0.0533333	-0.223333	9.55	9.44333	-0.106667	Hnrnpab	heterogeneous nuclear ribonucleoprotein A/B
15388	9.75333	8.05667	9.56	-1.69667	-0.193333	8.99333	9.16333	0.17	Hnrnpl	heterogeneous nuclear ribonucleoprotein L
15396	5.04333	5.14	5.07	0.0966667	0.0266667	5.04333	4.95667	-0.0866667	Hoxa11	homeobox A11
15398	5.36667	5.73333	5.49667	0.366667	0.13	5.32333	5.245	-0.0783333	Hoxa13	homeobox A13
15400	6.6	6.03	6.41667	-0.57	-0.183333	5.01667	4.86667	-0.15	Hoxa3	homeobox A3
15401	9.64667	9.53667	9.63	-0.11	-0.0166667	5.03	5.28	0.25	Hoxa4	homeobox A4
15402	6.12333	6.16667	6.06	0.0433333	-0.0633333	5.85667	6.09667	0.24	Hoxa5	homeobox A5
15404	7.46667	7.61333	7.64667	0.146667	0.18	7.10667	7.08	-0.0266667	Hoxa7	homeobox A7
15405	7.41667	7.41333	7.53	-0.00333333	0.113333	7.20667	7.32667	0.12	Hoxa9	homeobox A9
15408	4.71333	4.73	4.80333	0.0166667	0.09	4.38	4.325	-0.055	Hoxb13	homeobox B13
15410	5.9	5.90667	5.93667	0.00666667	0.0366667	5.87	6.06333	0.193333	Hoxb3	homeobox B3
15412	4.91667	5.16333	4.98333	0.246667	0.0666667	4.84667	4.84	-0.00666667	Hoxb4	homeobox B4
15413	4.35667	4.30333	4.38	-0.0533333	0.0233333	4.43333	4.49667	0.0633333	Hoxb5	homeobox B5
15422	5.6	5.7	5.72333	0.1	0.123333	5.30333	5.38	0.0766667	Hoxc13	homeobox C13
15423	5.77333	5.89667	5.97	0.123333	0.196667	5.53	5.71333	0.183333	Hoxc4	homeobox C4
15424	4.43	4.47	4.52667	0.04	0.0966667	4.31	4.36333	0.0533333	Hoxc5	homeobox C5
15425	6.66333	6.69333	6.73	0.03	0.0666667	7.11333	7.11667	0.00333333	Hoxc6	homeobox C6
15427	6.51667	6.88333	6.65333	0.366667	0.136667	6.26	6.13	-0.13	Hoxc9	homeobox C9
15431	4.35333	4.50667	4.4	0.153333	0.0466667	4.58667	4.405	-0.181667	Hoxd11	homeobox D11
15433	4.76333	4.99333	4.91667	0.23	0.153333	4.61667	4.72667	0.11	Hoxd13	homeobox D13
15434	5.13667	4.92333	5.15	-0.213333	0.0133333	5.32333	5.62	0.296667	Hoxd3	homeobox D3
15436	4.93667	4.91667	5.03	-0.02	0.0933333	5.07	4.73	-0.34	Hoxd4	homeobox D4
15437	9.18667	9.66	9.18333	0.473333	-0.00333333	4.9	4.93333	0.0333333	Hoxd8	homeobox D8
15438	5.39667	5.36333	5.43667	-0.0333333	0.04	5.2	5.24333	0.0433333	Hoxd9	homeobox D9
15439	6.04	6.00667	6.27	-0.0333333	0.23	13.2867	13.2133	-0.0733333	Hp	haptoglobin
15441	7.02	6.46333	6.88333	-0.556667	-0.136667	9.25	9.195	-0.055	Hp1bp3	heterochromatin protein 1, binding protein 3
15442	4.95667	5.23667	5.15	0.28	0.193333	5.74333	5.36	-0.383333	Hpse	heparanase
15444	5.22667	5.69667	5.44333	0.47	0.216667	5.33333	5.215	-0.118333	Hpca	hippocalcin
15445	5.52	5.76333	5.74667	0.243333	0.226667	12.8067	12.6033	-0.203333	Hpd	4-hydroxyphenylpyruvic acid dioxygenase
15446	3.60667	3.62333	3.55667	0.0166667	-0.05	9.96333	9.44333	-0.52	Hpgd	hydroxyprostaglandin dehydrogenase 15 (NAD)
15450	4.295	4.685	4.77333	0.39	0.478333	10.74	10.63	-0.11	Lipc	lipase, hepatic
15451	4.66	4.80667	4.9	0.146667	0.24	10.815	10.9433	0.128333	Hpn	hepsin
15452	6.89667	6.68	6.79667	-0.216667	-0.1	9.21333	9.59	0.376667	Hprt	hypoxanthine guanine phosphoribosyl transferase
15458	4.73667	4.85	5.18667	0.113333	0.45	13.405	13.4633	0.0583333	Hpx	hemopexin
15460	5.53	5.89333	5.75667	0.363333	0.226667	5.19667	5.36667	0.17	Hr	hairless
15461	7.69	7.48	7.70333	-0.21	0.0133333	7.92667	7.82667	-0.1	Hras1	Harvey rat sarcoma virus oncogene 1
15463	9.66333	9.55667	9.5	-0.106667	-0.163333	6.29333	6.435	0.141667	Agfg1	ArfGAP with FG repeats 1
15464	6.25	6.51333	6.38667	0.263333	0.136667	6.08667	6.20667	0.12	Hrc	histidine rich calcium binding protein
15465	4.76333	4.7	4.66	-0.0633333	-0.103333	4.49667	4.47667	-0.02	Hrh1	histamine receptor H1
15466	5.97333	6.09333	6.09333	0.12	0.12	5.875	5.99	0.115	Hrh2	histamine receptor H2
15467	7.83667	7.25	7.72667	-0.586667	-0.11	8.07333	8.05	-0.0233333	Eif2ak1	eukaryotic translation initiation factor 2 alpha kinase 1
15468	6.2	5.93	6.27667	-0.27	0.0766667	6.05333	6	-0.0533333	Prmt2	protein arginine N-methyltransferase 2
15469	7.67	6.375	7.34333	-1.295	-0.326667	7.30667	7.41667	0.11	Prmt1	protein arginine N-methyltransferase 1
15473	3.92333	3.63333	4.16667	-0.29	0.243333	11.91	11.6167	-0.293333	Hrsp12	heat-responsive protein 12
15476	4.66667	4.74333	4.56333	0.0766667	-0.103333	4.355	4.50333	0.148333	Hs3st1	heparan sulfate (glucosamine) 3-O-sulfotransferase 1
15478	4.40667	4.57667	4.59	0.17	0.183333	4.45	4.58	0.13	Hs3st3a1	heparan sulfate (glucosamine) 3-O-sulfotransferase 3A1
15482	9.81	10.0067	9.76	0.196667	-0.05	4.53667	4.78	0.243333	Hspa1l	heat shock protein 1-like
15483	6.07667	6.21333	6.4	0.136667	0.323333	12.6767	12.55	-0.126667	Hsd11b1	hydroxysteroid 11-beta dehydrogenase 1
15484	4.44333	4.46667	4.53	0.0233333	0.0866667	4.18333	4.15	-0.0333333	Hsd11b2	hydroxysteroid 11-beta dehydrogenase 2
15485	4.64	5.21667	4.80667	0.576667	0.166667	4.515	4.63	0.115	Hsd17b1	hydroxysteroid (17-beta) dehydrogenase 1
15486	4.97333	5.57667	5.17667	0.603333	0.203333	10.6767	10.505	-0.171667	Hsd17b2	hydroxysteroid (17-beta) dehydrogenase 2
15487	5.43	5.485	5.61	0.055	0.18	4.85333	5.06	0.206667	Hsd17b3	hydroxysteroid (17-beta) dehydrogenase 3
15488	8.13333	8.13667	7.92	0.00333333	-0.213333	11.175	10.9133	-0.261667	Hsd17b4	hydroxysteroid (17-beta) dehydrogenase 4
15490	5.72	5.67667	5.76667	-0.0433333	0.0466667	8.67	8.27	-0.4	Hsd17b7	hydroxysteroid (17-beta) dehydrogenase 7
15492	7.37	6.7	7.31	-0.67	-0.06	6.77667	6.58	-0.196667	Hsd3b1	hydroxy-delta-5-steroid dehydrogenase, 3 beta- and steroid delta-isomerase 1
15493	4.49	5.18	4.64333	0.69	0.153333	9.16667	9.84667	0.68	Hsd3b2	hydroxy-delta-5-steroid dehydrogenase, 3 beta- and steroid delta-isomerase 2
15494	6.32	6.56	6.63667	0.24	0.316667	9.32667	9.82667	0.5	Hsd3b3	hydroxy-delta-5-steroid dehydrogenase, 3 beta- and steroid delta-isomerase 3
15496	4.65333	4.74667	4.68667	0.0933333	0.0333333	11.83	11.6967	-0.133333	Hsd3b5	hydroxy-delta-5-steroid dehydrogenase, 3 beta- and steroid delta-isomerase 5
15499	7.73667	7.42667	7.67	-0.31	-0.0666667	6.89	7.12	0.23	Hsf1	heat shock factor 1
15502	9.49667	8.41	9.42333	-1.08667	-0.0733333	11.6467	12.815	1.16833	Dnaja1	DnaJ (Hsp40) homolog, subfamily A, member 1
15504	11.88	11.03	11.8467	-0.85	-0.0333333	4.31667	4.31667	0	Dnajb3	DnaJ (Hsp40) homolog, subfamily B, member 3
15505	7.77	7.64333	7.84	-0.126667	0.07	9.18	11.6533	2.47333	Hsph1	heat shock 105kDa/110kDa protein 1
15511	4.95667	5.03	7.38667	0.0733333	2.43	9.55	13.2167	3.66667	Hspa1b	heat shock protein 1B
15512	12.5833	12.075	12.51	-0.508333	-0.0733333	5.77333	6.48667	0.713333	Hspa2	heat shock protein 2
15516	9.94333	9.35	9.89333	-0.593333	-0.05	11.29	12.31	1.02	Hsp90ab1	heat shock protein 90 alpha (cytosolic), class B member 1
15525	7.95333	7.64	7.92	-0.313333	-0.0333333	8.16	8.16333	0.00333333	Hspa4	heat shock protein 4
15526	8.98	8.64333	8.91	-0.336667	-0.07	9.36333	9.45	0.0866667	Hspa9	heat shock protein 9
15528	7.02667	7.09	6.91	0.0633333	-0.116667	8.63333	9.64	1.00667	Hspe1	heat shock protein 1 (chaperonin 10)
15529	4.95	5.23333	5.01	0.283333	0.06	9.18	8.9	-0.28	Sdc2	syndecan 2
15530	8.20333	7.99	8.4	-0.213333	0.196667	8.12	8.20333	0.0833333	Hspg2	perlecan (heparan sulfate proteoglycan 2)
15531	4.85	4.79	4.82	-0.06	-0.03	7.99	8.16333	0.173333	Ndst1	N-deacetylase/N-sulfotransferase (heparan glucosaminyl) 1
15547	7.84333	7.78333	7.82333	-0.06	-0.02	7.59333	7.79	0.196667	Trmt2a	TRM2 tRNA methyltransferase 2 homolog A (S. cerevisiae)
15550	5.255	5.42	5.47	0.165	0.215	5.35667	5.48	0.123333	Htr1a	5-hydroxytryptamine (serotonin) receptor 1A
15551	7.49	7.485	7.62	-0.005	0.13	7.77	7.65333	-0.116667	Htr1b	5-hydroxytryptamine (serotonin) receptor 1B
15559	5.14	5.49667	5.4	0.356667	0.26	5.51	5.35333	-0.156667	Htr2b	5-hydroxytryptamine (serotonin) receptor 2B
15561	6.84333	6.845	7.07667	0.00166667	0.233333	7.19667	7.09333	-0.103333	Htr3a	5-hydroxytryptamine (serotonin) receptor 3A
15563	4.75667	4.82	4.8	0.0633333	0.0433333	4.92	5.03	0.11	Htr5a	5-hydroxytryptamine (serotonin) receptor 5A
15564	5.56667	5.40667	5.69	-0.16	0.123333	4.72333	4.66333	-0.06	Htr5b	5-hydroxytryptamine (serotonin) receptor 5B
15565	4.59	4.48333	4.685	-0.106667	0.095	4.9	4.48667	-0.413333	Htr6	5-hydroxytryptamine (serotonin) receptor 6
15566	4.76	4.95	4.90667	0.19	0.146667	4.63	4.68667	0.0566667	Htr7	5-hydroxytryptamine (serotonin) receptor 7
15567	5.33333	5.46333	5.53333	0.13	0.2	5.67667	5.50667	-0.17	Slc6a4	solute carrier family 6 (neurotransmitter transporter, serotonin), member 4
15568	6.52667	5.99	6.41	-0.536667	-0.116667	6.05667	6.07	0.0133333	Elavl1	ELAV (embryonic lethal, abnormal vision, Drosophila)-like 1 (Hu antigen R)
15569	4.27667	4.38333	3.85333	0.106667	-0.423333	3.44333	3.51333	0.07	Elavl2	ELAV (embryonic lethal, abnormal vision, Drosophila)-like 2 (Hu antigen B)
15571	5.08667	5.12	5.18333	0.0333333	0.0966667	5.055	5.17333	0.118333	Elavl3	ELAV (embryonic lethal, abnormal vision, Drosophila)-like 3 (Hu antigen C)
15574	5.88667	5.76667	5.96333	-0.12	0.0766667	5.5	5.45	-0.05	Hus1	Hus1 homolog (S. pombe)
15586	5.39333	5.77667	5.44667	0.383333	0.0533333	7.17667	6.51	-0.666667	Hyal1	hyaluronoglucosaminidase 1
15587	7.12	6.96	6.98667	-0.16	-0.133333	8.23667	8.40667	0.17	Hyal2	hyaluronoglucosaminidase 2
15893	8.7	9.39667	8.61333	0.696667	-0.0866667	5.305	5.47333	0.168333	Ica1	islet cell autoantigen 1
15894	5.25	5.38333	5.20667	0.133333	-0.0433333	6.04667	6.34333	0.296667	Icam1	intercellular adhesion molecule 1
15896	5.35	5.57667	5.39667	0.226667	0.0466667	6.20667	6.04333	-0.163333	Icam2	intercellular adhesion molecule 2
15898	5.97667	5.98333	6.11333	0.00666667	0.136667	5.16	5.28667	0.126667	Icam5	intercellular adhesion molecule 5, telencephalin
15900	5.48667	5.61667	5.63667	0.13	0.15	6.56667	7.09667	0.53	Irf8	interferon regulatory factor 8
15901	4.8	5.12667	5.22667	0.326667	0.426667	7.17667	6.25667	-0.92	Id1	inhibitor of DNA binding 1
15902	5.46667	5.60667	5.05333	0.14	-0.413333	11.27	11.3567	0.0866667	Id2	inhibitor of DNA binding 2
15903	4.06333	4.53667	4.36667	0.473333	0.303333	8.93333	8.91	-0.0233333	Id3	inhibitor of DNA binding 3
15904	8.87667	6.88	8.53333	-1.99667	-0.343333	5.06	4.925	-0.135	Id4	inhibitor of DNA binding 4
15925	8.82333	8.53	8.76333	-0.293333	-0.06	8.28667	8.58	0.293333	Ide	insulin degrading enzyme
15926	6.42333	6.55	6.02333	0.126667	-0.4	11.1933	11.0733	-0.12	Idh1	isocitrate dehydrogenase 1 (NADP+), soluble
15929	5.79333	6.07333	5.59	0.28	-0.203333	9.65	9.35667	-0.293333	Idh3g	isocitrate dehydrogenase 3 (NAD+), gamma
15931	4.16667	4.27333	4.19667	0.106667	0.03	4.84333	4.86667	0.0233333	Ids	iduronate 2-sulfatase
15932	6.03	6.05667	6.15667	0.0266667	0.126667	6.33667	6.29667	-0.04	Idua	iduronidase, alpha-L-
15936	6.02	5.73333	5.635	-0.286667	-0.385	9.69667	10.45	0.753333	Ier2	immediate early response 2
15937	5.835	6.25667	5.71333	0.421667	-0.121667	5.03	5.78333	0.753333	Ier3	immediate early response 3
15939	5.58	5.62667	5.66	0.0466667	0.08	5.39	5.43	0.04	Ier5	immediate early response 5
15944	4.41667	4.54667	4.53667	0.13	0.12	7.37	6.69	-0.68	Irgm1	immunity-related GTPase family M member 1
15945	4.65667	4.85	4.58667	0.193333	-0.07	5.46333	5.32	-0.143333	Cxcl10	chemokine (C-X-C motif) ligand 10
15950	3.59667	3.87667	3.8	0.28	0.203333	5.20667	5.11	-0.0966667	Ifi203	interferon activated gene 203
15953	5.4	5.63	5.43	0.23	0.03	8.18333	8.21	0.0266667	Ifi47	interferon gamma inducible protein 47
15957	4.14667	4.39333	4.45	0.246667	0.303333	5.625	5.18667	-0.438333	Ifit1	interferon-induced protein with tetratricopeptide repeats 1
15958	3.84667	3.9	4.06	0.0533333	0.213333	4.83333	4.09667	-0.736667	Ifit2	interferon-induced protein with tetratricopeptide repeats 2
15967	4.11	4.42333	4.31667	0.313333	0.206667	4.21667	4.165	-0.0516667	Ifna4	interferon alpha 4
15968	4.27	4.42667	4.26	0.156667	-0.01	4.36667	4.22667	-0.14	Ifna5	interferon alpha 5
15972	6.82	6.87333	6.87	0.0533333	0.05	6.70667	6.60333	-0.103333	Ifna9	interferon alpha 9
15975	5.955	5.61	5.81333	-0.345	-0.141667	7.31	7.11333	-0.196667	Ifnar1	interferon (alpha and beta) receptor 1
15976	3.59333	3.79333	3.67	0.2	0.0766667	5.84	5.685	-0.155	Ifnar2	interferon (alpha and beta) receptor 2
15977	5.58	5.75333	5.57333	0.173333	-0.00666667	5.46667	5.35	-0.116667	Ifnb1	interferon beta 1, fibroblast
15979	6.13667	6.16	5.96333	0.0233333	-0.173333	7.89	7.55333	-0.336667	Ifngr1	interferon gamma receptor 1
15980	6.72	7.03	6.65333	0.31	-0.0666667	7.09333	6.93667	-0.156667	Ifngr2	interferon gamma receptor 2
15982	6.91667	7.31333	6.90667	0.396667	-0.01	6.945	8.41333	1.46833	Ifrd1	interferon-related developmental regulator 1
15983	6.4	6.48	6.15667	0.08	-0.243333	8.21	8.32	0.11	Ifrd2	interferon-related developmental regulator 2
15985	4	4.20667	4.44333	0.206667	0.443333	4.49	4.55333	0.0633333	Cd79b	CD79B antigen
16000	4.90667	5.19	5.01333	0.283333	0.106667	10.9667	10.6767	-0.29	Igf1	insulin-like growth factor 1
16001	4.84333	4.87333	4.92	0.03	0.0766667	4.81	4.88333	0.0733333	Igf1r	insulin-like growth factor I receptor
16002	5.74667	5.97667	5.81667	0.23	0.07	5.41333	5.4	-0.0133333	Igf2	insulin-like growth factor 2
16004	5.63333	5.64	5.66333	0.00666667	0.03	7.38	7.49	0.11	Igf2r	insulin-like growth factor 2 receptor
16005	6.02	6.25333	6.29667	0.233333	0.276667	9.98333	9.76333	-0.22	Igfals	insulin-like growth factor binding protein, acid labile subunit
16006	3.53333	3.53333	3.70667	0	0.173333	9.93	8.46667	-1.46333	Igfbp1	insulin-like growth factor binding protein 1
16007	4.52	4.825	4.68	0.305	0.16	5.73333	9.02333	3.29	Cyr61	cysteine rich protein 61
16008	6.16	5.98333	5.94667	-0.176667	-0.213333	11.28	11.0433	-0.236667	Igfbp2	insulin-like growth factor binding protein 2
16009	4.11	4.48667	4.31333	0.376667	0.203333	6.10667	5.67	-0.436667	Igfbp3	insulin-like growth factor binding protein 3
16010	6.24	6.31333	6.16333	0.0733333	-0.0766667	12.4133	12.4767	0.0633333	Igfbp4	insulin-like growth factor binding protein 4
16011	4.39	4.87333	4.41667	0.483333	0.0266667	4.89667	4.56667	-0.33	Igfbp5	insulin-like growth factor binding protein 5
16012	5.535	5.59667	5.39	0.0616667	-0.145	5.65	5.28333	-0.366667	Igfbp6	insulin-like growth factor binding protein 6
16017	4.56	4.83	4.64	0.27	0.08	5.4	5.21	-0.19	Ighg1	immunoglobulin heavy constant gamma 1 (G1m marker)
16019	4.41	4.78667	4.57333	0.376667	0.163333	5.25	5.63667	0.386667	Ighm	immunoglobulin heavy constant mu
16068	6.48	6.59	6.525	0.11	0.045	7.56667	7.32	-0.246667	Il18bp	interleukin 18 binding protein
16069	4.99667	5.29333	5.07333	0.296667	0.0766667	5.76667	6.04	0.273333	Igj	immunoglobulin joining chain
16071	4.07	5.3	4.07667	1.23	0.00666667	7.08667	7.48667	0.4	Igkc	immunoglobulin kappa constant
16136	5.875	5.965	6.02	0.09	0.145	5.72333	5.52333	-0.2	Igll1	immunoglobulin lambda-like polypeptide 1
16142	4.085	3.9	4.28	-0.185	0.195	4.49667	3.86333	-0.633333	Iglv1	immunoglobulin lambda variable 1
16145	5.78667	6.08	5.98667	0.293333	0.2	9.87333	9.57	-0.303333	Igtp	interferon gamma induced GTPase
16147	5.74667	6.00667	5.96333	0.26	0.216667	6.04	6.24667	0.206667	Ihh	Indian hedgehog
16149	6.445	6.555	6.45667	0.11	0.0116667	9.2	9.14667	-0.0533333	Cd74	CD74 antigen (invariant polypeptide of major histocompatibility complex, class II antigen-associated)
16150	6.29333	5.98333	6.26	-0.31	-0.0333333	7.36667	7.56667	0.2	Ikbkb	inhibitor of kappaB kinase beta
16151	4.825	4.99	5	0.165	0.175	6.86	7.18333	0.323333	Ikbkg	inhibitor of kappaB kinase gamma
16154	4.45667	4.35	4.49	-0.106667	0.0333333	4.78333	4.51	-0.273333	Il10ra	interleukin 10 receptor, alpha
16155	5	5.00667	4.98667	0.00666667	-0.0133333	7.01	6.32	-0.69	Il10rb	interleukin 10 receptor, beta
16156	5.69	6.52	5.57667	0.83	-0.113333	4.51	5.06333	0.553333	Il11	interleukin 11
16161	4.67333	4.69	4.74	0.0166667	0.0666667	4.77	5.02667	0.256667	Il12rb1	interleukin 12 receptor, beta 1
16162	4.93667	5.03	5.03	0.0933333	0.0933333	5.13667	5.02667	-0.11	Il12rb2	interleukin 12 receptor, beta 2
16163	5.79333	5.96667	5.81	0.173333	0.0166667	5.91667	5.56	-0.356667	Il13	interleukin 13
16164	4.13	4.28	4.14333	0.15	0.0133333	7.25	6.9	-0.35	Il13ra1	interleukin 13 receptor, alpha 1
16165	6.14333	6.27333	6.08333	0.13	-0.06	6.57	6.17667	-0.393333	Il13ra2	interleukin 13 receptor, alpha 2
16169	5.85667	6.20333	6.08333	0.346667	0.226667	7.59333	7.82	0.226667	Il15ra	interleukin 15 receptor, alpha chain
16170	5.07333	5.01	5.20333	-0.0633333	0.13	5.59333	5.38667	-0.206667	Il16	interleukin 16
16171	4.94	5.14667	5.06333	0.206667	0.123333	5.39667	5.19667	-0.2	Il17a	interleukin 17A
16172	5.51	5.32667	5.70333	-0.183333	0.193333	6.75333	6.69667	-0.0566667	Il17ra	interleukin 17 receptor A
16173	5.98333	6.16333	6.08	0.18	0.0966667	7.69333	7.72667	0.0333333	Il18	interleukin 18
16174	5.55667	5.73667	5.66	0.18	0.103333	5.87667	5.65333	-0.223333	Il18rap	interleukin 18 receptor accessory protein
16175	5.18	5.62333	5.36667	0.443333	0.186667	6.26333	7.54667	1.28333	Il1a	interleukin 1 alpha
16176	6.23333	6.63	6.32333	0.396667	0.09	6.98333	7.19	0.206667	Il1b	interleukin 1 beta
16177	6.76667	7.10333	7.08667	0.336667	0.32	8.51	8.935	0.425	Il1r1	interleukin 1 receptor, type I
16178	5.99667	6.25	6.13	0.253333	0.133333	6.15	6.31333	0.163333	Il1r2	interleukin 1 receptor, type II
16179	4.885	4.80333	4.85	-0.0816667	-0.035	7.33333	7.51667	0.183333	Irak1	interleukin-1 receptor-associated kinase 1
16180	4.45667	4.56333	4.54333	0.106667	0.0866667	5.385	5.82333	0.438333	Il1rap	interleukin 1 receptor accessory protein
16181	5.23	5.265	5.44667	0.035	0.216667	5.70333	5.52	-0.183333	Il1rn	interleukin 1 receptor antagonist
16183	4.17	4.40333	4.28333	0.233333	0.113333	4.18	4.15333	-0.0266667	Il2	interleukin 2
16185	5.08667	5.04667	5.24667	-0.04	0.16	5.23333	5.21	-0.0233333	Il2rb	interleukin 2 receptor, beta chain
16188	7.59667	7.465	7.56667	-0.131667	-0.03	5.86	5.965	0.105	Il3ra	interleukin 3 receptor, alpha chain
16189	4.795	4.63333	4.86	-0.161667	0.065	3.92	4.14667	0.226667	Il4	interleukin 4
16190	6.01	6.30667	6.07667	0.296667	0.0666667	6.82667	7.09667	0.27	Il4ra	interleukin 4 receptor, alpha
16194	6.17	6.14667	6.19667	-0.0233333	0.0266667	7.15667	7.06	-0.0966667	Il6ra	interleukin 6 receptor, alpha
16195	5.71	5.97667	5.67333	0.266667	-0.0366667	8.31	8.15	-0.16	Il6st	interleukin 6 signal transducer
16198	5.50667	5.9	5.6	0.393333	0.0933333	5.12	5.01	-0.11	Il9	interleukin 9
16201	8.59667	7.92667	8.44	-0.67	-0.156667	6.56667	6.77667	0.21	Ilf3	interleukin enhancer binding factor 3
16202	7.14667	6.69667	7.07	-0.45	-0.0766667	8.7	8.85667	0.156667	Ilk	integrin linked kinase
16206	5.045	4.90667	5.04	-0.138333	-0.005	6.83	7.57	0.74	Lrig1	leucine-rich repeats and immunoglobulin-like domains 1
16210	5.22333	5.29	5.32	0.0666667	0.0966667	6.04	6.31	0.27	Impact	imprinted and ancient
16211	9.38	8.48667	9.19667	-0.893333	-0.183333	7.86333	7.64333	-0.22	Kpnb1	karyopherin (importin) beta 1
16319	8.37	8.13333	8.16667	-0.236667	-0.203333	5.27	5.28	0.01	Incenp	inner centromere protein
16322	6.77667	6.20333	6.43	-0.573333	-0.346667	5.41333	5.39	-0.0233333	Inha	inhibin alpha
16323	6.78333	6.71333	6.90667	-0.07	0.123333	7.01667	7.28	0.263333	Inhba	inhibin beta-A
16324	5.54	5.08667	5.37667	-0.453333	-0.163333	5.39333	6.06667	0.673333	Inhbb	inhibin beta-B
16325	5.32	5.57667	5.46	0.256667	0.14	8.76	8.74333	-0.0166667	Inhbc	inhibin beta-C
16326	5.95333	5.79	5.91667	-0.163333	-0.0366667	7.87	8.44	0.57	Inhbe	inhibin beta E
16328	6.11	6.21667	6.15333	0.106667	0.0433333	6.46	6.26	-0.2	Cep250	centrosomal protein 250
16329	6.96	7.54333	7.01	0.583333	0.05	6.12667	6.02	-0.106667	Inpp1	inositol polyphosphate-1-phosphatase
16330	6.55333	5.82	6.235	-0.733333	-0.318333	8.575	8.915	0.34	Inpp5b	inositol polyphosphate-5-phosphatase B
16331	7.33	7.37333	7.45	0.0433333	0.12	6.80667	6.75667	-0.05	Inpp5d	inositol polyphosphate-5-phosphatase D
16332	7.83667	7.17667	7.74667	-0.66	-0.09	8.44667	8.56667	0.12	Inppl1	inositol polyphosphate phosphatase-like 1
16333	8.21	7.85333	8.2	-0.356667	-0.01	7.86	7.98333	0.123333	Ins1	insulin I
16334	7.29667	7.34	7.44	0.0433333	0.143333	6.89	6.94	0.05	Ins2	insulin II
16337	5.33667	5.77667	5.45333	0.44	0.116667	5.49	5.5	0.01	Insr	insulin receptor
16341	10.79	10.4433	10.5967	-0.346667	-0.193333	9.61667	9.625	0.00833333	Eif3e	eukaryotic translation initiation factor 3, subunit E
16348	5.74	5.89	5.80667	0.15	0.0666667	6.86	6.90333	0.0433333	Invs	inversin
16351	6.45	6.25333	6.35	-0.196667	-0.1	6.59333	6.68	0.0866667	Ipp	IAP promoted placental gene
16362	8.40333	8.38333	8.44	-0.02	0.0366667	9.15333	9.50667	0.353333	Irf1	interferon regulatory factor 1
16363	3.98667	4.96	3.77	0.973333	-0.216667	7.11	6.91333	-0.196667	Irf2	interferon regulatory factor 2
16364	4.93667	4.94	4.97	0.00333333	0.0333333	4.93667	4.91	-0.0266667	Irf4	interferon regulatory factor 4
16365	4.83	4.93667	4.89667	0.106667	0.0666667	4.7	4.45667	-0.243333	Irg1	immunoresponsive gene 1
16367	4.09667	4.71	4.36	0.613333	0.263333	7.7	8.56333	0.863333	Irs1	insulin receptor substrate 1
16370	4.81333	5.235	4.85	0.421667	0.0366667	4.54	4.65667	0.116667	Irs4	insulin receptor substrate 4
16371	5.84667	6.06	5.93	0.213333	0.0833333	6.05333	6.41	0.356667	Irx1	Iroquois related homeobox 1 (Drosophila)
16372	5.72	6.13667	5.75667	0.416667	0.0366667	4.90667	4.89667	-0.01	Irx2	Iroquois related homeobox 2 (Drosophila)
16373	4.29333	4.39333	4.45	0.1	0.156667	4.73667	4.41	-0.326667	Irx3	Iroquois related homeobox 3 (Drosophila)
16391	3.85	3.95	3.91	0.1	0.06	5.74667	5.63333	-0.113333	Irf9	interferon regulatory factor 9
16392	4.61	4.63667	4.73	0.0266667	0.12	4.40333	4.47	0.0666667	Isl1	ISL1 transcription factor, LIM/homeodomain
16396	6.66667	5.5	6.45667	-1.16667	-0.21	9.10667	8.89333	-0.213333	Itch	itchy, E3 ubiquitin protein ligase
16398	5.76333	5.82333	6.02333	0.06	0.26	5.66333	5.64667	-0.0166667	Itga2	integrin alpha 2
16399	6.93	6.89667	7.07	-0.0333333	0.14	7.48	7.29667	-0.183333	Itga2b	integrin alpha 2b
16400	6.82	6.90667	6.95667	0.0866667	0.136667	6.77	6.85	0.08	Itga3	integrin alpha 3
16401	4.75	4.87	4.87	0.12	0.12	5.05333	4.92667	-0.126667	Itga4	integrin alpha 4
16402	5.59333	5.66667	5.82667	0.0733333	0.233333	6.28667	6.41	0.123333	Itga5	integrin alpha 5 (fibronectin receptor alpha)
16403	5.37333	5.48333	5.26	0.11	-0.113333	4.72333	4.64333	-0.08	Itga6	integrin alpha 6
16404	5.92667	6.67	5.97333	0.743333	0.0466667	5.69333	5.70667	0.0133333	Itga7	integrin alpha 7
16407	10.56	10.5967	10.47	0.0366667	-0.09	4.98	5.17	0.19	Itgae	integrin alpha E, epithelial-associated
16408	6.54	6.66667	6.71	0.126667	0.17	6.74333	6.81333	0.07	Itgal	integrin alpha L
16409	4.89	5.12333	5.015	0.233333	0.125	4.72333	4.96	0.236667	Itgam	integrin alpha M
16410	4.74667	4.78667	4.76667	0.04	0.02	5.51333	5.55667	0.0433333	Itgav	integrin alpha V
16411	6.11	6.33	6.31667	0.22	0.206667	6.09667	6.02667	-0.07	Itgax	integrin alpha X
16412	4.19	3.94333	4.09	-0.246667	-0.1	6.12333	5.86	-0.263333	Itgb1	integrin beta 1 (fibronectin receptor beta)
16413	9.48667	9.69333	9.43333	0.206667	-0.0533333	6.86667	6.69333	-0.173333	Itgb1bp1	integrin beta 1 binding protein 1
16414	5.05	5.19333	5.32667	0.143333	0.276667	5.95667	5.79333	-0.163333	Itgb2	integrin beta 2
16415	5.25	5.5	5.53333	0.25	0.283333	5.52333	5.72	0.196667	Itgb2l	integrin beta 2-like
16416	4.79333	4.85667	5.05333	0.0633333	0.26	4.75	4.95	0.2	Itgb3	integrin beta 3
16418	9.4	7.975	9.19333	-1.425	-0.206667	9.63	9.58667	-0.0433333	Eif6	eukaryotic translation initiation factor 6
16419	5.52667	5.28333	5.45333	-0.243333	-0.0733333	7.84333	7.72667	-0.116667	Itgb5	integrin beta 5
16421	5.97	5.97	6.09	0	0.12	6.23	6.15333	-0.0766667	Itgb7	integrin beta 7
16423	6.30333	6.34333	6.37333	0.04	0.07	9.57333	9.19667	-0.376667	Cd47	CD47 antigen (Rh-related antigen, integrin-associated signal transducer)
16424	5.95333	6.08	6.27667	0.126667	0.323333	11.5833	11.52	-0.0633333	Itih1	inter-alpha trypsin inhibitor, heavy chain 1
16425	6.45667	6.79667	6.62667	0.34	0.17	12.9267	12.9167	-0.01	Itih2	inter-alpha trypsin inhibitor, heavy chain 2
16426	4.32667	4.31	4.56333	-0.0166667	0.236667	11.92	11.9833	0.0633333	Itih3	inter-alpha trypsin inhibitor, heavy chain 3
16427	5.13	5.06667	5.35	-0.0633333	0.22	12.535	12.61	0.075	Itih4	inter alpha-trypsin inhibitor, heavy chain 4
16429	4.71333	5.07	4.82667	0.356667	0.113333	4.70667	4.63667	-0.07	Itln1	intelectin 1 (galactofuranose binding)
16430	9.2	7.96667	8.98667	-1.23333	-0.213333	10.1533	10.01	-0.143333	Stt3a	STT3, subunit of the oligosaccharyltransferase complex, homolog A (S. cerevisiae)
16432	10.8867	10.4467	10.7633	-0.44	-0.123333	12.8667	12.6833	-0.183333	Itm2b	integral membrane protein 2B
16433	6.08333	6.59667	6.03333	0.513333	-0.05	6.02667	5.69	-0.336667	Cuzd1	CUB and zona pellucida-like domains 1
16434	7.1	6.19667	6.92	-0.903333	-0.18	7.86333	7.94667	0.0833333	Itpa	inosine triphosphatase (nucleoside triphosphate pyrophosphatase)
16438	5.42333	5.82	5.25667	0.396667	-0.166667	7.40333	7.78333	0.38	Itpr1	inositol 1,4,5-trisphosphate receptor 1
16439	5.44	5.62333	5.58	0.183333	0.14	6.13	6.08667	-0.0433333	Itpr2	inositol 1,4,5-triphosphate receptor 2
16440	6.79667	7.03	6.70667	0.233333	-0.09	6.39	6.39333	0.00333333	Itpr3	inositol 1,4,5-triphosphate receptor 3
16443	5.95	5.83	5.98	-0.12	0.03	6.17667	6.18667	0.01	Itsn1	intersectin 1 (SH3 domain protein 1A)
16447	4.41	4.55	4.55333	0.14	0.143333	4.45333	4.2	-0.253333	Ivl	involucrin
16449	4.16	4.42	4.12667	0.26	-0.0333333	4.32	4.28	-0.04	Jag1	jagged 1
16450	5.36667	5.04	5.17667	-0.326667	-0.19	4.48667	4.43667	-0.05	Jag2	jagged 2
16451	5.98	5.76667	5.73	-0.213333	-0.25	8.28	8.26333	-0.0166667	Jak1	Janus kinase 1
16452	5.53333	5.59	5.54667	0.0566667	0.0133333	6.77667	6.82667	0.05	Jak2	Janus kinase 2
16453	6.77333	6.62	6.73333	-0.153333	-0.04	6.00667	6.13333	0.126667	Jak3	Janus kinase 3
16456	6.06	5.75667	5.86333	-0.303333	-0.196667	9.35333	9.22	-0.133333	F11r	F11 receptor
16467	4.51	4.66667	4.59	0.156667	0.08	4.45667	4.45667	0	Atcay	ataxia, cerebellar, Cayman type homolog (human)
16468	6.99667	7.44	6.86333	0.443333	-0.133333	6.37667	6.48	0.103333	Jarid2	jumonji, AT rich interactive domain 2
16469	8.04333	7.52667	8.05333	-0.516667	0.01	6.04667	6.2	0.153333	Jrk	jerky
16475	5.54	5.21333	5.14333	-0.326667	-0.396667	6.28333	5.69333	-0.59	Jub	ajuba
16476	5.86	4.74667	5.72	-1.11333	-0.14	8.40667	12.4733	4.06667	Jun	Jun oncogene
16477	5.85667	5.535	5.41667	-0.321667	-0.44	8.31333	9.9	1.58667	Junb	Jun-B oncogene
16478	6.14	6.27333	6.17667	0.133333	0.0366667	6.15667	6.54	0.383333	Jund	Jun proto-oncogene related gene d
16480	7.62	8.16667	7.44333	0.546667	-0.176667	8.65333	8.52667	-0.126667	Jup	junction plakoglobin
16483	6.41	6.2	6.50667	-0.21	0.0966667	6.29	6.42667	0.136667	Kap	kidney androgen regulated protein
16485	4.77667	4.925	4.82333	0.148333	0.0466667	4.945	4.83667	-0.108333	Kcna1	potassium voltage-gated channel, shaker-related subfamily, member 1
16490	6.1	6.79	6.28667	0.69	0.186667	6.03	6.06333	0.0333333	Kcna2	potassium voltage-gated channel, shaker-related subfamily, member 2
16491	4.93	5.115	5.02667	0.185	0.0966667	5.06333	4.97333	-0.09	Kcna3	potassium voltage-gated channel, shaker-related subfamily, member 3
16494	5.13667	5.35667	5.41333	0.22	0.276667	5.27333	5.20667	-0.0666667	Kcna6	potassium voltage-gated channel, shaker-related, subfamily, member 6
16495	7.41	7.37	7.46667	-0.04	0.0566667	7.08	7	-0.08	Kcna7	potassium voltage-gated channel, shaker-related subfamily, member 7
16497	6.97333	6.34	6.96	-0.633333	-0.0133333	5.46333	5.49	0.0266667	Kcnab1	potassium voltage-gated channel, shaker-related subfamily, beta member 1
16498	6.24667	6.46333	6.095	0.216667	-0.151667	5.175	5.23667	0.0616667	Kcnab2	potassium voltage-gated channel, shaker-related subfamily, beta member 2
16499	5.215	5.45667	5.16333	0.241667	-0.0516667	4.95	4.98	0.03	Kcnab3	potassium voltage-gated channel, shaker-related subfamily, beta member 3
16500	5.62333	5.93667	5.29	0.313333	-0.333333	4.84333	4.55333	-0.29	Kcnb1	potassium voltage gated channel, Shab-related subfamily, member 1
16502	5.78	5.99667	5.93667	0.216667	0.156667	5.48333	5.47	-0.0133333	Kcnc1	potassium voltage gated channel, Shaw-related subfamily, member 1
16504	6.13667	6.09	6.18333	-0.0466667	0.0466667	5.98667	5.90333	-0.0833333	Kcnc3	potassium voltage gated channel, Shaw-related subfamily, member 3
16506	5.54	5.47333	5.62667	-0.0666667	0.0866667	5.52667	5.76	0.233333	Kcnd1	potassium voltage-gated channel, Shal-related family, member 1
16508	4.49	4.48667	4.59333	-0.00333333	0.103333	4.56333	4.55667	-0.00666667	Kcnd2	potassium voltage-gated channel, Shal-related family, member 2
16510	5.22667	5.29	5.47333	0.0633333	0.246667	5.44333	5.36	-0.0833333	Kcnh1	potassium voltage-gated channel, subfamily H (eag-related), member 1
16511	6.42	6.22667	6.385	-0.193333	-0.035	5.81333	6.06667	0.253333	Kcnh2	potassium voltage-gated channel, subfamily H (eag-related), member 2
16512	7.75333	8.45667	7.87	0.703333	0.116667	8.51333	9.21667	0.703333	Kcnh3	potassium voltage-gated channel, subfamily H (eag-related), member 3
16513	4.07333	3.95	4.125	-0.123333	0.0516667	4.61667	4.23	-0.386667	Kcnj10	potassium inwardly-rectifying channel, subfamily J, member 10
16514	6.66333	6.45333	6.79667	-0.21	0.133333	6.42667	6.36	-0.0666667	Kcnj11	potassium inwardly rectifying channel, subfamily J, member 11
16519	6.32	6.72667	6.58667	0.406667	0.266667	6.06667	6.26333	0.196667	Kcnj3	potassium inwardly-rectifying channel, subfamily J, member 3
16520	5.94	5.87	5.97667	-0.07	0.0366667	6.05667	6.19333	0.136667	Kcnj4	potassium inwardly-rectifying channel, subfamily J, member 4
16521	4.27	4.41	4.37333	0.14	0.103333	4.12	4.08667	-0.0333333	Kcnj5	potassium inwardly-rectifying channel, subfamily J, member 5
16522	4.93	5.09	5.08333	0.16	0.153333	4.84	4.89333	0.0533333	Kcnj6	potassium inwardly-rectifying channel, subfamily J, member 6
16523	4.71667	5.12667	4.87333	0.41	0.156667	5.48667	5.16333	-0.323333	Kcnj8	potassium inwardly-rectifying channel, subfamily J, member 8
16524	7.62	6.82667	7.36333	-0.793333	-0.256667	5.35667	5.35667	0	Kcnj9	potassium inwardly-rectifying channel, subfamily J, member 9
16526	5.34	4.96333	5.44333	-0.376667	0.103333	4.32667	4.01333	-0.313333	Kcnk2	potassium channel, subfamily K, member 2
16527	4.90667	4.82333	4.93	-0.0833333	0.0233333	4.85667	4.83333	-0.0233333	Kcnk3	potassium channel, subfamily K, member 3
16528	5.15333	5.07	5.22667	-0.0833333	0.0733333	5.27	5.41667	0.146667	Kcnk4	potassium channel, subfamily K, member 4
16529	5.92	6.21667	5.85667	0.296667	-0.0633333	7.17333	7.57667	0.403333	Kcnk5	potassium channel, subfamily K, member 5
16530	6.73	6.69667	6.91667	-0.0333333	0.186667	6.91333	6.87333	-0.04	Kcnk7	potassium channel, subfamily K, member 7
16532	9.32667	9.92667	9.32	0.6	-0.00666667	4.74	5.03	0.29	Kcnu1	potassium channel, subfamily U, member 1
16533	4.96667	5.045	5.16667	0.0783333	0.2	4.93	5.07	0.14	Kcnmb1	potassium large conductance calcium-activated channel, subfamily M, beta member 1
16534	5.64333	5.87	5.65333	0.226667	0.01	5.27667	5.23667	-0.04	Kcnn4	potassium intermediate/small conductance calcium-activated channel, subfamily N, member 4
16535	6.29667	6.46667	6.55667	0.17	0.26	6.28667	6.28	-0.00666667	Kcnq1	potassium voltage-gated channel, subfamily Q, member 1
16536	6.18667	6.26333	6.33333	0.0766667	0.146667	6.02	6.05667	0.0366667	Kcnq2	potassium voltage-gated channel, subfamily Q, member 2
16538	5.28333	5.30667	5.23	0.0233333	-0.0533333	5.06667	5.08333	0.0166667	Kcns1	K+ voltage-gated channel, subfamily S, 1
16541	5.50667	5.81	5.99	0.303333	0.483333	5.915	5.45667	-0.458333	Napsa	napsin A aspartic peptidase
16542	6.67667	7.07667	6.93	0.4	0.253333	8.29333	8.13667	-0.156667	Kdr	kinase insert domain protein receptor
16543	4.34667	4.49667	4.35333	0.15	0.00666667	8.00333	8.225	0.221667	Mdfic	MyoD family inhibitor domain containing
16548	6.52333	6.48667	6.79	-0.0366667	0.266667	9.935	10.4833	0.548333	Khk	ketohexokinase
16549	8.30667	8.09667	8.23333	-0.21	-0.0733333	8.18333	8.20667	0.0233333	Khsrp	KH-type splicing regulatory protein
16551	5.7	5.18	5.43	-0.52	-0.27	4.40667	4.46333	0.0566667	Kif11	kinesin family member 11
16552	5.07333	4.95	5.18667	-0.123333	0.113333	5.22	5.12667	-0.0933333	Kif12	kinesin family member 12
16553	4.25333	4.455	4.38667	0.201667	0.133333	5	5.00667	0.00666667	Kif13a	kinesin family member 13A
16558	7.44	7.75333	7.22	0.313333	-0.22	5.30333	5.10667	-0.196667	Kif16b	kinesin family member 16B
16559	10.0967	10.4133	10.1467	0.316667	0.05	7.66	7.47	-0.19	Kif17	kinesin family member 17
16560	4.88667	4.91	4.92667	0.0233333	0.04	4.85667	4.72	-0.136667	Kif1a	kinesin family member 1A
16561	6.09667	6.10667	6.18667	0.01	0.09	7.19333	7.4	0.206667	Kif1b	kinesin family member 1B
16562	4.94333	4.95333	5.08	0.01	0.136667	6.005	6.23	0.225	Kif1c	kinesin family member 1C
16563	9.25333	8.88	9.17667	-0.373333	-0.0766667	5.48333	5.59333	0.11	Kif2a	kinesin family member 2A
16564	4.81667	5.23667	4.86	0.42	0.0433333	6.425	6.26333	-0.161667	Kif21a	kinesin family member 21A
16565	7.13333	6.90667	7.09333	-0.226667	-0.04	6.34333	6.34	-0.00333333	Kif21b	kinesin family member 21B
16568	7.59333	7.47	7.475	-0.123333	-0.118333	6.65667	6.54667	-0.11	Kif3a	kinesin family member 3A
16569	8.73667	8.29667	8.66	-0.44	-0.0766667	6.39333	6.37	-0.0233333	Kif3b	kinesin family member 3B
16570	6.91	6.94333	6.95333	0.0333333	0.0433333	7.07333	6.95667	-0.116667	Kif3c	kinesin family member 3C
16571	5.66	5.82667	5.62667	0.166667	-0.0333333	5.705	5.365	-0.34	Kif4	kinesin family member 4
16572	4.93667	4.90667	5.08	-0.03	0.143333	4.82333	4.89333	0.07	Kif5a	kinesin family member 5A
16573	5.05	5.12333	5.04333	0.0733333	-0.00666667	6.72667	6.49667	-0.23	Kif5b	kinesin family member 5B
16574	4.845	5.19333	4.92	0.348333	0.075	4.47333	4.53667	0.0633333	Kif5c	kinesin family member 5C
16576	7.46667	7.47333	7.65667	0.00666667	0.19	7.505	7.545	0.04	Kif7	kinesin family member 7
16578	10.8833	10.77	10.7533	-0.113333	-0.13	5.44	5.47667	0.0366667	Kif9	kinesin family member 9
16579	8.46333	9.01	8.36333	0.546667	-0.1	5.62667	5.43	-0.196667	Kifap3	kinesin-associated protein 3
16581	6.51667	7.02667	6.62667	0.51	0.11	6.53	6.47	-0.06	Kifc2	kinesin family member C2
16582	8.22	8.22667	8.22	0.00666667	0	7.72	7.72667	0.00666667	Kifc3	kinesin family member C3
16588	6.03	5.82333	5.96	-0.206667	-0.07	5.995	6.30667	0.311667	Kin	antigenic determinant of rec-A protein
16589	5.84667	5.79667	5.92333	-0.05	0.0766667	5.24	5.78	0.54	Uhmk1	U2AF homology motif (UHM) kinase 1
16590	5.53	5.16333	5.12333	-0.366667	-0.406667	5.08	4.99333	-0.0866667	Kit	kit oncogene
16591	4.63	4.5	4.32	-0.13	-0.31	3.85	3.79	-0.06	Kl	klotho
16593	4.78667	4.64667	4.78	-0.14	-0.00666667	4.64333	4.67	0.0266667	Klc1	kinesin light chain 1
[truncated: 13,365 more rows]
