# Supplementary material for: Impact of heat shock transcription factor 1 on global gene expression profiles in cells which induce either cytoprotective or pro-apoptotic response following hyperthermia
Source: BMC Genomics. 2013 Jul 8;14:456. doi: 10.1186/1471-2164-14-456 (PMC3711851; doi:10.1186/1471-2164-14-456)
Supplement: Additional file 10 — Data from ChIP on chip analyses combined with the results of gene expression analyses. Legends for abbreviations used in headings are given in the comments fields. Available at: https://mynotebook.labarchives.com/share/HSF1%2520in%2520SC%2520and%2520HEP/MzIuNXwxMjY2MS8yNS0yOS9UcmVlTm9kZS8xNjM2MjMxMjA0fDgyLjU. [file 1471-2164-14-456-S10.xlsx]

## Sheet: Results
Accession Number	Entrez Gene ID	Official Gene Symbol	SC_C HSF1 binding. Mean signal AB1-AB0	Wilcoxon p-value	FDR	SC_38 HSF1 binding. Mean signal AB1-AB0	Wilcoxon p-value	FDR	SC_43 HSF1 binding. Mean signal AB1-AB0	Wilcoxon p-value	FDR	HEP_C HSF1 binding. Mean signal AB1-AB0	Wilcoxon p-value	FDR	HEP_43 HSF1 binding. Mean signal AB1-AB0	Wilcoxon p-value	FDR	Entrez Gene ID	Mean Expression SC_C	Mean Expression SC_38	Mean Expression SC_43	SLR (mean SC_38 vs mean SC_C)	SLR (mean SC_43 vs mean SC_C)	Mean Expression HEP_C	Mean Expression HEP_43	SLR (mean HEP_43 vs mean HEP_C)	Official Gene Symbol	Gene Name
BC057983	11287	Pzp	5.49525	0.140744	0.789524	3.1575	0.688635	0.477705	1.73366	0.817008	0.415285	6.23446	0.466585	0.827784	11.7467	0.375578	0.472274	11287	5.35333	5.57667	5.46	0.223333	0.106667	13.3267	13.3467	0.02	Pzp	pregnancy zone protein
AB013358	11298	Aanat	-7.57202	0.216072	0.79763	1.22183	0.752689	0.498727	1.08108	1	0.464565	-13.8114	0.132207	0.723965	-5.30563	0.441162	0.503468	11298	6.88667	6.89333	6.94	0.00666667	0.0533333	6.96667	6.87	-0.0966667	Aanat	arylalkylamine N-acetyltransferase
AY236858	11302	Aatk	-4.09486	0.415172	0.864861	-8.01604	0.0924597	0.158918	2.26321	0.553448	0.327785	-10.8216	0.379771	0.80763	-10.2191	0.43982	0.503079	11302	5.61333	5.46333	5.7	-0.15	0.0866667	5.46333	5.71333	0.25	Aatk	apoptosis-associated tyrosine kinase
AF011908	11302	Aatk	-1.57149	0.798426	0.915795	-3.00486	0.300678	0.311472	-1.88508	0.819256	0.41597	-3.75735	0.967835	0.901985	-9.94258	0.216236	0.374705	11302	5.61333	5.46333	5.7	-0.15	0.0866667	5.46333	5.71333	0.25	Aatk	apoptosis-associated tyrosine kinase
AF000149	11304	Abca4	-2.36302	0.595911	0.890793	-2.64946	0.264251	0.29058	-6.68548	0.0763473	0.0859058	-10.7661	0.131775	0.724769	3.64515	0.655193	0.587513	11304	5.61	5.75	5.71667	0.14	0.106667	5.87667	5.85667	-0.02	Abca4	ATP-binding cassette, sub-family A (ABC1), member 4
AF323659	11307	Abcg1	-0.110648	0.709644	0.900444	-1.51999	0.984365	0.565171	9.97769	0.136399	0.128654	10.2977	0.444709	0.822221	-23.125	0.0415459	0.187133	11307	5.61	5.79667	5.68667	0.186667	0.0766667	6.06333	6.03667	-0.0266667	Abcg1	ATP-binding cassette, sub-family G (WHITE), member 1
BC059260	11350	Abl1	-2.23606	0.308524	0.829881	-7.36341	0.0690798	0.13127	7.36901	0.236305	0.186987	-9.37093	0.280735	0.776704	-13.8293	0.0507398	0.202014	11350	6.71	6.41333	6.7	-0.296667	-0.01	6.45333	6.63667	0.183333	Abl1	c-abl oncogene 1, non-receptor tyrosine kinase
J02995	11350	Abl1	1.79171	0.415679	0.865489	3.27804	0.969497	0.560603	3.57831	0.865527	0.429932	4.03386	0.18078	0.746615	20.4118	0.291746	0.426851	11350	6.71	6.41333	6.7	-0.296667	-0.01	6.45333	6.63667	0.183333	Abl1	c-abl oncogene 1, non-receptor tyrosine kinase
BC016132	11354	Abpa	1.09436	0.682925	0.895905	-14.0165	0.00207507	0.0120408	-7.1266	0.0326274	0.0477696	7.03588	0.422993	0.81719	-4.58932	0.314667	0.438843	11354	5.37333	5.45667	5.69333	0.0833333	0.32	5.09	5.16667	0.0766667	Abpa	androgen binding protein alpha
BC027412	11363	Acadl	-1.15143	0.489399	0.87651	0.914439	0.825912	0.521472	-3.51939	0.540067	0.322575	-7.13842	0.112565	0.720923	2.16811	0.717843	0.605496	11363	5.39667	6.24	4.85667	0.843333	-0.54	11.1267	10.67	-0.456667	Acadl	acyl-Coenzyme A dehydrogenase, long-chain
BC013498	11364	Acadm	-1.64842	0.360368	0.852369	-1.65569	0.11774	0.183328	8.72782	0.566825	0.33305	6.53514	0.196778	0.76175	-2.92339	0.687855	0.597797	11364	5.84333	5.18	5.48667	-0.663333	-0.356667	10.7733	10.3533	-0.42	Acadm	acyl-Coenzyme A dehydrogenase, medium chain
BC014807	11370	Acadvl	5.20998	0.208271	0.79772	2.80286	0.514693	0.412128	9.54396	0.81517	0.414493	6.44545	0.608451	0.854801	-10.0073	0.0494616	0.200472	11370	8.24667	7.76333	8.23	-0.483333	-0.0166667	11.515	11.4733	-0.0416667	Acadvl	acyl-Coenzyme A dehydrogenase, very long chain
BC016259	11409	Acads	-4.85318	0.109045	0.762921	10.67	0.105877	0.171886	-0.954008	0.833447	0.420372	7.11211	0.733252	0.880005	2.34788	0.936426	0.664781	11409	6.78	6.74	6.99667	-0.04	0.216667	9.73667	9.84333	0.106667	Acads	acyl-Coenzyme A dehydrogenase, short chain
AB016795	11416	Slc33a1	-3.22974	0.224372	0.797394	-3.35115	0.42171	0.37305	9.99	0.224372	0.180248	-3.179	0.456472	0.825515	-17.5356	0.875424	0.650321	11416	6.46	6.06333	6.15667	-0.396667	-0.303333	9.85667	9.62	-0.236667	Slc33a1	solute carrier family 33 (acetyl-CoA transporter), member 1
BC038551	11418	Accn1	4.51984	0.903889	0.922292	-9.38242	0.818539	0.519538	1.28394	0.690281	0.375661	-6.98926	0.222628	0.769685	-12.3416	0.128148	0.301918	11418	6.28333	5.99	6.39667	-0.293333	0.113333	6.19333	6.17333	-0.02	Accn1	amiloride-sensitive cation channel 1, neuronal (degenerin)
AF348465	11418	Accn1	-8.32119	0.0339861	0.714188	-0.896674	0.623194	0.453713	-11.2028	0.0702353	0.081416	-0.968361	0.835198	0.891933	-3.31168	0.532549	0.544105	11418	6.28333	5.99	6.39667	-0.293333	0.113333	6.19333	6.17333	-0.02	Accn1	amiloride-sensitive cation channel 1, neuronal (degenerin)
AB208022	11419	Accn2	-1.50446	0.307007	0.829892	-3.74562	0.235858	0.274848	-9.43986	0.0893389	0.0957887	-6.86084	0.184366	0.750335	-14.0348	0.235858	0.390541	11419	7.225	7.26	7.27333	0.035	0.0483333	7.26333	7.32667	0.0633333	Accn2	amiloride-sensitive cation channel 2, neuronal
BC040404	11421	Ace	1.40822	0.70226	0.899481	-5.16537	0.41059	0.367782	-2.47641	0.984492	0.460576	-2.33135	0.780548	0.885971	-3.91966	0.240904	0.392785	11421	9.14333	9.52667	9.13	0.383333	-0.0133333	7.66	7.41	-0.25	Ace	angiotensin I converting enzyme (peptidyl-dipeptidase A) 1
AF150755	11426	Macf1	7.8648	0.499323	0.877377	0.720579	0.741459	0.495021	7.13785	0.116169	0.114861	8.89377	0.987465	0.903286	-11.4366	0.307166	0.435721	11426	6.38667	6.37667	6.3	-0.01	-0.0866667	7.36	7.27	-0.09	Macf1	microtubule-actin crosslinking factor 1
BC005454	11428	Aco1	2.38469	0.664212	0.895603	-1.36169	0.240904	0.277386	12.4541	0.861128	0.428612	0.896024	0.683135	0.869916	-0.30418	0.861128	0.648192	11428	4.58	4.455	4.34667	-0.125	-0.233333	9.88667	10.0067	0.12	Aco1	aconitase 1
BC004645	11429	Aco2	-2.52241	0.923565	0.924376	27.3286	0.00137418	0.0088513	32.5583	0.00253259	0.00762757	5.63823	0.242701	0.772804	29.5038	3.52048e-05	0.00193063	11429	9.75	9.49	9.555	-0.26	-0.195	10.0933	10.13	0.0366667	Aco2	aconitase 2, mitochondrial
AB034914	11430	Acox1	0.748171	0.72598	0.90362	4.73614	0.416743	0.370742	2.38074	0.738846	0.391758	-1.92238	0.255572	0.772428	-5.4431	0.426621	0.497757	11430	6.01667	5.88	6.12333	-0.136667	0.106667	12.3333	12.4	0.0666667	Acox1	acyl-Coenzyme A oxidase 1, palmitoyl
BC039744	11431	Acp1	1.81133	0.537666	0.883717	-19.1027	0.000211114	0.00215728	-4.88837	0.472842	0.296559	16.9326	0.00524339	0.548778	-6.53451	0.199334	0.361841	11431	6.44667	6.08667	6.425	-0.36	-0.0216667	6.26	6.01667	-0.243333	Acp1	acid phosphatase 1, soluble
BC096368	11431	Acp1	3.92492	0.26279	0.811474	2.35166	0.738846	0.494298	-5.23511	0.0768123	0.08635	2.1392	0.360368	0.8031	22.1106	0.0305636	0.161978	11431	6.44667	6.08667	6.425	-0.36	-0.0216667	6.26	6.01667	-0.243333	Acp1	acid phosphatase 1, soluble
BC023343	11432	Acp2	1.94217	0.768618	0.912255	-2.09158	0.56136	0.430239	13.1003	0.473622	0.29691	-6.27119	0.308524	0.787362	1.41892	0.689314	0.597623	11432	6.76	6.36333	6.66	-0.396667	-0.1	7.78333	7.52	-0.263333	Acp2	acid phosphatase 2, lysosomal
BC012911	11433	Acp5	-1.01087	0.962408	0.923744	0.511673	1	0.569466	-11.1248	0.00910848	0.0191649	-21.2944	0.17666	0.741195	0.447094	0.648673	0.584114	11433	5.49	5.87	5.62667	0.38	0.136667	10.8	10.7	-0.1	Acp5	acid phosphatase 5, tartrate resistant
BC103579	11434	Acr	4.54438	0.233191	0.802316	-25.9197	1.90945e-07	1.04023e-05	-8.61598	0.0517587	0.0660632	-2.85063	0.911606	0.897474	-7.18545	0.184401	0.351012	11434	11.57	11.3467	11.4133	-0.223333	-0.156667	5.78333	5.65667	-0.126667	Acr	acrosin prepropeptide
BC125439	11435	Chrna1	2.16792	0.765321	0.911389	1.1476	0.499323	0.407011	-10.7715	0.01694	0.0297668	-18.0667	0.0339279	0.625965	9.39984	0.0460164	0.194879	11435	5.59333	5.67333	5.67667	0.08	0.0833333	5.42667	5.34333	-0.0833333	Chrna1	cholinergic receptor, nicotinic, alpha polypeptide 1 (muscle)
AF225912	11438	Chrna4	-1.84505	0.401191	0.863202	-8.2826	0.102756	0.168589	2.05813	0.183426	0.157112	-14.6253	0.425773	0.819261	-6.39996	0.108317	0.281635	11438	6.30333	6.3	6.50667	-0.00333333	0.203333	6.28333	6.5	0.216667	Chrna4	cholinergic receptor, nicotinic, alpha polypeptide 4
AY574265	11440	Chrna6	-3.36162	0.399423	0.863118	5.30281	0.209777	0.255949	-6.65625	0.0714067	0.0823925	-2.44037	0.367354	0.805201	-13.9457	0.0654641	0.224485	11440	5.06667	5.35667	5.06	0.29	-0.00666667	4.87667	4.82	-0.0566667	Chrna6	cholinergic receptor, nicotinic, alpha polypeptide 6
AF225980	11441	Chrna7	0.334157	0.800509	0.915582	-11.6035	0.0112975	0.0397077	-17.2696	0.000142794	0.000899553	-3.43303	0.902024	0.898521	-13.1816	0.0245586	0.146706	11441	6.24	6.2	6.25333	-0.04	0.0133333	5.6	6.08333	0.483333	Chrna7	cholinergic receptor, nicotinic, alpha polypeptide 7
AF145286	11444	Chrnb2	1.87654	0.536232	0.885362	-2.15733	0.238522	0.276332	-11.4766	0.0571396	0.0703774	-6.68884	0.861038	0.895149	6.37881	0.907096	0.658587	11444	5.19333	5.37667	5.29	0.183333	0.0966667	4.92333	5.05	0.126667	Chrnb2	cholinergic receptor, nicotinic, beta polypeptide 2 (neuronal)
K02582	11447	Chrnd	-9.9705	0.00290084	0.414874	-11.7792	0.00555981	0.0238405	-7.37528	0.200467	0.166476	-22.8983	0.00192683	0.433262	-2.47472	0.447304	0.505326	11447	6.76	6.74667	6.85333	-0.0133333	0.0933333	6.70667	6.81667	0.11	Chrnd	cholinergic receptor, nicotinic, delta polypeptide
U37222	11450	Adipoq	-3.53996	0.893644	0.921992	2.78733	0.877403	0.537381	12.6837	0.628843	0.355288	1.64164	0.991795	0.903771	-10.2771	0.205888	0.368019	11450	7.57	8.78	7.525	1.21	-0.045	4.84667	4.89667	0.05	Adipoq	adiponectin, C1Q and collagen domain containing
AY749429	11450	Adipoq	-1.84236	0.901894	0.92278	-6.93021	0.133359	0.197903	-5.34686	0.320512	0.229657	-0.590476	0.700748	0.873902	5.47918	0.658258	0.588186	11450	7.57	8.78	7.525	1.21	-0.045	4.84667	4.89667	0.05	Adipoq	adiponectin, C1Q and collagen domain containing
U31992	11451	Acrv1	2.64239	0.568663	0.883177	-10.9363	0.000110641	0.00130029	-9.20798	0.00759629	0.0168066	3.28354	0.817008	0.890853	-0.157194	0.932534	0.665276	11451	10.4433	11.2867	10.4267	0.843333	-0.0166667	4.24	4	-0.24	Acrv1	acrosomal vesicle protein 1
BC014877	11459	Acta1	2.33617	0.775819	0.912931	-6.00369	0.980746	0.564168	21.0679	0.0248075	0.0393086	-3.75786	0.281775	0.77734	15.5947	0.286113	0.424065	11459	5.88667	6.06333	6.01	0.176667	0.123333	5.6	5.61333	0.0133333	Acta1	actin, alpha 1, skeletal muscle
J04181	11461	Actb	-7.03894	0.0370979	0.710183	-1.52037	0.511764	0.410783	-4.47445	0.687594	0.37518	-2.76288	0.974674	0.902253	9.14081	0.294807	0.4284	11461	12.3133	11.75	12.0667	-0.563333	-0.246667	12.56	12.36	-0.2	Actb	actin, beta
BC062138	11464	Actc1	-3.67421	0.223156	0.797016	-10.1568	0.00832792	0.0319731	-12.0988	0.00335204	0.00923512	-7.04315	0.379134	0.80759	-17.8476	0.00427686	0.0561079	11464	6.63	7.13333	6.67333	0.503333	0.0433333	5.95	5.82667	-0.123333	Actc1	actin, alpha, cardiac muscle 1
M21495	11465	Actg1	-1.38158	0.851293	0.921575	-4.66284	0.0233061	0.065273	3.00152	0.764215	0.400139	-8.34249	0.464699	0.830274	11.22	0.302503	0.432543
AF195094	11465	Actg1	-5.66589	0.0624938	0.730918	-13.042	0.00707901	0.0283958	-15.7761	0.0121632	0.0236488	-2.41204	0.573669	0.847685	-11.6981	0.350242	0.458451
BC002042	11468	Actg2	-4.03407	0.0502822	0.72088	-1.75514	0.732085	0.492288	-11.6245	0.0115627	0.0227902	-1.55527	0.754211	0.881381	14.3417	0.872145	0.649403	11468	10.5367	11	10.5533	0.463333	0.0166667	4.82	4.87	0.05	Actg2	actin, gamma 2, smooth muscle, enteric
AB023063	11470	Actl7a	1.1225	0.727304	0.902866	-8.86765	0.00626187	0.0259288	-5.11938	0.164362	0.145603	-1.07278	0.975959	0.901644	-1.11875	0.866663	0.648539	11470	10.56	10.8767	10.5233	0.316667	-0.0366667	5.66333	5.56333	-0.1	Actl7a	actin-like 7a
AB023062	11471	Actl7b	2.42755	0.60554	0.888905	-7.7901	0.0280833	0.0740865	-3.60171	0.508452	0.311024	-3.98722	0.903956	0.898486	5.50102	0.39293	0.482113	11471	12.455	12.1467	12.4833	-0.308333	0.0283333	7.22	7.36667	0.146667	Actl7b	actin-like 7b
AF248643	11472	Actn2	-4.87592	1	0.926764	-3.7388	0.400095	0.362184	-15.2386	0.014303	0.0263263	-2.04492	0.330879	0.79176	-5.96927	0.389706	0.478891	11472	5.375	5.66333	5.41333	0.288333	0.0383333	5.53667	5.42667	-0.11	Actn2	actinin alpha 2
AF093775	11474	Actn3	0.281034	0.651782	0.895272	3.71973	0.129022	0.194046	-1.98986	0.417787	0.273248	-0.578108	0.637069	0.860157	11.7634	0.377743	0.473756	11474	5.85	5.65	5.94667	-0.2	0.0966667	5.40333	5.22667	-0.176667	Actn3	actinin alpha 3
BC064800	11475	Acta2	0.508211	0.834589	0.918648	-6.86271	0.516316	0.41319	-15.639	0.00958385	0.0198764	-1.13622	0.369527	0.802992	-18.1391	0.0362742	0.175971	11475	7.66333	7.77333	7.57	0.11	-0.0933333	6.65	6.42333	-0.226667	Acta2	actin, alpha 2, smooth muscle, aorta
L15436	11477	Acvr1	-1.21735	0.861113	0.921808	-3.15025	0.291249	0.306194	-3.63482	0.0773117	0.0867662	5.77015	0.473522	0.82644	-7.94342	0.242701	0.39408	11477	4.03667	3.98	4.07333	-0.0566667	0.0366667	6.91667	7.08333	0.166667	Acvr1	activin A receptor, type 1
BC058718	11477	Acvr1	-15.1314	0.00281206	0.443039	-8.692	0.0527146	0.112354	-13.2376	0.00567771	0.0136671	7.306	0.267573	0.775162	-6.80758	0.0336722	0.170108	11477	4.03667	3.98	4.07333	-0.0566667	0.0366667	6.91667	7.08333	0.166667	Acvr1	activin A receptor, type 1
AF332087	11477	Acvr1	-5.19255	0.189598	0.796507	-6.59776	0.0327516	0.0817855	-15.9748	0.0057257	0.0137513	-8.5393	0.315013	0.790671	-7.6766	0.189598	0.355394	11477	4.03667	3.98	4.07333	-0.0566667	0.0366667	6.91667	7.08333	0.166667	Acvr1	activin A receptor, type 1
M65287	11480	Acvr2a	0.523605	0.683135	0.895543	-3.11373	0.512856	0.411112	-8.0675	0.042562	0.0573316	0.943665	0.790512	0.888208	-8.11215	0.148498	0.322406	11480	7.27333	7.58	7.35	0.306667	0.0766667	7.295	7.07667	-0.218333	Acvr2a	activin receptor IIA
BC106189	11481	Acvr2b	-6.37866	0.279687	0.815204	-0.912986	0.869895	0.535339	1.95295	0.743227	0.39329	-2.20632	0.921714	0.901198	-9.03612	0.623162	0.576051	11481	5.82	5.88667	5.63667	0.0666667	-0.183333	6.11333	6.24333	0.13	Acvr2b	activin receptor IIB
BC014291	11482	Acvrl1	0.223957	0.599673	0.889645	-6.68813	0.0132263	0.0443166	-10.2608	0.312382	0.225925	2.05561	0.747684	0.880654	7.36202	0.473522	0.517965	11482	4.77667	4.89333	4.88	0.116667	0.103333	4.915	5.00667	0.0916667	Acvrl1	activin A receptor, type II-like 1
AF212998	11484	Aspa	7.45846	0.00394486	0.494565	23.3469	0.000371691	0.0033413	28.8405	3.09639e-05	0.000294162	4.68336	0.154515	0.738986	7.41939	0.298969	0.431516	11484	6.08333	5.92	5.95	-0.163333	-0.133333	7.63667	7.24667	-0.39	Aspa	aspartoacylase
AF483480	11486	Ada	4.25713	0.900015	0.923134	-0.570108	0.943386	0.55397	-6.96548	0.166953	0.147219	3.0663	0.603792	0.852249	-0.55142	0.865527	0.649195	11486	4.57	4.98	4.71667	0.41	0.146667	5.32333	5.49333	0.17	Ada	adenosine deaminase
AF011379	11487	Adam10	1.12267	0.676912	0.894549	-2.29246	0.554241	0.427281	-7.21904	0.0955699	0.100586	3.87683	0.696686	0.873377	-6.85708	0.609513	0.569574	11487	4.99	4.61	4.71333	-0.38	-0.276667	6.75	6.28	-0.47	Adam10	a disintegrin and metallopeptidase domain 10
AB009676	11488	Adam11	-8.60335	0.0337451	0.710645	0.0262592	0.918308	0.547925	-0.771305	0.498449	0.307028	-12.6367	0.0777108	0.690113	-19.5598	0.0168587	0.119863	11488	5.49333	5.32	5.54	-0.173333	0.0466667	5.00667	5.535	0.528333	Adam11	a disintegrin and metallopeptidase domain 11
D50411	11489	Adam12	3.33765	0.509306	0.878519	-2.15914	0.574012	0.436037	3.66562	0.549296	0.326163	2.4471	0.486065	0.828929	-5.66151	0.109396	0.28325	11489	5.28333	5.33333	5.53	0.05	0.246667	5.48333	5.61	0.126667	Adam12	a disintegrin and metallopeptidase domain 12 (meltrin alpha)
AF006196	11490	Adam15	-1.62583	0.896314	0.923001	-12.1243	0.0357651	0.086701	-6.81042	0.178099	0.154076	-6.24322	0.858263	0.893426	-16.9939	0.25266	0.400587	11490	6.71333	6.77	6.84667	0.0566667	0.133333	6.62333	6.63333	0.01	Adam15	a disintegrin and metallopeptidase domain 15 (metargidin)
AF019887	11492	Adam19	-8.04458	0.105877	0.75749	2.76195	0.994214	0.567457	12.2563	0.947967	0.451714	-6.55366	0.901894	0.898795	-1.86492	0.528139	0.541572	11492	4.46667	4.6	4.43	0.133333	-0.0366667	4.25	4.25	0	Adam19	a disintegrin and metallopeptidase domain 19 (meltrin beta)
AB096093	11492	Adam19	-2.52254	0.913461	0.922126	-13.8704	0.000979109	0.0068533	0.0984513	0.980733	0.459691	3.79578	0.846803	0.893322	-15.2589	0.0023432	0.0378678	11492	4.46667	4.6	4.43	0.133333	-0.0366667	4.25	4.25	0	Adam19	a disintegrin and metallopeptidase domain 19 (meltrin beta)
U16242	11495	Adam2	-9.51781	0.0268289	0.712097	0.0412921	0.979541	0.563779	33.313	0.121807	0.119009	-2.74688	0.884458	0.897232	0.0248276	0.777873	0.623098	11495	12.43	11.7467	12.3333	-0.683333	-0.0966667	4.49333	4.825	0.331667	Adam2	a disintegrin and metallopeptidase domain 2
AB009674	11496	Adam22	-7.66193	0.145014	0.790303	-4.91082	0.254882	0.285308	-2.12194	0.186587	0.158879	15.8735	0.0450824	0.634499	-2.17546	0.665264	0.591657	11496	5.40667	5.57	5.41333	0.163333	0.00666667	5.24333	5.205	-0.0383333	Adam22	a disintegrin and metallopeptidase domain 22
BC060975	11497	Adam3	-1.6678	0.8758	0.923074	4.80349	0.213457	0.258833	19.9944	2.58231e-05	0.000256025	-6.66931	0.519615	0.836809	-12.0053	0.0320026	0.16503	11497	12.04	12.12	11.95	0.08	-0.09	5.19	5.65667	0.466667	Adam3	a disintegrin and metallopeptidase domain 3 (cyritestin)
AF013107	11500	Adam7	-5.08615	0.304232	0.828319	1.12386	0.279695	0.299585	-5.64962	0.054758	0.068408	-3.52368	0.610589	0.855549	2.52891	0.687665	0.597896	11500	4.43333	4.97	4.52333	0.536667	0.09	4.48667	4.68	0.193333	Adam7	a disintegrin and metallopeptidase domain 7
BC025584	11501	Adam8	9.00153	0.0294944	0.718743	13.9412	0.0866285	0.152253	20.4915	0.0060261	0.0142185	6.86763	0.496152	0.829614	-0.178044	0.988447	0.676185	11501	5.49667	5.51	5.54333	0.0133333	0.0466667	5.55667	5.5	-0.0566667	Adam8	a disintegrin and metallopeptidase domain 8
BC047156	11502	Adam9	2.48283	0.599673	0.889959	4.11571	0.31782	0.321639	16.6688	0.0736024	0.0839879	10.7983	0.739147	0.879199	15.3639	0.140744	0.312159	11502	4.23	4.04	4.26333	-0.19	0.0333333	9.14333	8.99667	-0.146667	Adam9	a disintegrin and metallopeptidase domain 9 (meltrin gamma)
BC040382	11504	Adamts1	-3.33325	0.566147	0.886229	-2.12448	0.113056	0.17837	-3.93875	0.132932	0.126409	-0.814336	0.798728	0.888628	-8.15778	0.449725	0.506551	11504	4.59667	4.81667	4.78333	0.22	0.186667	5.71	6.895	1.185	Adamts1	a disintegrin-like and metallopeptidase (reprolysin type) with thrombospondin type 1 motif, 1
M93422	11512	Adcy6	15.5048	0.236305	0.803645	-1.41179	0.236305	0.275191	-8.14682	0.734277	0.390597	-14.3025	0.969914	0.901529	-6.63465	0.133333	0.306026	11512	6.68	6.57	6.85333	-0.11	0.173333	6.84	7.28333	0.443333	Adcy6	adenylate cyclase 6
U12919	11513	Adcy7	-12.1416	0.206431	0.797514	-0.945507	0.943182	0.554012	-6.84816	0.315247	0.226974	-8.16638	0.29092	0.781445	-12.0814	0.141352	0.312993	11513	3.69	3.83667	3.91	0.146667	0.22	4.61	3.995	-0.615	Adcy7	adenylate cyclase 7
U85021	11514	Adcy8	-4.65746	0.229315	0.800765	-6.69427	0.0666203	0.129092	-3.03767	0.400391	0.266184	6.04216	0.312382	0.791872	-21.8948	0.00521138	0.0628359	11514	4.29333	4.35667	4.40333	0.0633333	0.11	4.48667	4.39667	-0.09	Adcy8	adenylate cyclase 8
U30602	11515	Adcy9	3.4339	0.358778	0.851479	-0.994382	0.67257	0.472083	-2.9918	0.352489	0.244367	8.52238	0.371565	0.804142	18.8181	0.316237	0.4384	11515	4.925	4.97	5.12333	0.045	0.198333	7.27667	7.25	-0.0266667	Adcy9	adenylate cyclase 9
BC057344	11516	Adcyap1	-3.34026	0.514036	0.878855	-11.9814	0.0031484	0.0161453	-13.0129	0.000576812	0.00253604	-5.13841	0.546093	0.842493	1.03843	0.462865	0.513113	11516	5.26333	5.36	5.33667	0.0966667	0.0733333	4.95	4.87333	-0.0766667	Adcyap1	adenylate cyclase activating polypeptide 1
BC067039	11517	Adcyap1r1	0.0470563	0.866921	0.921296	-2.15984	0.597604	0.44475	-1.26886	0.402112	0.266979	6.94483	0.54078	0.840195	-3.60491	0.44081	0.503411	11517	5.32	5.40667	5.40667	0.0866667	0.0866667	5.31	5.26667	-0.0433333	Adcyap1r1	adenylate cyclase activating polypeptide 1 receptor 1
AF189771	11518	Add1	3.28075	0.293068	0.821222	16.6572	0.000920472	0.0065519	26.0373	0.00113089	0.00425205	0.0147455	0.679376	0.870521	31.1428	0.00226771	0.0369797	11518	7.05667	6.43333	6.85333	-0.623333	-0.203333	7.45333	7.30667	-0.146667	Add1	adducin 1 (alpha)
AF096839	11518	Add1	-9.16111	0.247337	0.81129	-2.2753	0.705129	0.483748	0.153328	0.689135	0.375369	-5.20475	0.611351	0.855868	9.69265	0.213745	0.373051	11518	7.05667	6.43333	6.85333	-0.623333	-0.203333	7.45333	7.30667	-0.146667	Add1	adducin 1 (alpha)
BC046783	11519	Add2	-4.94282	0.276379	0.813531	-0.555729	1	0.569555	4.53529	0.737685	0.391381	-6.31992	0.511898	0.834041	-3.37167	0.50296	0.530454	11519	5.31	5.55667	5.44667	0.246667	0.136667	5.07333	5.23667	0.163333	Add2	adducin 2 (beta)
AF100422	11519	Add2	5.25781	0.533523	0.884309	-6.64185	0.236997	0.275288	-7.67939	0.0541257	0.068015	-17.6881	0.0349238	0.629804	-15.8785	0.731831	0.608318	11519	5.31	5.55667	5.44667	0.246667	0.136667	5.07333	5.23667	0.163333	Add2	adducin 2 (beta)
AY035850	11520	Plin2	13.6155	0.197093	0.796206	-1.9246	0.482983	0.400496	-2.94419	0.330521	0.233957	5.1777	0.129476	0.725291	3.78088	0.722943	0.606625	11520	8.76667	9.45667	8.74667	0.69	-0.02	11.7867	11.8133	0.0266667	Plin2	perilipin 2
BC013477	11522	Adh1	-3.44892	0.235553	0.803221	-2.40781	0.270268	0.294617	-6.01157	0.0696547	0.0809335	-3.52256	0.371793	0.804516	1.54129	0.418291	0.492828	11522	6.38	6.97333	6.55667	0.593333	0.176667	12.8267	12.75	-0.0766667	Adh1	alcohol dehydrogenase 1 (class I)
AF331802	11529	Adh7	-10.1383	0.00990278	0.594204	-10.2958	0.212297	0.25791	-19.2777	0.000284579	0.00153655	-7.72352	0.184745	0.748069	16.6794	0.0257945	0.149863	11529	5.67667	5.88667	5.87667	0.21	0.2	5.90333	5.85667	-0.0466667	Adh7	alcohol dehydrogenase 7 (class IV), mu or sigma polypeptide
BC090978	11532	Adh5	-8.28987	0.210268	0.795439	8.4777	0.278126	0.298753	4.01001	0.626845	0.354403	-0.882076	0.680796	0.870597	4.9127	0.881087	0.652531	11532	6.03333	5.14333	4.94	-0.89	-1.09333	12.2967	12.1833	-0.113333	Adh5	alcohol dehydrogenase 5 (class III), chi polypeptide
AY540996	11534	Adk	-5.12647	0.208809	0.797603	2.17388	0.862796	0.532892	10.9557	0.593231	0.342879	-3.97246	0.330029	0.792757	-10.0947	0.119863	0.292973	11534	5.5	5.29667	5.05	-0.203333	-0.45	12.4867	12.3433	-0.143333	Adk	adenosine kinase
BC052665	11535	Adm	-5.19355	0.253578	0.810203	-3.24824	0.262777	0.289611	-5.5854	0.147726	0.135396	-1.78704	0.428308	0.817309	1.80586	0.481005	0.520981	11535	4.04	4.04	4.07	0	0.03	4.04667	4.10333	0.0566667	Adm	adrenomedullin
D17292	11536	Gpr182	-4.71104	0.52857	0.883605	1.1984	0.916351	0.547226	-7.47791	0.0571396	0.0703657	1.61654	0.674393	0.869322	-15.6445	0.00424715	0.0559219	11536	4.89333	5.12333	5.04667	0.23	0.153333	7.57	6.86333	-0.706667	Gpr182	G protein-coupled receptor 182
BC079624	11539	Adora1	-0.336848	0.579112	0.887984	4.79241	0.378337	0.352164	-0.0347236	0.246739	0.192552	-5.635	0.0852245	0.694286	-13.0615	0.0375203	0.178215	11539	5.23	5.16	5.29333	-0.07	0.0633333	5.49	5.88667	0.396667	Adora1	adenosine A1 receptor
BC110692	11540	Adora2a	0.463502	0.900644	0.922687	-6.49812	0.819513	0.519427	-6.08687	0.753314	0.396709	-13.2024	0.0543065	0.657844	-13.8461	0.00346488	0.0488678	11540	6.17	6.14667	6.26667	-0.0233333	0.0966667	6.40667	6.33	-0.0766667	Adora2a	adenosine A2a receptor
BC116415	11541	Adora2b	-7.56911	0.0478314	0.713158	-4.09222	0.261986	0.289338	5.58758	0.0655783	0.0776817	1.45148	0.848934	0.893899	-9.42201	0.196696	0.35965	11541	3.42667	3.58	3.43	0.153333	0.00333333	3.47333	3.45	-0.0233333	Adora2b	adenosine A2b receptor
BC100416	11542	Adora3	-6.22141	0.219283	0.796608	-9.30905	0.0980679	0.164113	1.3182	0.805924	0.41229	0.0603533	0.755646	0.881912	-10.6657	0.0947864	0.267928	11542	9.33	10.3467	9.22	1.01667	-0.11	5.32	5.59333	0.273333	Adora3	adenosine A3 receptor
BC038878	11542	Adora3	0.340532	0.72598	0.904193	-3.31967	0.179571	0.235302	-11.9444	0.0712811	0.0823569	9.18799	0.098981	0.709375	-12.9504	0.0740045	0.239373	11542	9.33	10.3467	9.22	1.01667	-0.11	5.32	5.59333	0.273333	Adora3	adenosine A3 receptor
AF244347	11544	Adprh	-6.70899	0.120653	0.779531	3.2384	0.914605	0.546798	11.3382	0.0145353	0.0266906	1.35841	0.31782	0.790752	-4.53459	0.137726	0.309821	11544	9.135	7.82333	8.99	-1.31167	-0.145	6.62667	7.045	0.418333	Adprh	ADP-ribosylarginine hydrolase
AF126717	11545	Parp1	-0.460976	0.714365	0.901581	40.7753	1.06544e-07	6.69108e-06	54.474	7.88148e-08	4.3607e-06	8.65849	0.107072	0.721042	41.1866	2.53421e-05	0.00150844	11545	9.12	8.37333	8.9	-0.746667	-0.22	8.25333	8.32333	0.07	Parp1	poly (ADP-ribose) polymerase family, member 1
BC012041	11545	Parp1	8.89704	0.655193	0.896947	-1.03801	0.342651	0.33352	5.02463	0.548463	0.325838	10.6458	0.315013	0.790809	-2.19764	0.856042	0.647521	11545	9.12	8.37333	8.9	-0.746667	-0.22	8.25333	8.32333	0.07	Parp1	poly (ADP-ribose) polymerase family, member 1
AF072521	11546	Parp2	2.98307	0.446145	0.867722	11.4415	0.0489806	0.106825	1.14555	0.815111	0.414506	10.3909	0.0544171	0.656696	27.2887	0.00248797	0.0394985	11546	7.43	7.43667	7.41	0.00666667	-0.02	7.05333	6.98	-0.0733333	Parp2	poly (ADP-ribose) polymerase family, member 2
AF031431	11549	Adra1a	-2.75222	0.50353	0.875526	-3.59195	0.141784	0.205367	4.23601	0.826795	0.418188	3.90082	0.441908	0.821793	-5.50593	0.412792	0.489553	11549	4.45	4.74	4.7	0.29	0.25	4.90333	5.10667	0.203333	Adra1a	adrenergic receptor, alpha 1a
AF332049	11552	Adra2b	-5.04954	0.118998	0.779779	-1.58316	0.417787	0.371214	-7.4773	0.189238	0.160305	0.491953	0.983634	0.903284	-11.8805	0.0281707	0.15712	11552	4.68	4.96333	4.88	0.283333	0.2	4.88333	4.66667	-0.216667	Adra2b	adrenergic receptor, alpha 2b
BC032883	11555	Adrb2	-3.982	0.272445	0.813409	-6.25704	0.0886455	0.154194	-7.53631	0.17253	0.150857	-16.9002	0.0726704	0.683747	-9.52304	0.0945604	0.267499	11555	3.4	3.685	3.43667	0.285	0.0366667	4.12	4.18333	0.0633333	Adrb2	adrenergic receptor, beta 2
AF193027	11556	Adrb3	-9.55488	0.038334	0.707637	-7.2995	0.0528903	0.112556	-3.95301	0.242701	0.190053	-6.06643	0.220689	0.769543	-7.31443	0.817008	0.634796	11556	4.655	4.55333	4.65667	-0.101667	0.00166667	5.09333	5.15667	0.0633333	Adrb3	adrenergic receptor, beta 3
BC020187	11564	Adsl	0.657948	0.848929	0.921148	-2.69182	0.929167	0.549923	-1.46259	0.868876	0.430625	-0.0046832	0.989868	0.903245	-9.76754	0.620416	0.574619	11564	7.68	6.32333	7.43	-1.35667	-0.25	6.96667	6.88	-0.0866667	Adsl	adenylosuccinate lyase
BC039943	11565	Adssl1	-6.52483	0.0829019	0.736563	-3.78163	0.248936	0.281439	2.40899	0.71469	0.38391	-3.45449	0.749956	0.881203	-19.4177	0.0458743	0.19508	11565	5.98	6.37	5.59667	0.39	-0.383333	7.61333	7.85667	0.243333	Adssl1	adenylosuccinate synthetase like 1
AF041448	11567	Avil	0.59949	0.655558	0.896655	-0.706325	0.773517	0.504761	3.57233	0.851617	0.425584	0.92699	0.555229	0.84303	-14.3298	0.359619	0.46304	11567	6.02333	6.16667	6.25667	0.143333	0.233333	6.55	6.48333	-0.0666667	Avil	advillin
AF053943	11568	Aebp1	-6.84152	0.254922	0.808968	-7.19686	0.0234088	0.0655301	-9.75692	0.169325	0.148786	3.42709	0.163049	0.741951	-18.5681	0.0373353	0.177883	11568	6.47	6.75333	6.46	0.283333	-0.01	6.37667	6.39667	0.02	Aebp1	AE binding protein 1
AF090326	11569	Aebp2	0.856997	0.691525	0.896686	4.88058	0.0556315	0.116015	10.2552	0.0184045	0.0314535	0.972075	0.368863	0.804954	8.19301	0.144627	0.317415	11569	4.96	4.52	5.05333	-0.44	0.0933333	4.97333	5.12333	0.15	Aebp2	AE binding protein 2
BC011150	11571	Crisp1	2.11611	0.266514	0.813004	-3.43625	0.165667	0.225937	-15.9771	9.09225e-08	4.79704e-06	2.12701	0.427392	0.818111	4.10129	0.957803	0.669747	11571	3.19	3.40667	3.2	0.216667	0.01	3.19667	3.19	-0.00666667	Crisp1	cysteine-rich secretory protein 1
BC066206	11576	Afp	-4.08711	0.200564	0.797543	-2.90744	0.439643	0.380866	-14.8716	0.00066131	0.0028482	4.68494	0.0424999	0.637095	1.60478	0.980733	0.674453	11576	3.64	3.66667	3.53	0.0266667	-0.11	3.43	6.65667	3.22667	Afp	alpha fetoprotein
L07049	11595	Acan	2.38968	0.790512	0.91455	-3.77436	0.891772	0.541324	-9.41602	0.256855	0.197978	-3.07099	0.780548	0.88639	-4.6353	0.13788	0.309749	11595	5.01667	5.17333	5.24	0.156667	0.223333	4.81667	5.08333	0.266667	Acan	aggrecan
BC067410	11600	Angpt1	2.33877	0.645052	0.895168	0.507559	0.996565	0.568225	-0.457411	0.5101	0.311516	1.03135	0.839651	0.892153	-9.73754	0.0890335	0.260211	11600	4.39	4.52	4.47	0.13	0.08	4.42667	4.275	-0.151667	Angpt1	angiopoietin 1
AF004326	11601	Angpt2	3.41003	0.230314	0.801309	-0.32627	0.996468	0.568277	2.73269	0.58006	0.338363	15.7347	0.188632	0.749886	2.45536	0.911886	0.658855	11601	4.85667	5.00667	4.89333	0.15	0.0366667	4.69333	4.77333	0.08	Angpt2	angiopoietin 2
AF113707	11602	Angpt4	8.04127	0.0282801	0.718263	0.734078	0.501939	0.407508	0.547773	0.293976	0.216892	-17.8951	0.153454	0.737958	-10.0606	0.861804	0.647572	11602	5.78	5.93	5.85	0.15	0.07	5.48333	5.46667	-0.0166667	Angpt4	angiopoietin 4
BC064021	11603	Agrn	-1.91824	0.645036	0.89523	-1.85879	0.445689	0.38346	-3.3212	0.941367	0.450094	3.93874	0.558852	0.843503	23.9673	0.0348765	0.172997	11603	5.29	5.24	5.095	-0.05	-0.195	6.34667	6.29333	-0.0533333	Agrn	agrin
BC009021	11605	Gla	0.239187	0.877729	0.922961	-16.4604	5.80437e-06	0.000145204	-24.1712	5.88548e-07	1.68497e-05	2.41333	0.83747	0.891382	-3.40806	0.975453	0.672362	11605	4.26667	4.49667	4.27	0.23	0.00333333	4.65	4.75	0.1	Gla	galactosidase, alpha
BC019496	11606	Agt	8.01071	0.103653	0.754402	-5.25703	0.059901	0.121596	-1.85675	0.146652	0.134562	-19.7571	0.00182113	0.444199	-17.7277	0.538046	0.546363	11606	5.57667	5.765	5.685	0.188333	0.108333	10.8667	10.27	-0.596667	Agt	angiotensinogen (serpin peptidase inhibitor, clade A, member 8)
BC036175	11607	Agtr1a	-4.9748	0.241109	0.805843	-10.1567	0.0151752	0.049004	-13.6097	0.00224203	0.00699343	-6.26174	0.402424	0.813948	0.91397	0.758836	0.617649	11607	8	8.44	7.82	0.44	-0.18	9.41333	9.16	-0.253333	Agtr1a	angiotensin II receptor, type 1a
BC109153	11608	Agtr1b	-3.56495	0.170866	0.79077	-6.46262	0.170866	0.229891	9.79163	0.374043	0.254087	-8.07933	0.532201	0.840477	-19.2983	0.00663108	0.0732502	11608	4.61667	4.66667	4.7	0.05	0.0833333	4.41667	4.46333	0.0466667	Agtr1b	angiotensin II receptor, type 1b
BC003811	11609	Agtr2	-9.03556	0.0372292	0.712235	-5.98211	0.0167245	0.0523616	-12.8795	8.14668e-05	0.000614337	-3.86033	0.728436	0.878917	-2.72733	0.207485	0.369314	11609	3.62667	3.66	3.63	0.0333333	0.00333333	3.63333	3.63	-0.00333333	Agtr2	angiotensin II receptor, type 2
AF102548	11610	Agtrap	-7.39099	0.205888	0.797508	-0.0151878	0.393334	0.359883	3.25879	0.643517	0.360531	21.6941	0.643517	0.860827	-12.0788	0.0332689	0.169218	11610	7.27333	7.33333	7.31667	0.06	0.0433333	6.39	6.35333	-0.0366667	Agtrap	angiotensin II, type I receptor-associated protein
AF027730	11611	Agxt	0.102637	0.865549	0.9223	-4.87601	0.656717	0.466385	-3.47338	0.340897	0.238842	6.22648	0.633934	0.860161	-4.32118	0.189457	0.3555	11611	6.28333	6.37333	6.53	0.09	0.246667	10.7633	10.78	0.0166667	Agxt	alanine-glyoxylate aminotransferase
U41568	11614	Nr0b1	1.09065	0.538441	0.881549	2.5434	0.229315	0.270095	2.35609	0.730643	0.389365	15.0335	0.105283	0.719087	-3.53686	0.599673	0.566083	11614	4.56	4.08667	4.27667	-0.473333	-0.283333	3.6	3.78667	0.186667	Nr0b1	nuclear receptor subfamily 0, group B, member 1
AF405560	11622	Ahr	2.69731	0.853529	0.921591	-6.0804	0.111888	0.177579	-11.553	0.00265434	0.00786913	2.82516	0.491964	0.829065	-5.81096	0.129022	0.301969	11622	4.54	4.52667	4.68	-0.0133333	0.14	6.95667	6.67333	-0.283333	Ahr	aryl-hydrocarbon receptor
AB015140	11624	Ahrr	-4.02952	0.185912	0.795889	-2.52432	0.261986	0.289285	-4.35111	0.193051	0.162261	-14.5278	0.00238882	0.429716	2.78654	0.596731	0.564712	11624	3.87333	4.18667	3.94333	0.313333	0.07	3.97667	3.92667	-0.05	Ahrr	aryl-hydrocarbon receptor repressor
BC012678	11625	Ahsg	3.9387	0.181229	0.794192	-5.87193	0.286113	0.303422	-12.4384	0.0058511	0.0139391	9.05702	0.448581	0.824192	11.5003	0.331969	0.447799	11625	5.02	5.41667	5.24667	0.396667	0.226667	13.5233	13.4433	-0.08	Ahsg	alpha-2-HS-glycoprotein
AF132979	11628	Aicda	-0.980423	0.921715	0.925228	-1.87484	0.921715	0.549034	-3.89664	0.271824	0.205716	-9.37827	0.823265	0.891259	-12.1287	0.10587	0.280609	11628	4.35667	4.45667	4.42333	0.1	0.0666667	4.30667	4.27	-0.0366667	Aicda	activation-induced cytidine deaminase
AB013745	11629	Aif1	-10.1098	0.00131395	0.383281	-9.03706	0.0311865	0.0793338	1.7814	0.349527	0.243284	-3.57707	0.364226	0.803116	2.14014	0.835838	0.641058	11629	10.0367	10.27	10.0367	0.233333	0	6.355	5.71	-0.645	Aif1	allograft inflammatory factor 1
BC075614	11632	Aip	3.01938	0.638928	0.892724	-2.2711	0.886736	0.540171	-7.28626	0.199871	0.166196	-9.80866	0.131519	0.724053	9.33308	0.397423	0.482963	11632	7.95333	7.73333	7.87333	-0.22	-0.08	8.29	8.3	0.01	Aip	aryl-hydrocarbon receptor-interacting protein
AF079536	11634	Aire	1.46483	0.712234	0.901672	4.86264	0.595138	0.444322	1.77275	0.895547	0.437561	-16.9843	0.320203	0.793116	-10.785	0.314154	0.439033	11634	6.48	6.35	6.60333	-0.13	0.123333	5.89	5.91	0.02	Aire	autoimmune regulator (autoimmune polyendocrinopathy candidiasis ectodermal dystrophy)
BC014802	11636	Ak1	-2.17206	0.417856	0.865799	-2.82549	0.143782	0.207546	-4.23532	0.621827	0.352971	9.9041	0.508822	0.834318	-0.123573	0.959468	0.670109	11636	8.05333	8.94667	8.1	0.893333	0.0466667	5.88333	5.82333	-0.06	Ak1	adenylate kinase 1
AB020202	11637	Ak2	0.592975	0.31724	0.829838	-2.58065	0.457059	0.3878	-10.462	0.0857602	0.0930526	13.4579	0.0566163	0.650506	-12.6771	0.098981	0.271854	11637	9.45333	9.04	9.38333	-0.413333	-0.07	10.5467	10.74	0.193333	Ak2	adenylate kinase 2
AB020239	11639	Ak4	1.19112	0.78067	0.912626	1.62494	0.882807	0.538866	3.47488	0.694246	0.377319	-8.14308	0.755646	0.88184	-7.75705	0.136092	0.308135	11639	5.26333	5.28667	5.35333	0.0233333	0.09	6.48333	6.185	-0.298333	Ak4	adenylate kinase 4
U95145	11640	Akap1	-7.12346	0.150372	0.789281	4.77655	0.389655	0.357674	1.22076	0.236875	0.187218	9.6455	0.162145	0.741941	10.87	0.467943	0.515621	11640	8.73333	9.28667	8.71333	0.553333	-0.02	9.16667	9.23333	0.0666667	Akap1	A kinase (PRKA) anchor protein 1
BC065135	11640	Akap1	6.31038	0.605621	0.888227	-3.71353	0.410312	0.367679	-2.8864	0.737685	0.391353	6.16962	0.780168	0.886974	0.85005	0.790898	0.626104	11640	8.73333	9.28667	8.71333	0.553333	-0.02	9.16667	9.23333	0.0666667	Akap1	A kinase (PRKA) anchor protein 1
AF033274	11641	Akap2	4.95406	0.203355	0.795857	-4.75096	0.247948	0.281041	0.344914	0.498488	0.307	5.22723	0.870217	0.894898	-17.4865	0.102295	0.276978	11641	4.92	5.13	4.85333	0.21	-0.0666667	4.89667	5.04333	0.146667	Akap2	A kinase (PRKA) anchor protein 2
AF093406	11642	Akap3	0.471003	0.993981	0.925437	-11.0521	0.0409346	0.095262	-15.0501	0.0197623	0.0332357	-0.370787	0.410962	0.815963	-0.442594	0.56136	0.553671	11642	11.0767	11.15	11.01	0.0733333	-0.0666667	4.15	4.19	0.04	Akap3	A kinase (PRKA) anchor protein 3
U07423	11643	Akap4	-5.44375	0.41744	0.865791	-15.5354	0.00274613	0.0145998	-6.79386	0.156682	0.141015	4.98397	0.871169	0.895109	-4.61918	0.144409	0.317195	11643	11.51	11.62	11.51	0.11	0	4.95667	4.89	-0.0666667	Akap4	A kinase (PRKA) anchor protein 4
BC065175	11647	Alpl	-12.5068	0.0309661	0.713306	-1.11718	0.578851	0.437654	-4.54956	0.269029	0.204344	-7.91955	0.502282	0.831507	11.2458	0.103827	0.278266	11647	6.25	6.77667	6.34	0.526667	0.09	7.86667	7.665	-0.201667	Alpl	alkaline phosphatase, liver/bone/kidney
AY054302	11650	Alppl2	-4.68645	0.62709	0.891748	-8.46588	0.013966	0.04623	0.242559	0.924899	0.445638	-2.7984	0.810883	0.889328	-8.77056	0.342164	0.453899	11650	5.80667	5.62667	6.07667	-0.18	0.27	5.39667	5.55	0.153333	Alppl2	alkaline phosphatase, placental-like 2
BC066018	11651	Akt1	6.26731	0.0743075	0.73662	-2.0575	0.704196	0.483199	13.3345	0.00438613	0.0113516	8.56656	0.30518	0.788829	-0.595815	0.749064	0.614534	11651	6.51333	6.23333	6.28667	-0.28	-0.226667	8.09333	8.22	0.126667	Akt1	thymoma viral proto-oncogene 1
U22445	11652	Akt2	-3.25653	0.499477	0.876393	7.77538	0.0660808	0.128515	7.0856	0.190913	0.161197	4.69711	0.407002	0.81332	3.75295	0.499477	0.529755	11652	7.75333	6.90667	7.61333	-0.846667	-0.14	8.33333	8.47333	0.14	Akt2	thymoma viral proto-oncogene 2
BC026151	11652	Akt2	-4.717	0.186536	0.796593	12.8496	0.0047585	0.0215058	5.00664	0.0147689	0.0269788	15.1783	0.975914	0.901719	-15.5832	0.239002	0.391784	11652	7.75333	6.90667	7.61333	-0.846667	-0.14	8.33333	8.47333	0.14	Akt2	thymoma viral proto-oncogene 2
BC022110	11655	Alas1	-2.61146	0.925511	0.921938	9.19691	0.0300768	0.0775804	8.52195	0.0923936	0.0981733	1.60495	0.970168	0.90159	13.4616	0.312619	0.438704	11655	9.06	8.4	9.01	-0.66	-0.05	11.9167	12.05	0.133333	Alas1	aminolevulinic acid synthase 1
BC024575	11656	Alas2	5.80687	0.220972	0.795875	0.151856	0.201408	0.251039	1.71546	0.52588	0.317218	1.90804	0.610589	0.855466	6.75095	0.598123	0.565189	11656	5.45667	5.45333	5.29333	-0.00333333	-0.163333	7.2	8.31	1.11	Alas2	aminolevulinic acid synthase 2, erythroid
BC024643	11657	Alb	-0.0968294	0.747005	0.907777	-3.09542	0.600132	0.445439	-11.5649	0.00517731	0.012762	7.32337	0.0563054	0.655836	-5.04532	0.590817	0.562021	11657	5.91	6.12	6.02333	0.21	0.113333	14.4567	14.4433	-0.0133333	Alb	albumin
AB003026	11658	Alcam	-0.36264	0.477491	0.87508	0.551784	0.727304	0.490313	-10.699	0.00269394	0.00795937	6.6718	0.243338	0.772608	-7.16782	0.161765	0.332089	11658	3.93667	4.17333	4.07333	0.236667	0.136667	7.87333	7.28333	-0.59	Alcam	activated leukocyte cell adhesion molecule
BC011273	11666	Abcd1	1.036	0.797375	0.915515	-11.5196	0.00129303	0.00843678	-1.74158	0.39109	0.262147	0.619757	0.747227	0.881198	20.8972	0.127486	0.301179	11666	7.81667	8.46667	7.84	0.65	0.0233333	7.72667	7.80333	0.0766667	Abcd1	ATP-binding cassette, sub-family D (ALD), member 1
BC054386	11668	Aldh1a1	-4.29788	0.315554	0.828592	-4.9142	0.0208495	0.0608228	-5.91934	0.0841338	0.0920042	-3.74935	0.916351	0.898243	-9.4239	0.252757	0.400388	11668	8.05333	7.14667	7.34333	-0.906667	-0.71	12.8767	13.0167	0.14	Aldh1a1	aldehyde dehydrogenase family 1, subfamily A1
BC005476	11669	Aldh2	-5.34415	0.081404	0.734777	-1.82919	0.367406	0.346447	7.30708	0.328163	0.232891	-0.946911	0.917335	0.898596	3.27781	0.747227	0.613679	11669	6.425	6.1	6.18667	-0.325	-0.238333	12.86	13.0067	0.146667	Aldh2	aldehyde dehydrogenase 2, mitochondrial
AF072815	11670	Aldh3a1	-3.65604	0.523639	0.880607	-7.88442	0.229315	0.270183	-3.32132	0.501832	0.308481	-11.9599	0.607543	0.854693	-17.1404	0.117976	0.290827	11670	3.34	3.45333	3.54667	0.113333	0.206667	3.465	3.52333	0.0583333	Aldh3a1	aldehyde dehydrogenase family 3, subfamily A1
BC003797	11671	Aldh3a2	9.44986	0.0758949	0.736254	3.22846	0.282522	0.301257	4.77103	0.411591	0.270899	-13.9798	0.340124	0.798675	17.3535	0.20919	0.370033	11671	7.06667	7.36667	7.04	0.3	-0.0266667	9.09667	9.14	0.0433333	Aldh3a2	aldehyde dehydrogenase family 3, subfamily A2
AF088911	11674	Aldoa	3.14077	0.587832	0.889777	0.592676	0.486766	0.401717	0.67993	0.840351	0.422225	1.36622	0.821648	0.891589	-6.38746	0.349646	0.458282	11674	9.46333	9.42667	9.42333	-0.0366667	-0.04	8.65667	8.69667	0.04	Aldoa	aldolase A, fructose-bisphosphate
BC004802	11676	Aldoc	1.95359	0.254708	0.808986	20.1754	0.000222498	0.00223199	24.6007	2.88609e-05	0.000277574	-2.62257	0.758146	0.882041	-0.794539	0.916668	0.659795	11676	6.48333	6.34	6.24333	-0.143333	-0.24	8.935	8.76667	-0.168333	Aldoc	aldolase C, fructose-bisphosphate
BC004725	11677	Akr1b3	-5.11454	0.216986	0.795026	10.2136	0.0882132	0.153886	6.21855	0.709644	0.38234	6.12483	0.399423	0.813769	3.46506	0.231935	0.386563
BC021655	11677	Akr1b3	1.70267	0.667225	0.892639	4.61456	0.353508	0.339555	0.549036	0.993981	0.462949	11.1934	0.213272	0.770568	13.3981	0.0690798	0.229773
U04334	11684	Alox12	-0.984686	0.961477	0.923542	-8.33443	0.122203	0.1875	-0.909733	0.762748	0.39964	-4.87284	0.404748	0.813901	-11.0318	0.222628	0.380833	11684	4.48	4.65	4.53667	0.17	0.0566667	4.38333	4.53	0.146667	Alox12	arachidonate 12-lipoxygenase
BC013751	11685	Alox12e	-2.10226	0.427757	0.868239	-2.10985	0.726734	0.490513	-9.64479	0.029444	0.0445299	-4.5463	0.412262	0.815732	-16.3063	0.0738256	0.238973	11685	5.53667	5.62	5.58333	0.0833333	0.0466667	5.42667	5.845	0.418333	Alox12e	arachidonate lipoxygenase, epidermal
AF059251	11686	Alox12b	-10.3946	0.0399854	0.71267	0.502244	0.790512	0.511239	7.52762	0.144891	0.133819	-16.0993	0.0214421	0.576767	-9.66211	0.29688	0.429017	11686	4.09333	4.12	4.39667	0.0266667	0.303333	4.16333	4.12333	-0.04	Alox12b	arachidonate 12-lipoxygenase, 12R type
BC056625	11687	Alox15	-10.0625	0.023573	0.697995	-1.42107	1	0.569215	2.74071	0.491112	0.304412	5.62179	0.981379	0.903086	-10.3074	0.304431	0.433607	11687	5.82	5.89667	5.82	0.0766667	0	5.48667	5.4	-0.0866667	Alox15	arachidonate 15-lipoxygenase
BC015253	11688	Alox8	4.10525	0.399484	0.862806	6.05289	0.284504	0.302781	-1.22192	0.452378	0.288315	8.90662	0.316371	0.790291	-2.27567	0.553812	0.551462	11688	4.30667	4.54	4.29333	0.233333	-0.0133333	4.43	4.56	0.13	Alox8	arachidonate 8-lipoxygenase
BC049768	11689	Alox5	-4.10752	0.240147	0.805095	-1.5453	0.574897	0.436233	0.977824	0.767001	0.400916	-15.288	0.141313	0.729287	-5.53688	0.248724	0.397879	11689	6.45	6.61333	6.47	0.163333	0.02	6.30667	6.49667	0.19	Alox5	arachidonate 5-lipoxygenase
L42198	11689	Alox5	-7.64353	0.0955699	0.753053	-9.35195	0.419967	0.372456	-18.8222	0.0223116	0.0363399	1.20009	0.326487	0.795603	-7.93216	0.459742	0.511146	11689	6.45	6.61333	6.47	0.163333	0.02	6.30667	6.49667	0.19	Alox5	arachidonate 5-lipoxygenase
BC026209	11690	Alox5ap	0.596744	0.975387	0.924069	-4.96021	0.308615	0.31645	-13.5134	0.0687136	0.080149	-1.05827	0.95899	0.901566	-17.8308	0.184622	0.350784	11690	5.8	5.87667	6.01	0.0766667	0.21	6.48333	6.375	-0.108333	Alox5ap	arachidonate 5-lipoxygenase activating protein
AF117207	11692	Gfer	-1.53976	0.80108	0.915524	8.4462	0.170469	0.229509	1.93469	0.288707	0.214009	5.34024	0.88787	0.897625	-1.3558	0.356385	0.462152	11692	9.675	9.89	9.52667	0.215	-0.148333	8.22333	8.515	0.291667	Gfer	growth factor, erv1 (S. cerevisiae)-like (augmenter of liver regeneration)
U96109	11694	Alx3	-0.353716	0.80577	0.917609	1.54641	0.876965	0.53735	-6.60579	0.0852132	0.0927862	4.00736	0.407258	0.813548	-15.6657	0.00356586	0.0498365	11694	3.78	4.02333	4.04	0.243333	0.26	3.90333	3.83	-0.0733333	Alx3	aristaless-like homeobox 3
AF001465	11695	Alx4	-7.37466	0.0702353	0.73613	-2.94677	0.556057	0.428225	-4.9368	0.310754	0.22489	34.8801	0.106174	0.71971	-11.524	0.0370851	0.177513	11695	5.51333	5.57667	5.66333	0.0633333	0.15	5.43667	5.44333	0.00666667	Alx4	aristaless-like homeobox 4
BC087927	11698	Ambn	-3.3267	0.620416	0.893033	-4.6456	0.567692	0.432854	-13.0415	0.0733643	0.0837615	-0.345653	0.750883	0.881285	-8.76153	0.137337	0.309591	11698	3.39	3.51	3.48	0.12	0.09	3.50667	3.58667	0.08	Ambn	ameloblastin
BC021660	11699	Ambp	0.654624	0.934892	0.923014	-0.0336555	0.916351	0.547353	-2.54677	0.851878	0.425643	-2.08582	0.420679	0.816942	-7.59574	0.567431	0.555424	11699	4.245	4.80333	4.39	0.558333	0.145	13.12	13.195	0.075	Ambp	alpha 1 microglobulin/bikunin
CT010192	11702	Amd1	-4.2915	0.755646	0.908237	4.83306	0.805924	0.515894	9.58949	0.412811	0.271351	9.70912	0.0980679	0.710438	-9.89673	0.64651	0.58387
BC011110	11702	Amd1	-5.29802	0.638245	0.892236	13.7783	0.102528	0.168476	-4.89741	0.602058	0.345829	-3.22635	0.764796	0.885446	30.7262	0.234752	0.389455
BC059090	11704	Amelx	0.186298	0.188117	0.796991	-2.51704	0.287965	0.304209	-11.122	0.00183734	0.00604108	-1.01825	0.397973	0.811619	-7.04327	0.425482	0.497395	11704	4.59667	4.70667	4.65333	0.11	0.0566667	4.66	4.60333	-0.0566667	Amelx	amelogenin X chromosome
AY911505	11705	Amh	-3.32172	0.807768	0.917403	6.79883	0.0432626	0.0981661	1.64463	0.100624	0.104139	-5.32121	0.577188	0.848832	-10.771	0.561587	0.553288	11705	6.25	6.47	6.28	0.22	0.03	5.6	6.19	0.59	Amh	anti-Mullerian hormone
BC040366	11717	Ampd3	2.91757	0.639428	0.892958	3.10509	0.406084	0.365175	3.15209	0.680135	0.372873	-13.6589	0.0261615	0.591032	-14.0082	0.0311546	0.16307	11717	3.83333	3.77	3.86	-0.0633333	0.0266667	4.16667	4.42667	0.26	Ampd3	adenosine monophosphate deaminase 3
BC011211	11720	Mat1a	-4.7722	0.0598657	0.730938	-5.21638	0.276266	0.297427	-10.9857	0.0115053	0.0227196	4.64323	0.476224	0.829043	-0.722534	0.57239	0.555872	11720	4.005	4.36	4.01333	0.355	0.00833333	12.6467	12.4933	-0.153333	Mat1a	methionine adenosyltransferase I, alpha
BC009121	11722	Amy1	-6.04371	0.0250714	0.698816	-1.96112	0.422895	0.37355	-8.55595	0.0228024	0.0368952	9.89634	0.0346175	0.628217	0.0188955	0.688638	0.597804	11722	4.02	3.86	3.84333	-0.16	-0.176667	11.4433	11.275	-0.168333	Amy1	amylase 1, salivary
U72672	11730	Ang3	0.421726	0.82039	0.917554	-3.59632	0.144409	0.207987	-16.1372	0.00274613	0.00805555	-1.55187	0.770353	0.885504	-2.48758	0.888225	0.654095	11730	3.69	3.84667	3.59	0.156667	-0.1	3.90667	3.68667	-0.22	Ang3	angiogenin, ribonuclease A family, member 3
AF274752	11732	Ank	6.25307	0.220739	0.796495	-1.51321	0.617852	0.451806	-3.68507	0.347484	0.242079	-7.57184	0.29688	0.786156	-2.15555	0.9535	0.668295	11732	6.10667	6.125	5.96667	0.0183333	-0.14	8.14667	8.46667	0.32	Ank	progressive ankylosis
BC079910	11733	Ank1	-4.5355	0.0538143	0.730294	-5.61557	0.111916	0.177514	-2.7915	0.515654	0.313559	6.03659	0.253578	0.770445	-12.4344	0.0609716	0.218295	11733	5.33333	5.41333	5.48	0.08	0.146667	5.18667	5.25	0.0633333	Ank1	ankyrin 1, erythroid
BC061219	11733	Ank1	-5.90439	0.111001	0.76498	-11.081	0.0432037	0.0981555	-6.15523	0.0956008	0.100597	-23.0275	0.0742685	0.681192	-0.711263	0.377036	0.473309	11733	5.33333	5.41333	5.48	0.08	0.146667	5.18667	5.25	0.0633333	Ank1	ankyrin 1, erythroid
U89274	11735	Ank3	3.7411	0.974125	0.925045	12.5609	0.0644891	0.127004	30.2784	0.00583418	0.0139101	14.0067	0.12209	0.721704	-6.67012	0.183575	0.350955	11735	4.69	4.74	4.76	0.05	0.07	5.08333	5.02667	-0.0566667	Ank3	ankyrin 3, epithelial
L40631	11735	Ank3	-0.767137	0.95513	0.923376	-0.970773	0.285041	0.303085	1.34031	0.675309	0.371247	-3.17573	0.826795	0.89263	-0.861304	0.836548	0.641398	11735	4.69	4.74	4.76	0.05	0.07	5.08333	5.02667	-0.0566667	Ank3	ankyrin 3, epithelial
AF212924	11735	Ank3	5.36094	0.0685486	0.745503	-2.00303	0.642323	0.461473	-17.6017	0.000503585	0.00232406	5.62609	0.117257	0.722208	-5.86688	0.215516	0.374237	11735	4.69	4.74	4.76	0.05	0.07	5.08333	5.02667	-0.0566667	Ank3	ankyrin 3, epithelial
AB011370	11736	Ankfy1	1.37925	0.940377	0.924556	37.1395	2.18926e-05	0.000375324	41.0647	0.000100501	0.000704972	9.00558	0.190559	0.751836	20.0764	0.0614985	0.218372	11736	5.45	5.28667	5.41667	-0.163333	-0.0333333	6.79667	6.85667	0.06	Ankfy1	ankyrin repeat and FYVE domain containing 1
AF022957	11737	Anp32a	-1.17689	0.781224	0.912513	2.7394	0.397973	0.361239	3.66296	0.708164	0.381709	-7.71799	0.227241	0.773007	4.24264	0.971103	0.67213	11737	5.07333	5.20333	5.04	0.13	-0.0333333	6.93667	6.915	-0.0216667	Anp32a	acidic (leucine-rich) nuclear phosphoprotein 32 family, member A
BC003791	11739	Slc25a4	3.79928	0.336939	0.84412	6.14429	0.480514	0.399272	-0.317922	0.680686	0.372995	5.92491	0.583209	0.850043	1.07972	1	0.679527	11739	5.73333	5.17667	5.18333	-0.556667	-0.55	6.52	5.65	-0.87	Slc25a4	solute carrier family 25 (mitochondrial carrier, adenine nucleotide translocator), member 4
BC004570	11740	Slc25a5	2.99719	0.657566	0.895577	-5.12078	0.198241	0.249065	-2.35492	0.156682	0.140998	-2.18623	0.495789	0.829584	-19.7008	0.0281812	0.156895
BC012875	11744	Anxa11	5.26534	0.218826	0.797009	-5.38939	0.0876629	0.153504	-4.14304	0.569162	0.333627	5.83776	0.425451	0.819792	0.325138	0.569162	0.555483
BC055871	11746	Anxa4	-0.478066	0.682188	0.895696	0.953381	0.481244	0.399567	-4.60904	0.431751	0.279045	0.550967	0.755646	0.881697	13.5376	0.127694	0.301241	11746	4.27667	4.29333	4.3	0.0166667	0.0233333	7.91667	7.76333	-0.153333	Anxa4	annexin A4
U72941	11746	Anxa4	-4.2707	0.208901	0.797022	-0.213106	0.857535	0.531767	-6.35631	0.638245	0.358448	8.71453	0.0740045	0.682905	-4.12656	0.911515	0.658895	11746	4.27667	4.29333	4.3	0.0166667	0.0233333	7.91667	7.76333	-0.153333	Anxa4	annexin A4
BC003716	11747	Anxa5	8.55723	0.139079	0.787833	8.40892	0.801667	0.514626	-4.8812	0.131775	0.125665	-8.99643	0.76948	0.885278	12.0212	0.548463	0.549046	11747	5.49333	5.73333	5.55333	0.24	0.06	6.27667	6	-0.276667	Anxa5	annexin A5
BC005595	11749	Anxa6	6.86792	0.121512	0.780632	-5.13875	0.151401	0.213834	-8.33695	0.0757047	0.0854496	-5.85519	0.264508	0.775729	-13.6603	0.0450824	0.193926	11749	5.64333	5.62	5.88	-0.0233333	0.236667	8.54	8.40667	-0.133333	Anxa6	annexin A6
BC008997	11750	Anxa7	0.303703	0.950135	0.922482	11.0893	0.122209	0.187447	19.8736	0.0114617	0.0226758	2.39791	0.754518	0.881561	1.42307	0.50283	0.530499	11750	6.62333	6.3	6.48	-0.323333	-0.143333	8.47667	8.64	0.163333	Anxa7	annexin A7
BC013271	11752	Anxa8	-2.28281	0.650951	0.894339	0.149642	0.775743	0.505848	-10.7044	0.0165631	0.0292752	-12.8601	0.227621	0.771743	2.00795	0.687559	0.598045	11752	5.6	5.67	5.76667	0.07	0.166667	5.41667	5.45667	0.04	Anxa8	annexin A8
BC005626	11757	Prdx3	0.381567	0.937388	0.923374	-6.91539	0.0927568	0.159021	-10.4406	0.0162293	0.0287781	3.3405	0.671431	0.86846	3.68973	0.441408	0.502792	11757	5.62	5.48333	5.54667	-0.136667	-0.0733333	9.76333	9.57667	-0.186667	Prdx3	peroxiredoxin 3
AF004670	11758	Prdx6	1.06173	0.829465	0.918016	7.02086	0.0538265	0.113799	10.8227	0.00358136	0.00972188	-2.72561	0.472783	0.826653	2.75849	0.983634	0.675008	11758	10.3267	9.89667	10.17	-0.43	-0.156667	11.4	11.5633	0.163333	Prdx6	peroxiredoxin 6
AB017482	11761	Aox1	-2.91074	0.179573	0.792709	6.18508	0.102295	0.168322	9.9524	0.0102452	0.0208097	-2.9847	0.897854	0.898191	-2.82441	0.375114	0.471938	11761	5.31	5.62667	5.42	0.316667	0.11	8.16333	8.90667	0.743333	Aox1	aldehyde oxidase 1
BC008513	11764	Ap1b1	-0.706517	0.991374	0.92485	0.849671	0.657566	0.466512	9.35366	0.0141185	0.0261956	-2.8906	0.442711	0.822065	-15.5728	0.0644891	0.223303	11764	9.33333	8.39	9.31333	-0.943333	-0.02	9.25	9.27	0.02	Ap1b1	adaptor protein complex AP-1, beta 1 subunit
BC052703	11765	Ap1g1	5.54636	0.15737	0.789446	-13.3609	0.0280137	0.0740216	-14.4703	0.0477529	0.0623842	15.1479	0.000391414	0.341381	-10.5422	0.0968118	0.269771	11765	7.85333	7.33	7.83667	-0.523333	-0.0166667	6.97667	6.98	0.00333333	Ap1g1	adaptor protein complex AP-1, gamma 1 subunit
AF068707	11766	Ap1g2	-4.85723	0.286081	0.817029	-3.94413	0.954113	0.556349	1.3189	0.112044	0.112263	-16.0499	0.247973	0.7695	-16.716	0.059943	0.215864	11766	5.01333	5.12333	5.26667	0.11	0.253333	5.83	5.88667	0.0566667	Ap1g2	adaptor protein complex AP-1, gamma 2 subunit
BC052692	11769	Ap1s1	-0.139189	0.837617	0.919507	0.716202	0.873354	0.536354	-1.45669	0.698672	0.378679	-7.35619	0.466194	0.828009	-22.3247	0.0757047	0.241867	11769	7.91	7.61333	7.86667	-0.296667	-0.0433333	7.95667	8.15	0.193333	Ap1s1	adaptor protein complex AP-1, sigma 1
BC002148	11770	Fabp4	0.453705	0.946522	0.922654	-0.00441329	0.680317	0.474812	-10.5053	0.0209274	0.0346936	2.87466	0.476297	0.828669	7.0705	0.865573	0.64869	11770	3.45	3.61333	3.5	0.163333	0.05	4.88333	4.35	-0.533333	Fabp4	fatty acid binding protein 4, adipocyte
BC058099	11772	Ap2a2	0.601143	0.959518	0.923015	6.35743	0.115604	0.180921	5.41382	0.372452	0.253286	-14.7863	0.254942	0.771169	-5.13442	0.537666	0.546491	11772	7.19	7.08667	7.15667	-0.103333	-0.0333333	7.74	7.75	0.01	Ap2a2	adaptor protein complex AP-2, alpha 2 subunit
BC056352	11773	Ap2m1	-4.10078	0.498488	0.876589	-0.440387	0.861038	0.5333	26.7718	0.00315152	0.00887129	30.0724	0.00183359	0.436148	32.6577	0.0422942	0.188773
AF103809	11774	Ap3b1	-1.17133	0.770228	0.911266	4.64793	0.247842	0.281009	-5.12118	0.199633	0.166063	13.9866	0.0434728	0.641324	0.995456	0.438553	0.502614	11774	10.15	9.99	10.03	-0.16	-0.12	8.47333	8.37	-0.103333	Ap3b1	adaptor-related protein complex 3, beta 1 subunit
AY226992	11775	Ap3b2	-12.1329	0.00922083	0.573128	0.881535	0.440027	0.380925	-10.1325	0.180379	0.155385	-5.73783	0.826592	0.892913	-0.65948	0.228932	0.385934	11775	6.49667	6.56	6.61333	0.0633333	0.116667	6.75667	6.72667	-0.03	Ap3b2	adaptor-related protein complex 3, beta 2 subunit
BC058238	11776	Ap3d1	-2.95772	0.19635	0.796481	8.78691	0.371565	0.34866	7.62432	0.140712	0.131538	0.0226173	0.837358	0.892022	2.97128	0.506612	0.532538	11776	10.36	10.1933	10.2067	-0.166667	-0.153333	8.915	9.01	0.095	Ap3d1	adaptor-related protein complex 3, delta 1 subunit
AF084575	11777	Ap3s1	0.376122	0.546289	0.883353	11.3777	0.0472839	0.104332	5.48606	0.146274	0.134416	3.54795	0.592127	0.850889	0.750498	0.72458	0.60649
BC028319	11778	Ap3s2	2.08458	0.860004	0.921424	2.46778	0.195882	0.247824	4.04853	0.0882132	0.0950024	5.78882	0.860004	0.894559	4.48857	0.289958	0.425908	11778	6.08	5.66667	6.11333	-0.413333	0.0333333	6.17	6.20667	0.0366667	Ap3s2	adaptor-related protein complex 3, sigma 2 subunit
AF242858	11781	Ap4m1	4.74668	0.2184	0.79753	12.366	0.010671	0.0381356	27.9193	0.000183548	0.00109644	9.78569	0.151712	0.734488	28.5778	0.000741326	0.0176797	11781	8.075	8.24	8.02667	0.165	-0.0483333	6.56333	6.38	-0.183333	Ap4m1	adaptor-related protein complex AP-4, mu 1
AF092093	11782	Ap4s1	-8.33536	0.0380983	0.704611	-0.768139	0.899982	0.543716	1.80581	0.615148	0.350513	7.79237	0.264657	0.774589	-2.85026	0.706134	0.602368	11782	8.10667	7.84333	8.06	-0.263333	-0.0466667	7.83667	7.73667	-0.1	Ap4s1	adaptor-related protein complex AP-4, sigma 1
AF064071	11783	Apaf1	-5.73456	0.0443304	0.718402	1.00396	0.615148	0.450849	-1.05403	0.203175	0.167932	3.63632	0.0784783	0.690748	-4.16883	0.479581	0.520587	11783	4.52333	4.54	4.63667	0.0166667	0.113333	5.03667	4.715	-0.321667	Apaf1	apoptotic peptidase activating factor 1
BC060269	11784	Apba2	-9.20949	0.706134	0.901777	-4.87041	0.450785	0.385661	-11.4109	0.197653	0.165002	3.64575	0.91243	0.897333	-1.81065	0.362183	0.464955	11784	4.75667	4.9	4.91	0.143333	0.153333	4.56667	4.62667	0.06	Apba2	amyloid beta (A4) precursor protein-binding, family A, member 2
BC057620	11784	Apba2	-0.751397	0.721575	0.903482	-12.6646	0.345156	0.335236	-57.5031	0.702935	0.380028	-37.1301	0.351583	0.800379	28.5748	0.434521	0.501531	11784	4.75667	4.9	4.91	0.143333	0.153333	4.56667	4.62667	0.06	Apba2	amyloid beta (A4) precursor protein-binding, family A, member 2
AF206720	11785	Apbb1	-7.0415	0.367254	0.857301	3.33798	0.693826	0.47965	4.84127	0.638453	0.358428	-5.4567	0.770228	0.88582	-17.8449	0.190875	0.356365	11785	6.17	6.20333	6.30333	0.0333333	0.133333	5.46667	5.59	0.123333	Apbb1	amyloid beta (A4) precursor protein-binding, family B, member 1
BC048395	11785	Apbb1	-7.3175	0.29644	0.821605	2.66851	0.705332	0.483813	0.71813	0.688635	0.375222	-8.3502	0.413159	0.815376	1.81082	0.29644	0.429213	11785	6.17	6.20333	6.30333	0.0333333	0.133333	5.46667	5.59	0.123333	Apbb1	amyloid beta (A4) precursor protein-binding, family B, member 1
AY650904	11787	Apbb2	3.54826	0.381974	0.861031	0.371021	0.920205	0.548622	2.68087	0.402123	0.266962	-20.4114	0.0803726	0.691147	-3.54979	0.905759	0.658147	11787	5.28	5.17333	5.48333	-0.106667	0.203333	6.53	6.50667	-0.0233333	Apbb2	amyloid beta (A4) precursor protein-binding, family B, member 2
BC076587	11787	Apbb2	-0.715511	0.741069	0.906095	-1.68645	0.581819	0.438907	2.36286	0.206431	0.169759	-4.88952	0.448413	0.824566	0.217418	0.488139	0.523901	11787	5.28	5.17333	5.48333	-0.106667	0.203333	6.53	6.50667	-0.0233333	Apbb2	amyloid beta (A4) precursor protein-binding, family B, member 2
M88127	11789	Apc	0.0731545	0.789408	0.914422	-1.46274	0.582408	0.438638	11.0867	0.0246648	0.0391665	14.9306	0.17666	0.740979	8.20379	0.825912	0.637473	11789	4.85	4.82	4.96	-0.03	0.11	5.56	5.58333	0.0233333	Apc	adenomatosis polyposis coli
U57098	11790	Speg	-9.65485	0.13189	0.783252	6.91094	0.434521	0.378806	-3.20978	0.479904	0.299703	3.7383	0.865954	0.895345	-2.7185	0.527756	0.541719	11790	3.92667	4.02	4.05333	0.0933333	0.126667	3.9	3.98	0.08	Speg	SPEG complex locus
AF215896	11790	Speg	1.45023	0.574819	0.887079	-12.1711	0.069709	0.132216	-4.96084	0.72238	0.386257	-12.7818	0.286496	0.781303	7.8478	0.822456	0.636511	11790	3.92667	4.02	4.05333	0.0933333	0.126667	3.9	3.98	0.08	Speg	SPEG complex locus
BC048698	11790	Speg	-5.76779	0.298576	0.825894	-11.5105	0.0594282	0.121262	-6.2639	0.25889	0.19881	-6.01563	0.187498	0.749102	-11.1071	0.0362684	0.17618	11790	3.92667	4.02	4.05333	0.0933333	0.126667	3.9	3.98	0.08	Speg	SPEG complex locus
BC052401	11792	Apex1	-0.512527	0.860004	0.921089	-4.98886	0.468408	0.393479	-4.16309	0.709644	0.382312	12.5795	0.116946	0.721523	8.14763	0.543524	0.548216	11792	8.80667	8.67667	8.80667	-0.13	0	8.80667	8.91333	0.106667	Apex1	apurinic/apyrimidinic endonuclease 1
AB048349	11793	Atg5	0.453818	0.447624	0.866309	-1.7971	0.768132	0.503901	7.0387	0.426545	0.276928	4.19686	0.376449	0.806707	4.72506	0.514288	0.535992	11793	4.85	4.82333	4.89	-0.0266667	0.04	7.65	7.69	0.04	Atg5	autophagy-related 5 (yeast)
BC011338	11796	Birc3	0.553574	0.798912	0.915533	-2.87458	0.798912	0.513751	-2.04031	0.209777	0.171707	-13.8186	0.921946	0.900354	12.8934	0.231935	0.386473	11796	5.37333	5.71333	5.43667	0.34	0.0633333	6.68667	6.72667	0.04	Birc3	baculoviral IAP repeat-containing 3
L49433	11797	Birc2	-2.8194	0.217838	0.797254	-42.9063	3.5657e-08	3.39432e-06	12.1873	0.0494337	0.0638906	-10.7908	0.76324	0.884819	15.4204	0.0343919	0.171895	11797	9.76	9.31333	9.44333	-0.446667	-0.316667	7.9	7.62333	-0.276667	Birc2	baculoviral IAP repeat-containing 2
U88990	11798	Xiap	-2.63916	0.489025	0.876106	2.22913	0.295035	0.307937	-8.07232	0.0166901	0.0294785	6.8324	0.359537	0.802117	22.0499	0.000763195	0.0180222	11798	3.82	3.84	3.83667	0.02	0.0166667	5.10333	5.36	0.256667	Xiap	X-linked inhibitor of apoptosis
U36842	11798	Xiap	8.78118	0.102069	0.757273	0.227593	0.480325	0.399152	-10.8713	0.0170626	0.029897	2.9096	0.809388	0.888197	-4.25603	0.321361	0.442072	11798	3.82	3.84	3.83667	0.02	0.0166667	5.10333	5.36	0.256667	Xiap	X-linked inhibitor of apoptosis
AB013819	11799	Birc5	0.739198	0.537192	0.884962	4.76513	0.500844	0.407718	10.6868	0.925511	0.445018	-11.5569	0.217154	0.766318	13.1302	0.254022	0.400981	11799	9.49	9.13333	9.29333	-0.356667	-0.196667	3.89667	3.79	-0.106667	Birc5	baculoviral IAP repeat-containing 5
BC007133	11800	Api5	-0.745839	0.927425	0.921415	-13.8638	0.374495	0.350119	-0.0296538	0.802212	0.411174	-9.03926	0.425451	0.820122	3.14453	0.665264	0.591706	11800	7.85333	6.32333	7.71	-1.53	-0.143333	7.78	7.76333	-0.0166667	Api5	apoptosis inhibitor 5
AF011428	11801	Cd5l	-1.72448	0.814086	0.917363	-17.0012	0.00769585	0.0301545	-1.92614	0.768798	0.401301	11.0311	0.95312	0.901021	-23.9585	0.00477397	0.0595903	11801	4.95333	4.88333	5.10667	-0.07	0.153333	9.68	8.275	-1.405	Cd5l	CD5 antigen-like
BC051999	11804	Aplp2	1.83805	0.973047	0.925035	2.33418	0.336803	0.331358	-4.83144	0.187613	0.159386	-4.38941	0.565717	0.846716	2.43374	0.646571	0.583852	11804	9.41667	8.48333	9.34333	-0.933333	-0.0733333	10.3567	10.4033	0.0466667	Aplp2	amyloid beta (A4) precursor-like protein 2
BC012253	11806	Apoa1	3.31196	0.861582	0.920469	-4.87574	0.742753	0.495757	-5.9089	0.781836	0.404661	-14.6756	0.394606	0.811248	-17.711	0.00175853	0.0313501	11806	5.58	5.62333	5.77	0.0433333	0.19	13.4467	13.2833	-0.163333	Apoa1	apolipoprotein A-I
BC031786	11807	Apoa2	0.491363	0.696722	0.897029	-2.8013	0.545089	0.425393	-2.52357	0.417787	0.273332	0.355939	0.983634	0.903371	1.39635	0.829465	0.638164	11807	5.7	5.52333	5.73	-0.176667	0.03	14.0933	13.9767	-0.116667	Apoa2	apolipoprotein A-II
BC010769	11808	Apoa4	-2.1166	0.594601	0.890099	0.262723	0.723992	0.489356	-8.37763	0.194245	0.163144	-0.24073	0.643688	0.860336	-8.13757	0.665227	0.591795	11808	4.66	4.71667	4.85667	0.0566667	0.196667	10.26	9.79	-0.47	Apoa4	apolipoprotein A-IV
U22264	11810	Apobec1	-1.20868	0.809388	0.916839	-0.986603	0.610589	0.449274	-6.87827	0.0725396	0.083238	-8.4898	0.376449	0.807007	17.411	0.0570505	0.211185	11810	5.59333	5.60667	5.92667	0.0133333	0.333333	7.04	6.90333	-0.136667	Apobec1	apolipoprotein B mRNA editing enzyme, catalytic polypeptide 1
AF161699	11811	Apobec2	-2.95625	0.664212	0.894988	-5.12444	0.388836	0.357121	-1.35815	0.302921	0.221204	-7.8199	0.9535	0.90064	-7.23096	0.388836	0.478475	11811	4.17667	4.50333	4.34	0.326667	0.163333	4.02333	3.83333	-0.19	Apobec2	apolipoprotein B mRNA editing enzyme, catalytic polypeptide 2
BC038887	11812	Apoc1	-1.26068	0.92601	0.921657	-6.72767	0.150807	0.213445	6.17908	0.100121	0.103771	-7.27634	0.39109	0.810679	-22.1942	0.00561282	0.0658392	11812	5.66667	5.41667	5.86333	-0.25	0.196667	13.25	13.1967	-0.0533333	Apoc1	apolipoprotein C-I
BC019398	11812	Apoc1	-6.03442	0.359462	0.852072	-3.05108	0.398721	0.36132	3.42269	0.27238	0.20601	-4.70064	0.728679	0.878658	-9.7927	0.135941	0.307858	11812	5.66667	5.41667	5.86333	-0.25	0.196667	13.25	13.1967	-0.0533333	Apoc1	apolipoprotein C-I
BC021776	11814	Apoc3	-0.153838	0.838982	0.919703	0.973033	0.613578	0.450319	-6.50455	0.24735	0.192896	-6.92004	0.523633	0.837656	-16.7518	0.0278818	0.156072	11814	4.65667	4.39	4.73	-0.266667	0.0733333	13.07	12.8167	-0.253333	Apoc3	apolipoprotein C-III
BC019811	11818	Apoh	4.45463	0.50957	0.87692	-3.11696	0.405131	0.364771	1.26906	0.0676756	0.0793644	3.46387	0.581365	0.849981	9.79404	0.715602	0.605212	11818	8.86333	9.40667	8.81	0.543333	-0.0533333	13.3533	13.2767	-0.0766667	Apoh	apolipoprotein H
BC042484	11819	Nr2f2	-5.73922	0.105638	0.756511	1.80838	0.668984	0.470388	0.607693	0.814014	0.414105	4.72074	0.593399	0.850425	-4.82771	0.500934	0.530129	11819	3.86667	3.91333	3.78333	0.0466667	-0.0833333	5.56333	5.13	-0.433333	Nr2f2	nuclear receptor subfamily 2, group F, member 2
AY267348	11820	App	-4.7326	0.234752	0.802624	0.85278	0.965908	0.559511	-12.7934	0.00708758	0.0159754	7.59751	0.351461	0.800606	-12.5093	0.11378	0.287	11820	8.155	8.43333	7.71333	0.278333	-0.441667	8.73	8.64333	-0.0866667	App	amyloid beta (A4) precursor protein
AB033539	11821	Aprt	2.50663	0.738047	0.905934	-7.07464	0.00926521	0.0344882	11.8706	0.0319278	0.0470531	-2.37735	0.428806	0.816526	-4.54003	0.292678	0.427116	11821	11.3367	10.91	11.36	-0.426667	0.0233333	9.085	8.88	-0.205	Aprt	adenine phosphoribosyl transferase
BC007125	11826	Aqp1	7.86554	0.126236	0.783144	-11.3812	0.0322935	0.0812132	-7.27586	0.287069	0.213127	11.9708	0.0670908	0.675645	9.68771	0.765642	0.620594	11826	4.63333	4.81667	4.65	0.183333	0.0166667	9.32333	9.12333	-0.2	Aqp1	aquaporin 1
AF020519	11827	Aqp2	-0.846637	0.70226	0.899325	-2.96539	0.267888	0.292852	-3.44627	0.171592	0.150242	-6.37979	0.504545	0.831142	-21.7199	0.101165	0.275263	11827	5.91	5.86	5.96333	-0.05	0.0533333	5.52	5.89667	0.376667	Aqp2	aquaporin 2
AB019039	11828	Aqp3	2.9862	0.548463	0.883812	7.20043	0.856042	0.531643	9.92145	0.856042	0.427246	7.43297	0.171441	0.741786	-4.20186	0.342651	0.454239	11828	4.44	4.40667	4.48	-0.0333333	0.04	4.25	4.365	0.115	Aqp3	aquaporin 3
AF469168	11829	Aqp4	3.30049	0.958965	0.923206	-4.50704	0.0197425	0.0587493	-15.9023	3.29575e-07	1.151e-05	-8.69789	0.00838983	0.558968	-2.14723	0.874208	0.649908	11829	4.36667	4.58667	4.51667	0.22	0.15	5.01	5.44	0.43	Aqp4	aquaporin 4
AF087654	11830	Aqp5	3.10812	0.448581	0.86532	-3.74794	0.442823	0.381629	-1.37421	0.171958	0.150473	1.75161	0.888682	0.897405	-6.98781	0.171958	0.340184	11830	5.02333	5.12	5.04	0.0966667	0.0166667	5.16	5.09	-0.07	Aqp5	aquaporin 5
BC115586	11831	Aqp6	1.11942	0.741069	0.905343	-1.38363	0.504545	0.408451	-2.01163	0.790512	0.407766	-18.6546	0.0200172	0.573264	-6.56414	0.29688	0.428902	11831	4.07667	4.21667	4.18667	0.14	0.11	4.09667	3.965	-0.131667	Aqp6	aquaporin 6
AB010100	11832	Aqp7	-2.78574	0.734889	0.906021	-9.59526	0.0199081	0.0589609	2.93654	0.465287	0.293578	-6.73486	0.882224	0.898259	1.07526	0.775094	0.623066	11832	8.19667	8.57	8.19667	0.373333	0	7.11333	7.07667	-0.0366667	Aqp7	aquaporin 7
AF018952	11833	Aqp8	-0.313904	0.856042	0.922276	5.2694	0.758836	0.500215	-1.9332	0.576708	0.336941	0.917416	0.716732	0.877635	6.01195	0.567217	0.555593	11833	5.81	5.91667	5.59	0.106667	-0.22	7.89333	7.95667	0.0633333	Aqp8	aquaporin 8
M37890	11835	Ar	2.8373	0.972071	0.924346	-19.3018	0.000424446	0.00370684	-19.0678	0.000297164	0.00158595	-10.0121	0.851878	0.892655	-9.68647	0.12063	0.293816	11835	5.76	6.31333	6.24667	0.553333	0.486667	5.96	6.28667	0.326667	Ar	androgen receptor
AB158252	11836	Araf	2.97491	0.428173	0.867888	-8.61976	0.0290943	0.0758902	-5.2463	0.116098	0.114952	0.589745	0.562012	0.844067	1.67387	0.476064	0.519824	11836	5.34333	5.29333	5.30667	-0.05	-0.0366667	6.63333	6.65	0.0166667	Araf	v-raf murine sarcoma 3611 viral oncogene homolog
AF162777	11838	Arc	-2.26353	0.928503	0.921492	3.78237	0.311787	0.318529	15.2322	0.00150818	0.00524725	-2.98357	0.738047	0.879453	-3.04787	0.356659	0.462258	11838	10.8533	10.6067	10.77	-0.246667	-0.0833333	6.24667	6.64333	0.396667	Arc	activity regulated cytoskeletal-associated protein
BC009138	11839	Areg	4.8935	0.0984957	0.750417	-3.48366	0.912294	0.546319	1.51822	0.131133	0.125279	-17.0606	0.922577	0.900055	27.0945	0.315247	0.438689	11839	3.85	4.105	4.02333	0.255	0.173333	4.1	4.11	0.01	Areg	amphiregulin
BC021403	11840	Arf1	-3.28481	0.920611	0.92516	11.611	0.000267948	0.00259301	11.2084	0.00262307	0.00780459	2.19268	0.818902	0.891095	15.866	0.0541123	0.206901	11840	10.29	9.54333	10.2533	-0.746667	-0.0366667	10.4	10.3833	-0.0166667	Arf1	ADP-ribosylation factor 1
D87898	11840	Arf1	-9.44044	0.0305393	0.716356	-1.86353	0.900053	0.543342	6.65503	0.150614	0.137226	1.56384	0.328643	0.793003	2.08286	0.727183	0.607047	11840	10.29	9.54333	10.2533	-0.746667	-0.0366667	10.4	10.3833	-0.0166667	Arf1	ADP-ribosylation factor 1
BC010487	11841	Arf2	4.47745	0.17166	0.788375	8.16835	0.0594223	0.121277	-2.2764	0.837197	0.421371	12.4888	0.0725396	0.684082	7.03602	0.396036	0.483098	11841	5.36333	4.98	5.44333	-0.383333	0.08	4.895	5.04333	0.148333	Arf2	ADP-ribosylation factor 2
BC014778	11842	Arf3	-12.8979	0.0167863	0.636494	9.08307	0.333859	0.330096	-0.360662	0.947763	0.451733	-29.9897	0.0641921	0.674539	-10.0419	0.403528	0.48563	11842	7.81333	7.64333	7.79667	-0.17	-0.0166667	7.63333	7.71333	0.08	Arf3	ADP-ribosylation factor 3
BC115650	11843	Arf4	-1.09623	0.418503	0.8658	-11.4191	0.0101123	0.0367047	8.47987	0.0629503	0.0756238	1.73441	0.603605	0.852111	1.99982	0.79051	0.626462	11843	9.06667	9.305	8.96	0.238333	-0.106667	10.3833	10.17	-0.213333	Arf4	ADP-ribosylation factor 4
BC003478	11845	Arf6	0.231661	0.895547	0.922986	-2.12698	0.895547	0.542342	-1.14787	0.975063	0.458284	-3.94017	0.630239	0.858385	-1.93777	0.441908	0.503097	11845	8.20667	7.845	8.16333	-0.361667	-0.0433333	8.4	8.6	0.2	Arf6	ADP-ribosylation factor 6
BC013341	11846	Arg1	-3.80652	0.566251	0.885921	-6.37146	0.163624	0.223725	-1.76489	0.409448	0.270174	4.36351	0.730734	0.879845	0.193862	0.81429	0.633504	11846	3.68667	3.725	3.8	0.0383333	0.113333	12.85	12.73	-0.12	Arg1	arginase, liver
AF014371	11848	Rhoa	5.34681	0.23758	0.802425	11.5827	9.64464e-05	0.00118185	22.8209	1.42538e-05	0.000168994	-8.25918	0.511732	0.834338	3.26654	0.517781	0.53761
AF178958	11848	Rhoa	3.30482	0.888225	0.922311	9.95639	0.0676756	0.130161	0.400391	0.991374	0.462244	-4.29221	0.221817	0.769099	-2.11636	0.770353	0.62166
AF481943	11852	Rhob	-0.393096	0.367819	0.855905	5.05109	0.360713	0.342978	-1.20135	0.978553	0.459092	0.259812	0.435629	0.819221	-6.17527	0.178906	0.347721	11852	7.62	6.01	6.75	-1.61	-0.87	9.27667	9.3	0.0233333	Rhob	ras homolog gene family, member B
BC047989	11854	Rhod	-2.74326	0.561044	0.884871	-1.24362	0.825912	0.521399	10.324	0.974934	0.458282	-15.4464	0.0897454	0.698306	4.0046	0.460273	0.511263	11854	5.51667	5.66333	5.61333	0.146667	0.0966667	6.86667	6.87667	0.01	Rhod	ras homolog gene family, member D
AF012273	11856	Arhgap6	1.77248	0.878886	0.923452	-2.89175	0.334502	0.330028	8.28525	0.932534	0.447595	6.23181	0.400391	0.813955	-3.86577	0.790811	0.626333	11856	3.31333	3.50667	3.45333	0.193333	0.14	4.51333	4.34333	-0.17	Arhgap6	Rho GTPase activating protein 6
BC031763	11857	Arhgdib	5.73897	0.106135	0.758041	-3.44343	0.21373	0.259008	-2.7	0.082539	0.090636	-7.87732	0.247098	0.771944	-6.57123	0.310496	0.437089	11857	5.77333	5.78667	5.97	0.0133333	0.196667	6.28333	5.97	-0.313333	Arhgdib	Rho, GDP dissociation inhibitor (GDI) beta
BC003725	11861	Arl4a	3.96261	0.98016	0.925259	-22.8687	3.0076e-05	0.000479276	-10.3156	0.00984225	0.0202024	-0.237328	0.731462	0.879691	2.04135	0.0594282	0.21541	11861	7.99	7.43667	7.87	-0.553333	-0.12	5.62	5.8	0.18	Arl4a	ADP-ribosylation factor-like 4A
BC012870	11863	Arnt	3.04828	0.590204	0.890804	15.6159	0.0155565	0.0497028	32.2197	0.0134945	0.0255282	8.23075	0.436633	0.81993	13.2674	0.26279	0.406914	11863	5.71	5.50667	5.63333	-0.203333	-0.0766667	6.68	6.57333	-0.106667	Arnt	aryl hydrocarbon receptor nuclear translocator
BC054546	11864	Arnt2	4.98248	0.211263	0.796647	-7.58676	0.0483709	0.105955	-5.87541	0.0325004	0.0476167	-9.85371	0.165977	0.742135	2.22789	0.101791	0.27648	11864	4.47667	4.55	4.60667	0.0733333	0.13	4.55	4.55	0	Arnt2	aryl hydrocarbon receptor nuclear translocator 2
AB014494	11865	Arntl	-3.57827	0.364728	0.853365	-2.31366	0.437825	0.380348	3.00963	0.446436	0.285538	-2.47425	0.596574	0.851963	-2.82351	0.777334	0.623869	11865	5.09	5.43	5.36	0.34	0.27	4.87667	5.32667	0.45	Arntl	aryl hydrocarbon receptor nuclear translocator-like
AB012601	11865	Arntl	-0.820485	0.901894	0.923037	-8.48129	0.0157512	0.0502185	-2.03581	0.637409	0.35851	-5.58451	0.755193	0.881706	12.7788	0.133359	0.305598	11865	5.09	5.43	5.36	0.34	0.27	4.87667	5.32667	0.45	Arntl	aryl hydrocarbon receptor nuclear translocator-like
AF162768	11867	Arpc1b	8.30534	0.0345531	0.715891	6.63548	0.055333	0.115766	7.56371	0.199673	0.166059	2.42678	0.346354	0.800827	8.29384	0.21696	0.375538
BC063760	11870	Art1	-7.82288	0.0369494	0.708723	-4.70911	0.0828331	0.147546	-2.10952	0.686161	0.37462	4.91953	0.781299	0.885078	-10.3757	0.0280724	0.156652	11870	6.55667	6.63333	6.59333	0.0766667	0.0366667	6	5.97667	-0.0233333	Art1	ADP-ribosyltransferase 1
AF016462	11871	Art2a-ps	1.88128	0.734277	0.905722	-6.03131	0.0738204	0.137222	-16.8767	0.00368299	0.00993023	-1.21685	0.757117	0.881734	13.5713	0.176945	0.346088	11871	3.83	3.76333	3.82333	-0.0666667	-0.00666667	4.23	4.04	-0.19	Art2a-ps	ADP-ribosyltransferase 2a, pseudogene
AF016463	11872	Art2b	8.29366	0.714148	0.901771	-17.5509	0.0444173	0.0996981	-21.9997	9.45686e-05	0.000677843	-5.98339	0.978618	0.902479	-14.5144	0.635858	0.58078	11872	4.64667	4.68	4.61667	0.0333333	-0.03	4.94667	4.77333	-0.173333	Art2b	ADP-ribosyltransferase 2b
BC116823	11875	Art5	-9.50337	0.0385827	0.704285	-9.30554	0.0352549	0.0858785	-1.73797	0.762785	0.399603	2.40166	0.912073	0.897412	-11.325	0.0310096	0.162903	11875	8.60333	8.43	8.56667	-0.173333	-0.0366667	6.08333	5.37	-0.713333	Art5	ADP-ribosyltransferase 5
AF109402	11876	Artn	0.354343	0.538012	0.883447	-8.11475	0.0504484	0.108651	8.38859	0.612051	0.349598	-11.4978	0.256356	0.773822	-3.792	0.903889	0.658028	11876	6.78	7.33667	6.79667	0.556667	0.0166667	5.04	5.00667	-0.0333333	Artn	artemin
BC056980	11877	Arvcf	-1.03528	0.764215	0.911804	1.65908	0.632617	0.457589	3.68532	0.764215	0.400125	-10.3242	0.880784	0.897777	8.78324	0.248936	0.398043	11877	5.13	5.13333	5.18333	0.00333333	0.0533333	5.32333	5.02667	-0.296667	Arvcf	armadillo repeat gene deleted in velo-cardio-facial syndrome
AF286214	11877	Arvcf	-3.98631	0.149243	0.790963	1.30194	0.826213	0.521554	-1.45619	0.532469	0.319666	-11.424	0.0417186	0.636319	-6.846	0.250365	0.399676	11877	5.13	5.13333	5.18333	0.00333333	0.0533333	5.32333	5.02667	-0.296667	Arvcf	armadillo repeat gene deleted in velo-cardio-facial syndrome
AF286212	11877	Arvcf	-0.130951	0.960788	0.923754	-6.78956	0.0394528	0.0925038	-8.67566	0.214964	0.174878	2.46805	0.831292	0.891267	-0.601968	0.952084	0.667931	11877	5.13	5.13333	5.18333	0.00333333	0.0533333	5.32333	5.02667	-0.296667	Arvcf	armadillo repeat gene deleted in velo-cardio-facial syndrome
AB006103	11878	Arx	-3.86284	0.549566	0.883512	1.7791	0.68888	0.477564	-5.76716	0.239877	0.188551	-5.16529	0.461625	0.826834	-10.0877	0.0564994	0.209792	11878	3.83	3.86	3.89333	0.03	0.0633333	3.83333	3.89	0.0566667	Arx	aristaless related homeobox
BC055876	11881	Arsb	4.13271	0.798426	0.915688	-15.9824	0.0466668	0.10321	-18.9883	0.0128956	0.0247246	-3.32648	0.527556	0.839637	3.1972	0.925038	0.661873	11881	5.48	5.68333	5.755	0.203333	0.275	7.55333	7.15	-0.403333	Arsb	arylsulfatase B
BC011284	11883	Arsa	-8.75263	0.0412456	0.714387	-1.73192	0.893928	0.541942	13.1921	0.00303529	0.00863625	-4.03278	0.372222	0.804597	-2.97363	0.861582	0.64745	11883	11.2833	10.6767	11.2033	-0.606667	-0.08	8.48333	9.19333	0.71	Arsa	arylsulfatase A
AF157500	11886	Asah1	-4.31713	0.2184	0.797135	2.93775	0.753725	0.499047	1.06507	0.496152	0.305868	-1.30766	0.646571	0.86131	5.43034	0.236997	0.390511	11886	6.38	6.12667	6.38	-0.253333	0	8.96667	8.48667	-0.48	Asah1	N-acylsphingosine amidohydrolase 1
BC022106	11889	Asgr1	-2.33555	0.675309	0.894598	-5.20775	0.427206	0.37567	-1.22011	0.263107	0.201212	15.1708	0.0669832	0.676455	-8.08517	0.09507	0.268379	11889	3.94333	4.00667	4.03	0.0633333	0.0866667	11.4433	11.3467	-0.0966667	Asgr1	asialoglycoprotein receptor 1
BC011197	11890	Asgr2	4.57056	0.888906	0.922141	-8.45107	0.086462	0.152049	-7.80579	0.0655698	0.0777029	-18.1889	0.620416	0.856518	15.4873	0.328162	0.444885	11890	4.28	4.495	4.49333	0.215	0.213333	10.3467	10.2933	-0.0533333	Asgr2	asialoglycoprotein receptor 2
BC008173	11891	Rab27a	-6.47327	0.214305	0.798208	9.16981	0.396036	0.360967	23.2711	0.469282	0.295317	11.1689	0.14533	0.730118	-42.7788	0.0879378	0.259006	11891	5.59	5.48	5.25667	-0.11	-0.333333	4.16	4.04667	-0.113333	Rab27a	RAB27A, member RAS oncogene family
AB046693	11891	Rab27a	-1.77683	0.272464	0.813054	7.63699	0.505231	0.408658	-0.747901	0.638128	0.358505	-9.67682	0.289958	0.780976	-17.6472	0.0919302	0.264773	11891	5.59	5.48	5.25667	-0.11	-0.333333	4.16	4.04667	-0.113333	Rab27a	RAB27A, member RAS oncogene family
AF304376	11891	Rab27a	3.70191	0.382034	0.860573	-7.11408	0.280214	0.29975	-5.34595	0.557743	0.32947	-3.32509	0.749871	0.882184	-9.92881	0.221022	0.379769	11891	5.59	5.48	5.25667	-0.11	-0.333333	4.16	4.04667	-0.113333	Rab27a	RAB27A, member RAS oncogene family
BC002074	11898	Ass1	1.87859	0.620549	0.892308	1.95526	0.378063	0.352072	18.6578	0.10055	0.104143	-9.42495	0.358778	0.802663	-12.4177	0.0799686	0.247831
BC087556	11898	Ass1	2.35474	0.719611	0.902903	-0.410953	0.95093	0.555694	0.264245	0.696722	0.377872	-7.5132	0.0794529	0.693389	4.32911	0.766131	0.62092
BC094666	11899	Astn1	-5.10181	0.200312	0.797079	-5.74712	0.206105	0.253591	-7.41243	0.0228564	0.0369502	-0.609109	0.659588	0.863306	5.92703	0.806679	0.631654	11899	4.08	4.06333	4.36667	-0.0166667	0.286667	4.31333	4.32333	0.01	Astn1	astrotactin 1
BC019447	11905	Serpinc1	3.94097	0.435629	0.86913	28.9373	5.7282e-07	2.35465e-05	31.6237	4.28775e-06	7.07728e-05	1.74907	0.871861	0.895532	6.44997	0.216236	0.374795	11905	4.52333	4.75667	4.66333	0.233333	0.14	13.3167	13.2	-0.116667	Serpinc1	serine (or cysteine) peptidase inhibitor, clade C (antithrombin), member 1
BC033377	11905	Serpinc1	-3.99241	0.878	0.923213	13.37	0.00338363	0.0169714	19.6844	0.0176754	0.0306723	-19.7268	0.111639	0.724012	3.01923	0.716732	0.605504	11905	4.52333	4.75667	4.66333	0.233333	0.14	13.3167	13.2	-0.116667	Serpinc1	serine (or cysteine) peptidase inhibitor, clade C (antithrombin), member 1
D26046	11906	Zfhx3	-1.62389	0.829465	0.917912	3.82591	0.674107	0.472319	-9.48948	0.189238	0.16025	-8.09423	0.622497	0.85795	-11.4561	0.0777108	0.244374	11906	4.98333	4.77667	4.93667	-0.206667	-0.0466667	4.99333	4.95	-0.0433333	Zfhx3	zinc finger homeobox 3
AF079096	11907	Ate1	3.97436	0.93473	0.923193	-2.33648	0.81863	0.519413	-4.5291	0.611626	0.349531	11.0216	0.168869	0.74249	-1.75285	1	0.67972	11907	7.02	6.32667	6.88	-0.693333	-0.14	6.95667	6.885	-0.0716667	Ate1	arginyltransferase 1
BC006871	11908	Atf1	-3.03967	0.191192	0.795939	0.747544	0.851878	0.529931	7.67103	0.315554	0.227173	11.3463	0.129235	0.725354	-1.49831	0.78838	0.62636	11908	7.77	6.85	7.6	-0.92	-0.17	8.15667	8.43	0.273333	Atf1	activating transcription factor 1
AF483482	11909	Atf2	0.0245673	0.942611	0.923792	18.6661	8.91873e-05	0.00111789	24.3771	0.000222483	0.00126168	-0.554798	0.975387	0.901753	-2.36498	0.734325	0.609196	11909	7.83667	7.07	7.67667	-0.766667	-0.16	8.33333	8.22667	-0.106667	Atf2	activating transcription factor 2
BC079883	11909	Atf2	2.03431	0.397973	0.863785	0.707686	0.620549	0.452844	-1.56183	0.932639	0.447499	23.2202	0.00942846	0.563004	8.26231	0.562186	0.553702	11909	7.83667	7.07	7.67667	-0.766667	-0.16	8.33333	8.22667	-0.106667	Atf2	activating transcription factor 2
AY329367	11910	Atf3	-0.405795	0.900623	0.922762	-4.70229	0.0971083	0.163065	-5.81142	0.0751658	0.0851928	9.23873	0.328722	0.792197	-4.77811	0.443033	0.503131	11910	6.435	5.935	6.18667	-0.5	-0.248333	6.44333	10.8	4.35667	Atf3	activating transcription factor 3
BC085169	11911	Atf4	3.6944	0.656322	0.896909	10.1024	0.000380679	0.00340518	14.4078	0.00430605	0.0112092	1.82912	0.533287	0.839062	1.71937	0.726976	0.607179	11911	8.56333	8.19	8.7	-0.373333	0.136667	9.71333	9.69	-0.0233333	Atf4	activating transcription factor 4
U43678	11920	Atm	-1.73083	0.905446	0.922474	2.58504	0.24744	0.281189	12.7211	0.00364794	0.00985553	17.4825	0.0397004	0.639065	10.5223	0.14869	0.322111	11920	5.41667	5.44333	5.36333	0.0266667	-0.0533333	5.96667	5.89333	-0.0733333	Atm	ataxia telangiectasia mutated homolog (human)
BC010820	11921	Atoh1	-7.32511	0.571573	0.886295	-0.301599	0.71167	0.485839	-4.81426	0.826844	0.418184	11.979	0.385689	0.81022	5.06984	0.909914	0.658796	11921	4.98	5.40667	5.25	0.426667	0.27	4.87	5.13333	0.263333	Atoh1	atonal homolog 1 (Drosophila)
BC087831	11922	Neurod6	-6.12962	0.188632	0.797111	-2.11352	0.54424	0.425354	-15.1981	0.000755847	0.00315332	6.76111	0.0278131	0.597843	2.90677	0.890859	0.654986	11922	3.02667	3.02667	2.99667	0	-0.03	3.09333	3.07	-0.0233333	Neurod6	neurogenic differentiation 6
BC054391	11923	Neurod4	-4.58024	0.223156	0.796919	-12.1578	0.00323594	0.0164728	-5.40282	0.00524752	0.0128814	-0.753348	0.619115	0.855255	-7.03705	0.12478	0.298805	11923	3.30667	3.5	3.40667	0.193333	0.1	3.29667	3.34	0.0433333	Neurod4	neurogenic differentiation 4
BC055743	11924	Neurog2	0.427059	0.769182	0.911126	3.6843	0.177704	0.234008	-7.69668	0.0282801	0.0431229	9.99482	0.378678	0.808172	0.893848	0.223017	0.381077	11924	3.89333	4.03667	4.17333	0.143333	0.28	3.94333	4.05667	0.113333	Neurog2	neurogenin 2
BC104326	11925	Neurog3	-8.6043	0.0617041	0.729501	-4.40591	0.0652881	0.127742	-5.66222	0.174678	0.152384	-8.00907	0.287294	0.781185	-10.5264	0.0480035	0.197865	11925	4.41	4.71333	4.55667	0.303333	0.146667	4.25333	4.33667	0.0833333	Neurog3	neurogenin 3
AF004591	11927	Atox1	3.22101	0.465843	0.874179	1.14006	0.389706	0.357612	-1.54461	0.750574	0.395633	-2.80993	0.750574	0.88157	-0.277876	0.750574	0.614629	11927	9.19667	9.01667	9.17	-0.18	-0.0266667	10.0467	9.96	-0.0866667	Atox1	ATX1 (antioxidant protein 1) homolog 1 (yeast)
BC029190	11928	Atp1a1	1.28296	0.704094	0.900304	-0.0674983	0.555256	0.427954	2.3947	0.492163	0.304502	5.72205	0.32025	0.792345	76.7864	4.52151e-11	6.10599e-08	11928	5.74667	5.05	4.98333	-0.696667	-0.763333	10.29	10.64	0.35	Atp1a1	ATPase, Na+/K+ transporting, alpha 1 polypeptide
BC021496	11928	Atp1a1	4.71531	0.888184	0.92292	1.49245	0.71469	0.485847	-8.77545	0.00694316	0.0157581	4.79097	0.272774	0.777782	-6.53207	0.71469	0.604843	11928	5.74667	5.05	4.98333	-0.696667	-0.763333	10.29	10.64	0.35	Atp1a1	ATPase, Na+/K+ transporting, alpha 1 polypeptide
BC027319	11931	Atp1b1	-3.88717	0.805559	0.918079	-12.1894	0.222033	0.264934	-11.2559	0.012929	0.0247854	-3.11815	0.86585	0.895623	8.93381	0.546289	0.548572	11931	5.82333	5.58667	5.59333	-0.236667	-0.23	8.63	8.12	-0.51	Atp1b1	ATPase, Na+/K+ transporting, beta 1 polypeptide
BC042467	11932	Atp1b2	-5.41284	0.448413	0.865448	4.2596	0.315247	0.320272	3.09755	0.590735	0.342159	-2.65243	0.790512	0.887861	-14.3672	0.0576435	0.211711	11932	6.16	6.165	6.17	0.005	0.01	6.155	6.005	-0.15	Atp1b2	ATPase, Na+/K+ transporting, beta 2 polypeptide
BC079916	11933	Atp1b3	4.83546	0.176945	0.791064	-6.88172	0.0292598	0.076201	-3.01576	0.541203	0.32311	-11.8114	0.353508	0.800581	-14.2437	0.236305	0.390951	11933	11.57	11.8	11.58	0.23	0.01	8.5	8.37333	-0.126667	Atp1b3	ATPase, Na+/K+ transporting, beta 3 polypeptide
AY626243	11936	Fxyd2	-4.86836	0.102879	0.753604	-5.15699	0.0161736	0.0510343	1.07582	0.585704	0.340754	6.92389	0.107343	0.720169	-7.4309	0.00774595	0.0793204	11936	5.01	4.97333	5.08333	-0.0366667	0.0733333	4.77	4.76	-0.01	Fxyd2	FXYD domain-containing ion transport regulator 2
AY081946	11937	Atp2a1	2.63771	0.952483	0.9223	-6.89178	0.472115	0.394833	1.08102	0.393044	0.263027	-15.8325	0.532825	0.838564	-10.8735	0.0392285	0.181695	11937	5.83	5.85667	5.89333	0.0266667	0.0633333	6.05667	6.11	0.0533333	Atp2a1	ATPase, Ca++ transporting, cardiac muscle, fast twitch 1
BC054531	11938	Atp2a2	3.82699	0.171441	0.788595	0.430957	0.50296	0.407587	13.9848	0.0146011	0.0267682	-3.90455	0.706333	0.876651	1.63301	0.379312	0.474018	11938	8.39	8.01333	8.32667	-0.376667	-0.0633333	9.36	9.29333	-0.0666667	Atp2a2	ATPase, Ca++ transporting, cardiac muscle, slow twitch 2
AF053471	11941	Atp2b2	-3.10082	0.558801	0.885743	-2.1124	0.263583	0.29018	0.635818	0.934605	0.448079	2.65237	0.885823	0.897099	-12.624	0.0221836	0.139135	11941	4.91	5.22	5.06	0.31	0.15	4.88667	4.73	-0.156667	Atp2b2	ATPase, Ca++ transporting, plasma membrane 2
AB030737	11941	Atp2b2	-9.16896	0.0367998	0.707235	-5.14095	0.142093	0.205699	-5.69602	0.806154	0.412221	-21.9574	0.011222	0.550236	-19.2556	0.052185	0.204083	11941	4.91	5.22	5.06	0.31	0.15	4.88667	4.73	-0.156667	Atp2b2	ATPase, Ca++ transporting, plasma membrane 2
BC015262	11944	Atp4a	-6.51312	0.144692	0.793394	-9.58937	0.00832792	0.0319663	-19.9841	0.0104071	0.0210865	2.67898	0.62684	0.857775	-3.61851	0.409448	0.488644	11944	6.06333	6.18667	6.15333	0.123333	0.09	6.32	6.09667	-0.223333	Atp4a	ATPase, H+/K+ exchanging, gastric, alpha polypeptide
BC120705	11945	Atp4b	0.0660935	0.974934	0.92477	-1.43739	0.370518	0.348147	-5.5627	0.378972	0.256468	9.89471	0.314667	0.790563	-21.3932	0.0683903	0.229243	11945	7.46	7.58	7.54667	0.12	0.0866667	7.56333	7.63	0.0666667	Atp4b	ATPase, H+/K+ exchanging, beta polypeptide
BC014854	11946	Atp5a1	-6.65877	0.174092	0.788359	4.62317	0.342694	0.33331	10.9429	0.0544351	0.0681602	1.14641	0.426621	0.817612	-7.85151	0.521445	0.538027	11946	10.2133	9.15667	10.0767	-1.05667	-0.136667	11.615	11.7233	0.108333	Atp5a1	ATP synthase, H+ transporting, mitochondrial F1 complex, alpha subunit 1
AF030559	11947	Atp5b	1.62319	0.970168	0.923699	-7.78947	0.0362349	0.0873715	4.039	0.432245	0.279169	4.43646	0.640161	0.858893	31.7802	0.000147118	0.00536953	11947	12.09	11.34	11.89	-0.75	-0.2	12.6233	12.5833	-0.04	Atp5b	ATP synthase, H+ transporting mitochondrial F1 complex, beta subunit
BC010700	11949	Atp5c1	-5.11744	0.446145	0.868525	6.89768	0.80342	0.515221	5.71944	0.167465	0.147503	1.21568	0.886038	0.897001	13.7057	0.0840995	0.2545
BC049640	11950	Atp5f1	-0.438071	0.819901	0.917215	16.0239	0.00721962	0.0287431	29.3391	4.68536e-05	0.000406433	1.02523	0.920205	0.900181	32.7528	0.00547604	0.0646913
BC034089	11951	Atp5g1	2.9603	0.373469	0.858678	2.24308	0.758026	0.499863	6.56067	0.334394	0.236009	-10.3743	0.24449	0.774984	15.0446	0.198071	0.360608
BC003854	11951	Atp5g1	-1.729	0.523549	0.880758	-1.62406	0.611351	0.449506	-4.322	0.381172	0.257332	-15.7383	0.753873	0.881272	0.996845	0.15045	0.322689
BC010766	11957	Atp5j	-0.23515	0.834195	0.918591	14.2343	0.00623463	0.0258456	25.8581	0.000147192	0.000920198	0.694452	0.241109	0.774329	11.5835	0.252495	0.400973	11957	11.1333	10.93	10.99	-0.203333	-0.143333	11.64	11.5033	-0.136667	Atp5j	ATP synthase, H+ transporting, mitochondrial F0 complex, subunit F
BC028438	11958	Atp5k	-0.295634	0.912978	0.922334	1.69499	0.819901	0.519527	4.08075	0.841205	0.422238	-17.272	0.026899	0.595081	6.12369	0.559999	0.553643	11958	11.1833	10.6033	10.99	-0.58	-0.193333	11.0267	10.9633	-0.0633333	Atp5k	ATP synthase, H+ transporting, mitochondrial F1F0 complex, subunit e
BC038392	11964	Atp6v1a	-2.12734	0.722172	0.903423	4.46881	0.120653	0.186038	-1.92011	0.705332	0.380836	14.4496	0.0229394	0.580684	1.50994	0.400391	0.484228	11964	9.13667	8.92	8.87333	-0.216667	-0.263333	8.59667	8.43	-0.166667	Atp6v1a	ATPase, H+ transporting, lysosomal V1 subunit A
BC012497	11966	Atp6v1b2	5.1624	0.146596	0.793349	4.47789	0.196924	0.24855	4.30897	0.676912	0.371575	9.07716	0.276266	0.778179	1.02694	0.798426	0.628402	11966	7.73667	7.44333	7.70667	-0.293333	-0.03	7.665	7.52333	-0.141667	Atp6v1b2	ATPase, H+ transporting, lysosomal V1 subunit B2
AB088408	11972	Atp6v0d1	-6.79548	0.214964	0.799349	8.77602	0.0107391	0.038326	7.47931	0.865527	0.42986	2.82736	0.573669	0.847511	-12.7047	0.0893389	0.260962	11972	8.63667	7.95667	8.45667	-0.68	-0.18	10.1867	10.3167	0.13	Atp6v0d1	ATPase, H+ transporting, lysosomal V0 subunit D1
BC024733	11974	Atp6v0e	5.6139	0.156344	0.787248	2.34974	0.442012	0.381257	1.57415	0.942542	0.450218	-2.75906	0.580554	0.850307	7.67433	0.194511	0.358752	11974	8.37	8.15333	8.28667	-0.216667	-0.0833333	9.30333	9.05333	-0.25	Atp6v0e	ATPase, H+ transporting, lysosomal V0 subunit E
AB022321	11975	Atp6v0a1	5.1624	0.378063	0.859247	-3.07567	0.439643	0.380757	10.9291	0.0820712	0.0902564	8.66046	0.164948	0.741219	-3.80034	0.0701033	0.231785	11975	6.1	5.94333	6.17667	-0.156667	0.0766667	7.04333	7.02667	-0.0166667	Atp6v0a1	ATPase, H+ transporting, lysosomal V0 subunit A1
U03434	11977	Atp7a	-2.14221	0.267498	0.81239	-0.743536	0.511661	0.410737	-15.8621	0.000225494	0.00127387	12.8713	0.0380455	0.639986	7.16072	0.301412	0.432701	11977	4.37333	4.11	4.18333	-0.263333	-0.19	4.94333	5.43	0.486667	Atp7a	ATPase, Cu++ transporting, alpha polypeptide
U75321	11980	Atp8a1	-8.54171	0.0437796	0.718567	-5.13015	0.0760216	0.139564	-7.75497	0.276266	0.207949	1.99002	0.946417	0.900273	-3.79655	0.600132	0.565627	11980	4.53	4.6	4.59	0.07	0.06	4.77333	4.70667	-0.0666667	Atp8a1	ATPase, aminophospholipid transporter (APLT), class I, type 8A, member 1
AF152243	11981	Atp9a	7.10665	0.204711	0.795984	3.24909	0.271379	0.294815	1.48713	0.95972	0.454398	7.18246	0.176242	0.741709	17.0175	0.29659	0.428855	11981	8.11	8.03	8.01	-0.08	-0.1	8.55	8.67333	0.123333	Atp9a	ATPase, class II, type 9A
AF156549	11982	Atp10a	-7.31959	0.218826	0.797502	-9.85401	0.0305192	0.0781089	1.64175	0.837617	0.421267	9.70967	0.509016	0.834304	1.63875	0.945535	0.666388	11982	7.35333	8.3	7.105	0.946667	-0.248333	3.99333	4.14667	0.153333	Atp10a	ATPase, class V, type 10A
AF002718	11983	Atpif1	8.6875	0.0687136	0.742093	11.1166	0.0626828	0.124723	10.7854	0.53044	0.318914	7.84625	0.599936	0.851861	-8.96132	0.404835	0.485903	11983	9.76	10.535	9.515	0.775	-0.245	6.56667	5.77	-0.796667	Atpif1	ATPase inhibitory factor 1
M26687	11987	Slc7a1	-0.759749	0.715602	0.901752	-4.18498	0.665264	0.469817	-3.10699	0.837617	0.421281	-2.93803	0.855448	0.894183	-7.19142	0.855448	0.647321	11987	6.75	6.24333	6.70667	-0.506667	-0.0433333	5.69667	5.87333	0.176667	Slc7a1	solute carrier family 7 (cationic amino acid transporter, y+ system), member 1
L03290	11988	Slc7a2	6.6258	0.223017	0.797391	-3.27938	0.0694653	0.131878	-2.74961	0.411845	0.271029	6.64624	0.223017	0.769368	7.96482	0.21189	0.371434	11988	4.10333	4.14	4.15333	0.0366667	0.05	7.98667	7.5	-0.486667	Slc7a2	solute carrier family 7 (cationic amino acid transporter, y+ system), member 2
M62838	11988	Slc7a2	-3.2721	0.58157	0.888607	-3.03893	0.459742	0.389291	-13.6779	0.00077851	0.00321608	12.7804	0.0247876	0.582869	23.1792	0.00476252	0.0595161	11988	4.10333	4.14	4.15333	0.0366667	0.05	7.98667	7.5	-0.486667	Slc7a2	solute carrier family 7 (cationic amino acid transporter, y+ system), member 2
BC050195	11989	Slc7a3	2.89146	0.7313	0.903904	-8.56603	0.0319842	0.0804913	-1.86392	0.11841	0.116492	-3.82243	0.11841	0.720061	-6.63904	0.456208	0.509814	11989	4.92667	5.18	5.00333	0.253333	0.0766667	5.05	4.92333	-0.126667	Slc7a3	solute carrier family 7 (cationic amino acid transporter, y+ system), member 3
AF116897	11990	Atrn	0.0813506	0.738846	0.906612	-7.71609	0.0740045	0.137381	-1.3053	0.215161	0.174855	-3.00725	0.897972	0.897684	-3.46521	0.911515	0.658984	11990	5.815	5.69333	6.02	-0.121667	0.205	6.69333	6.72333	0.03	Atrn	attractin
BC011172	11991	Hnrnpd	-3.77141	0.279955	0.814859	-10.7769	0.0163894	0.0515086	-7.76089	0.357106	0.246665	-9.32925	0.175111	0.741941	0.737601	0.890421	0.654953	11991	3.97	3.82667	3.87667	-0.143333	-0.0933333	4.10667	4.07	-0.0366667	Hnrnpd	heterogeneous nuclear ribonucleoprotein D
AF118386	11992	Auh	-5.47571	0.267888	0.812651	-1.85476	0.840812	0.526324	-2.81081	0.617852	0.351661	-13.5461	0.273525	0.77738	16.3069	0.692673	0.599237	11992	7.24667	7.18	7.36333	-0.0666667	0.116667	9.07	8.87	-0.2	Auh	AU RNA binding protein/enoyl-coenzyme A hydratase
AF318278	11993	Aup1	6.63957	0.56367	0.885032	-9.12916	0.749057	0.497724	-1.30978	0.377128	0.255572	-8.0868	0.149164	0.735135	-2.4325	0.364226	0.466386	11993	8.7	8.26	8.6	-0.44	-0.1	9.23333	9.18667	-0.0466667	Aup1	ancient ubiquitous protein 1
AF281899	11994	Pcdh15	-1.15149	0.554241	0.883315	-2.65091	0.300678	0.31149	-5.47798	0.132215	0.125881	-5.94071	0.600132	0.851383	1.74078	0.893076	0.655545	11994	3.76667	3.86667	3.88667	0.1	0.12	3.57667	3.63667	0.06	Pcdh15	protocadherin 15
BC086929	11997	Akr1b7	-3.6316	0.402424	0.86434	-7.68174	0.0221015	0.0632908	-12.6679	0.114815	0.114233	0.433516	0.955485	0.901451	-8.50908	0.241109	0.39306	11997	5.12	5.13	5.38	0.01	0.26	5.005	4.97333	-0.0316667	Akr1b7	aldo-keto reductase family 1, member B7
BC051997	11998	Avp	2.88322	0.825788	0.919402	-1.49048	0.538441	0.42309	-1.57292	0.905656	0.440186	-17.6727	0.0149963	0.547743	-13.8801	0.110224	0.283793	11998	6.74	6.84333	6.91	0.103333	0.17	6.93333	6.8	-0.133333	Avp	arginine vasopressin
BC104728	12000	Avpr2	-5.60066	0.12987	0.78406	2.17598	0.0260696	0.0707131	9.7949	0.72238	0.386145	-14.6248	0.0541055	0.659574	-9.31701	0.0518123	0.203214	12000	5.42333	5.73	5.71	0.306667	0.286667	5.47667	5.75333	0.276667	Avpr2	arginine vasopressin receptor 2
BC113171	12005	Axin1	4.66654	0.834589	0.918717	5.09794	0.553451	0.42731	10.4886	0.060193	0.0731683	-7.53701	0.887795	0.897612	3.10494	0.764848	0.620416	12005	7.99667	7.38	7.87333	-0.616667	-0.123333	7.11333	7.36667	0.253333	Axin1	axin 1
AF073788	12006	Axin2	4.14236	0.233034	0.802338	-3.761	0.199437	0.249546	-1.28512	0.283804	0.211681	9.50802	0.204777	0.765433	-4.94408	0.700277	0.601504	12006	4.76667	4.95	4.86	0.183333	0.0933333	4.64	4.84	0.2	Axin2	axin2
AY248694	12007	Azgp1	3.47305	0.789717	0.914492	-2.96436	0.620416	0.452857	-11.3129	0.0280258	0.0429167	-4.12365	0.638453	0.858082	-5.28051	0.770228	0.621838	12007	5.59333	5.79333	5.86667	0.2	0.273333	12.49	12.3267	-0.163333	Azgp1	alpha-2-glycoprotein 1, zinc
D43921	12009	Azi1	-5.81614	0.188117	0.797335	-0.873215	0.735289	0.493287	5.04664	0.371565	0.252799	-9.0284	0.491281	0.829858	0.415548	1	0.679378	12009	8.16333	7.74	8.16667	-0.423333	0.00333333	5.64	5.87	0.23	Azi1	5-azacytidine induced gene 1
BC085164	12010	B2m	-4.31354	0.385343	0.859938	-0.964613	0.81863	0.519522	6.0603	0.533674	0.32009	-2.31252	0.64651	0.861627	13.3964	0.0947864	0.267963	12010	6.46333	6.57667	6.47333	0.113333	0.01	13.0867	12.96	-0.126667	B2m	beta-2 microglobulin
BC012683	12012	Baat	2.20809	0.994214	0.925245	1.16062	0.924899	0.549302	-11.7394	0.170542	0.149553	-10.6803	0.658258	0.864594	20.542	0.0401627	0.18366	12012	3.54333	3.74667	3.59	0.203333	0.0466667	9.17333	8.85667	-0.316667	Baat	bile acid-Coenzyme A: amino acid N-acyltransferase
BC057894	12013	Bach1	-10.9492	0.00158472	0.37351	-1.84846	0.747005	0.497036	28.1035	0.967835	0.456412	-2.59981	0.946417	0.900154	19.8242	0.0149795	0.113605	12013	4.67333	4.63333	4.47333	-0.04	-0.2	7.50333	7.42333	-0.08	Bach1	BTB and CNC homology 1
D86603	12013	Bach1	3.80425	0.567217	0.884755	3.02785	0.371793	0.348621	-12.7931	0.00801471	0.0174862	-7.78413	0.189598	0.750304	-2.8872	0.494105	0.526408	12013	4.67333	4.63333	4.47333	-0.04	-0.2	7.50333	7.42333	-0.08	Bach1	BTB and CNC homology 1
BC006762	12015	Bad	-2.26281	0.617852	0.892045	10.1581	0.240904	0.27735	7.66086	0.891772	0.436424	-22.0644	0.171592	0.741104	2.63462	0.488139	0.523797	12015	8.43333	7.80667	8.39667	-0.626667	-0.0366667	6.43333	6.40333	-0.03	Bad	BCL2-associated agonist of cell death
AF022223	12017	Bag1	3.1797	0.441162	0.868349	18.5596	0.00138561	0.00891222	31.4988	0.000117558	0.000786883	-3.65457	0.824521	0.891748	38.9382	0.000601279	0.0151773	12017	10.4167	10.35	10.2633	-0.0666667	-0.153333	9.36667	9.38	0.0133333	Bag1	BCL2-associated athanogene 1
AF402617	12018	Bak1	6.85494	0.137151	0.78476	0.655951	0.924899	0.549284	12.7439	0.0145402	0.0266797	6.59858	0.327628	0.795018	-11.0471	0.537666	0.546414	12018	6.06	5.72333	6.26	-0.336667	0.2	6.06	5.99333	-0.0666667	Bak1	BCL2-antagonist/killer 1
U87957	12020	Nkx3-2	-3.11827	0.578538	0.88849	-1.89587	0.978204	0.56326	0.377942	0.352938	0.244552	19.9744	0.0192591	0.573227	-5.94629	0.258789	0.403408	12020	4.73333	5.03	5.17	0.296667	0.436667	4.83333	4.60667	-0.226667	Nkx3-2	NK3 homeobox 2
AF057157	12021	Bard1	1.46958	0.556974	0.885133	6.46676	0.0968118	0.162825	4.61351	0.76624	0.400745	4.78973	0.616844	0.85466	-11.0762	0.062386	0.219861	12021	6.73667	6.12	6.53667	-0.616667	-0.2	5.21667	5.22667	0.01	Bard1	BRCA1 associated RING domain 1
BC119047	12022	Barx1	-3.92617	0.669156	0.892911	-5.61759	0.00462652	0.0211204	-11.262	0.077082	0.0865282	10.6415	0.626999	0.856973	-2.49002	0.310676	0.437285	12022	5.73333	5.76	5.97	0.0266667	0.236667	5.66	5.68333	0.0233333	Barx1	BarH-like homeobox 1
BC012684	12023	Barx2	-3.97147	0.156953	0.788428	-3.42917	0.0749192	0.138228	-6.98593	0.0845783	0.0923467	14.7296	0.241324	0.774848	-10.6421	0.199084	0.361966	12023	4.67333	4.90333	4.73	0.23	0.0566667	4.71667	4.71333	-0.00333333	Barx2	BarH-like homeobox 2
AB011665	12029	Bcl6b	-0.430206	0.667517	0.892259	-4.39587	0.0793414	0.143345	-3.21775	0.0687063	0.0801847	3.38654	0.601399	0.851753	-4.23491	0.177739	0.346888	12029	5.31	4.99667	5.42667	-0.313333	0.116667	5.25667	5.28333	0.0266667	Bcl6b	B-cell CLL/lymphoma 6, member B
BC052032	12032	Bcan	-1.56685	0.699202	0.898925	0.503056	1	0.569788	2.55901	0.637696	0.358494	-0.285744	0.799825	0.887995	-20.3316	0.0316073	0.164444	12032	4.6	4.86	4.72	0.26	0.12	4.31667	4.39667	0.08	Bcan	brevican
BC003303	12033	Bcap29	-3.74939	0.164948	0.789423	6.56689	0.0579908	0.119149	7.77225	0.0779101	0.0871399	5.21051	0.38463	0.809887	2.75653	0.514371	0.535742	12033	11.5233	11	11.3733	-0.523333	-0.15	7.23333	6.79333	-0.44	Bcap29	B-cell receptor-associated protein 29
AY211613	12034	Phb2	1.00352	0.680796	0.895585	12.8127	0.0027731	0.0146657	6.82592	0.340263	0.238567	-2.86652	0.807939	0.889251	9.91847	0.238783	0.391574	12034	9.20667	8.87	9.18333	-0.336667	-0.0233333	10.89	10.86	-0.03	Phb2	prohibitin 2
BC053706	12035	Bcat1	-3.94747	0.436633	0.869073	0.785399	0.938676	0.552316	-15.4678	0.00355739	0.00967636	7.68862	0.566825	0.845867	-3.73641	0.614017	0.57151	12035	5.12667	5.10667	5.32667	-0.02	0.2	5.04667	5.1	0.0533333	Bcat1	branched chain aminotransferase 1, cytosolic
BC099977	12038	Bche	-0.729495	0.166863	0.78532	-5.91631	0.0281494	0.074196	-4.12995	2.44799e-05	0.000246177	-2.60214	0.37598	0.807505	-2.37785	0.338158	0.452335	12038	4.39333	4.57	4.50333	0.176667	0.11	5.66	5.70333	0.0433333	Bche	butyrylcholinesterase
BC003787	12039	Bckdha	-1.68459	0.802212	0.915752	1.52122	0.963675	0.559292	16.2263	0.0122501	0.0237708	9.94489	0.616391	0.854486	11.852	0.0964499	0.269597	12039	8.38333	7.575	8.34	-0.808333	-0.0433333	10.14	10.4133	0.273333	Bckdha	branched chain ketoacid dehydrogenase E1, alpha polypeptide
AF057701	12042	Bcl10	-2.3587	0.432144	0.869833	-5.45271	0.370518	0.348274	-5.24143	0.450785	0.287721	3.82286	0.962408	0.902157	-0.734483	0.937388	0.665246	12042	6.27	6.14	6.48333	-0.13	0.213333	6.79333	6.84333	0.05	Bcl10	B-cell leukemia/lymphoma 10
BC068988	12043	Bcl2	1.37711	0.863989	0.92117	-1.97168	0.493221	0.403966	3.73486	0.488089	0.303072	-11.4527	0.133381	0.722554	3.03739	0.825683	0.637615	12043	5.45667	5.51333	5.55	0.0566667	0.0933333	5.51667	5.46667	-0.05	Bcl2	B-cell leukemia/lymphoma 2
BC028762	12045	Bcl2a1b	5.32399	0.605621	0.888448	-6.8615	0.224715	0.267007	-21.8724	0.0025759	0.00771242	4.23071	0.605621	0.853198	3.02683	0.790898	0.626195
BC120720	12046	Bcl2a1c	-4.71108	0.162145	0.791825	-3.23683	0.264582	0.290749	-9.11932	0.0636106	0.0760215	0.977202	0.647668	0.862093	2.70942	0.914368	0.659413
BC027536	12047	Bcl2a1d	2.17789	0.844782	0.920513	-0.983356	0.733252	0.492706	-11.4732	0.0250519	0.0395601	-2.35872	0.777334	0.887186	4.49906	0.679376	0.595965
BC089016	12048	Bcl2l1	2.96322	0.672089	0.894595	-0.0491703	0.986491	0.565404	23.3982	8.76625e-05	0.000646537	8.11607	0.200146	0.763188	-15.6843	0.0154702	0.115303	12048	7.58	7.09	7.73667	-0.49	0.156667	6.79667	6.72333	-0.0733333	Bcl2l1	BCL2-like 1
AF067660	12049	Bcl2l10	0.507396	0.971103	0.924111	4.16847	0.446823	0.383505	2.15343	0.266613	0.203209	-5.99657	0.538012	0.839747	-3.71699	0.446823	0.504994	12049	4.18	4.33	4.52333	0.15	0.343333	4.36333	4.55	0.186667	Bcl2l10	Bcl2-like 10
AF030769	12050	Bcl2l2	15.0177	0.62709	0.891361	-9.99267	0.15737	0.219285	6.11904	0.279955	0.209668	-4.9376	0.647799	0.86175	51.6742	0.455144	0.509336	12050	4.93333	5	5.02667	0.0666667	0.0933333	5.53	5.80667	0.276667	Bcl2l2	BCL2-like 2
U41465	12053	Bcl6	-1.46809	0.522736	0.880144	-1.39226	0.714365	0.485864	-8.27673	0.0609716	0.0739625	8.2391	0.272204	0.780021	3.51102	0.874127	0.650341	12053	4.86	5.17	4.94333	0.31	0.0833333	5.73667	7.04667	1.31	Bcl6	B-cell leukemia/lymphoma 6
BC052315	12053	Bcl6	-1.46223	0.362729	0.851459	-6.22803	0.0898833	0.155718	-12.3944	0.0218566	0.0357802	0.864412	0.594601	0.851978	-12.6316	0.0825987	0.252077	12053	4.86	5.17	4.94333	0.31	0.0833333	5.73667	7.04667	1.31	Bcl6	B-cell leukemia/lymphoma 6
BC011471	12054	Bcl7b	-12.7643	0.00868234	0.584013	9.042	0.125983	0.191224	5.95992	0.153419	0.139146	-0.192935	0.804212	0.889264	23.6142	0.0319039	0.164915	12054	8.44	7.03667	8.28	-1.40333	-0.16	6.31667	6.58	0.263333	Bcl7b	B-cell CLL/lymphoma 7B
BC005673	12055	Bcl7c	0.518756	0.581819	0.888895	8.40655	0.496306	0.40552	9.17359	0.0156605	0.0280523	-13.7948	0.0726963	0.683544	-8.81818	0.230665	0.386323	12055	10.0333	9.39	9.92	-0.643333	-0.113333	6.88	6.58	-0.3	Bcl7c	B-cell CLL/lymphoma 7C
AF190670	12057	Opn1sw	-1.70532	0.882807	0.923389	1.95439	0.342117	0.333502	0.290745	0.471105	0.295998	3.18876	0.658318	0.863844	12.545	0.144911	0.317361	12057	3.98333	4.01667	4.04333	0.0333333	0.06	3.93333	3.89667	-0.0366667	Opn1sw	opsin 1 (cone pigments), short-wave-sensitive (color blindness, tritan)
BC120684	12061	Bdkrb1	-4.41086	0.214964	0.798442	6.59316	0.344636	0.334911	6.28798	0.240204	0.188718	-5.45181	0.12478	0.717848	0.140308	0.373242	0.470871	12061	4.65	4.8	4.84333	0.15	0.193333	4.95	4.92333	-0.0266667	Bdkrb1	bradykinin receptor, beta 1
AY057908	12064	Bdnf	-5.42564	0.0377536	0.704427	-7.6598	0.00771914	0.0301673	-5.68441	0.188938	0.160281	-1.71153	0.86896	0.894788	-9.55212	0.0470483	0.197124	12064	4.61	4.53667	4.72667	-0.0733333	0.116667	4.98	5.14667	0.166667	Bdnf	brain derived neurotrophic factor
BC034862	12064	Bdnf	2.99094	0.934892	0.923044	-2.16975	0.761566	0.501448	-6.21001	0.0472633	0.0619033	2.55444	0.779413	0.887131	-12.6413	0.0121042	0.0990287	12064	4.61	4.53667	4.72667	-0.0733333	0.116667	4.98	5.14667	0.166667	Bdnf	brain derived neurotrophic factor
AY057913	12064	Bdnf	-1.27169	0.606596	0.889083	-1.28259	0.284619	0.302814	-12.1604	0.000281981	0.00152475	1.70811	0.503655	0.831102	-7.38873	0.0277935	0.15574	12064	4.61	4.53667	4.72667	-0.0733333	0.116667	4.98	5.14667	0.166667	Bdnf	brain derived neurotrophic factor
AF007552	12068	Bet1	-1.32254	0.667225	0.892801	-8.30604	0.0110208	0.039008	-2.90842	0.0714179	0.0823668	0.360542	0.473622	0.826313	6.55527	0.464361	0.513875	12068	5.76	5.60333	5.58333	-0.156667	-0.176667	7.25333	7.41667	0.163333	Bet1	blocked early in transport 1 homolog (S. cerevisiae)
AF097439	12069	Bex2	-0.732097	0.878	0.922982	-6.15607	0.131775	0.196438	-1.08948	0.780168	0.404535	0.897757	0.586273	0.849732	-12.9285	0.0459813	0.194845	12069	4.37667	4.18	4.34333	-0.196667	-0.0333333	3.935	3.91333	-0.0216667	Bex2	brain expressed X-linked 2
AF097440	12070	Ngfrap1	-4.99888	0.316237	0.828834	-6.09616	0.0682553	0.130692	-9.62842	0.011221	0.0222772	-3.05856	0.77197	0.884995	-2.55658	0.322103	0.442163	12070	8.06333	8.09	8.05667	0.0266667	-0.00666667	7.58	7.38	-0.2	Ngfrap1	nerve growth factor receptor (TNFRSF16) associated protein 1
AB003147	12075	Bfsp1	7.99711	0.190913	0.796692	0.618642	0.804212	0.515638	-10.7359	0.0141533	0.0262172	3.41553	0.965908	0.901795	1.26414	0.897972	0.656063	12075	4.53667	4.81	4.59667	0.273333	0.06	4.50333	4.52333	0.02	Bfsp1	beaded filament structural protein 1, in lens-CP94
BC031815	12095	Bglap-rs1	1.20925	0.600457	0.88728	-3.12201	0.784656	0.508926	1.66419	0.819868	0.416023	-23.6211	0.11613	0.722998	2.99158	0.819868	0.635898
U11542	12096	Bglap1	-4.09599	0.262398	0.812307	2.42477	0.235586	0.274673	0.326435	0.883104	0.43408	14.6867	0.110089	0.720129	-9.98614	0.162953	0.333451
BC005452	12111	Bgn	-0.954833	0.890859	0.922121	-6.55719	0.0530727	0.112679	-2.35695	0.509555	0.311298	-2.51056	0.667662	0.865413	-14.1582	0.062391	0.219628	12111	6.265	6.24	6.26	-0.025	-0.005	8.82	8.75	-0.07	Bgn	biglycan
AF033381	12116	Bhmt	-5.36538	0.0826569	0.736162	-11.8659	6.622e-05	0.000889828	-14.3279	0.000561036	0.00249339	1.43436	0.427392	0.817947	10.6499	0.150101	0.323192
BC016192	12121	Bicd1	-0.998414	0.43452	0.869095	-14.1414	0.0675338	0.130221	-4.14189	0.0524107	0.0666651	7.43959	0.328643	0.793203	1.31247	0.889016	0.654276	12121	3.30333	3.41667	3.39667	0.113333	0.0933333	3.32	3.27667	-0.0433333	Bicd1	bicaudal D homolog 1 (Drosophila)
U75506	12122	Bid	5.16048	0.56328	0.88494	10.8823	0.16622	0.226282	4.89623	0.808824	0.41263	-14.8658	0.419967	0.816496	10.7033	0.0384561	0.180752	12122	5.42	5.09	5.46333	-0.33	0.0433333	6.57	6.47333	-0.0966667	Bid	BH3 interacting domain death agonist
BC002031	12122	Bid	-18.4469	0.00330856	0.449199	8.96049	0.600457	0.445242	-7.74567	0.236368	0.186927	3.51403	0.749878	0.881615	-1.9909	0.616391	0.572437	12122	5.42	5.09	5.46333	-0.33	0.0433333	6.57	6.47333	-0.0966667	Bid	BH3 interacting domain death agonist
D83698	12123	Hrk	-2.60643	0.854173	0.921712	-3.42068	0.304372	0.313807	3.67423	0.753873	0.396862	2.28769	0.974125	0.902732	-4.77246	0.991374	0.676666	12123	7.1	6.96	7.24667	-0.14	0.146667	7.15667	7.12667	-0.03	Hrk	harakiri, BCL2 interacting protein (contains only BH3 domain)
AF048838	12124	Bik	-10.114	0.122021	0.781857	-9.45661	0.0303967	0.0780936	-4.65628	0.541203	0.323006	-28.5339	0.0440075	0.640028	-15.4783	0.224577	0.382714	12124	4.78	4.81	4.8	0.03	0.02	5.33333	5.22667	-0.106667	Bik	BCL2-interacting killer
AF032459	12125	Bcl2l11	5.53488	0.419629	0.866853	-2.21629	0.233016	0.272519	-8.8739	0.776204	0.403669	8.46537	0.867653	0.894305	-9.32103	0.0611708	0.21832	12125	5.31333	5.55667	5.39667	0.243333	0.0833333	5.67	5.56	-0.11	Bcl2l11	BCL2-like 11 (apoptosis facilitator)
BC055280	12140	Fabp7	1.31972	0.908926	0.922542	-6.01582	0.0555111	0.115951	-7.33116	0.0518116	0.0661079	9.99152	0.0621649	0.664149	14.3651	0.0937149	0.266293	12140	3.38667	3.48667	3.50333	0.1	0.116667	5.42667	4.01	-1.41667	Fabp7	fatty acid binding protein 7, brain
U08185	12142	Prdm1	-6.50959	0.122119	0.780275	-2.72733	0.355906	0.340755	-3.51853	0.874127	0.431967	-11.3447	0.286775	0.781026	9.3	0.960788	0.670511	12142	4.24	4.18	4.48	-0.06	0.24	4.41333	4.61333	0.2	Prdm1	PR domain containing 1, with ZNF domain
BC030668	12143	Blk	7.40908	0.0955699	0.752852	4.05103	0.38229	0.353714	2.12267	0.459742	0.291087	3.14495	0.696686	0.873339	-6.72992	0.282239	0.420863	12143	5.08667	4.93	5.17	-0.156667	0.0833333	5.14	5.20667	0.0666667	Blk	B lymphoid kinase
AB008674	12144	Blm	0.0916781	0.861162	0.921391	3.76658	0.54491	0.425473	8.06134	0.182896	0.15683	-12.0644	0.26415	0.775469	8.64243	0.396679	0.483228	12144	7.64333	7.69	7.54667	0.0466667	-0.0966667	4.82667	4.71667	-0.11	Blm	Bloom syndrome, RecQ helicase-like
BC064059	12145	Cxcr5	7.24596	0.447624	0.866423	0.243101	0.447624	0.383937	-1.81489	0.348213	0.24253	-4.76359	0.851181	0.8929	-2.68483	0.935915	0.664637	12145	4.98	5.13	5.14333	0.15	0.163333	4.83	4.85333	0.0233333	Cxcr5	chemokine (C-X-C motif) receptor 5
BC038077	12151	Bmi1	-3.10565	0.213007	0.800149	-9.21381	0.000717248	0.00554152	-2.52601	0.0385189	0.0534199	-0.894113	0.636083	0.860239	-3.09302	0.30804	0.436389	12151	6.98	7.5	6.98	0.52	0	7.33	7.31333	-0.0166667	Bmi1	Bmi1 polycomb ring finger oncogene
AF101033	12154	Bmp10	1.66888	0.814521	0.916906	-4.48337	0.465174	0.39244	-6.35408	0.0412944	0.0560586	-4.71345	0.165913	0.741961	6.08398	0.194655	0.358865	12154	5.82333	5.86667	6.05333	0.0433333	0.23	6.03667	6.20333	0.166667	Bmp10	bone morphogenetic protein 10
AF082348	12155	Bmp15	3.22749	0.44678	0.866497	1.50255	0.870978	0.535422	-13.9218	0.00396714	0.0105443	19.2517	0.044554	0.636399	-6.22931	0.277643	0.418254	12155	3.9	4.13	4.00667	0.23	0.106667	3.88333	3.70667	-0.176667	Bmp15	bone morphogenetic protein 15
BC100344	12156	Bmp2	-3.34081	0.433351	0.867817	-7.17938	0.0147306	0.0478929	-7.27157	0.11006	0.110815	6.73501	0.282101	0.777644	-14.5921	0.0226322	0.140038	12156	3.51667	3.69667	3.69	0.18	0.173333	6.72667	6.99	0.263333	Bmp2	bone morphogenetic protein 2
BC013459	12159	Bmp4	-0.972102	0.751843	0.908113	-1.59145	0.529201	0.419492	-2.57278	0.311294	0.225192	12.2616	0.273273	0.777663	-0.306906	0.611557	0.57067	12159	5.31	5.51333	5.52333	0.203333	0.213333	6.16333	5.88667	-0.276667	Bmp4	bone morphogenetic protein 4
L41145	12160	Bmp5	-1.85128	0.435687	0.868304	-0.465199	0.885823	0.539869	-12.8293	0.00132597	0.00476483	-0.873873	0.926453	0.898506	4.96761	0.435687	0.501804	12160	4.61	4.82	4.74333	0.21	0.133333	5.02333	4.95	-0.0733333	Bmp5	bone morphogenetic protein 5
J04566	12161	Bmp6	9.32431	0.781836	0.912685	-2.09615	0.910172	0.545861	0.0392816	0.83747	0.42125	-5.54266	0.524838	0.837999	-2.21517	0.479131	0.520594
BC010771	12162	Bmp7	-4.83993	0.211263	0.796749	8.94233	0.578851	0.437691	1.89458	0.988447	0.461448	3.70953	0.387605	0.810695	-8.46699	0.341682	0.453594	12162	4.81	5.05333	4.80667	0.243333	-0.00333333	4.77333	4.75	-0.0233333	Bmp7	bone morphogenetic protein 7
BC052168	12163	Bmp8a	7.0815	0.555455	0.883291	10.4199	0.302921	0.312667	-15.5377	0.220739	0.178173	-4.07125	0.0836408	0.693156	2.26258	0.521238	0.53843	12163	4.99667	5.06667	5.12	0.07	0.123333	5.09333	5.00667	-0.0866667	Bmp8a	bone morphogenetic protein 8a
U39545	12164	Bmp8b	-6.86739	0.157376	0.789072	0.38045	0.593231	0.443374	2.66867	0.396231	0.26443	-14.444	0.112565	0.720762	-2.52803	0.949892	0.667955	12164	4.7	4.75	4.77	0.05	0.07	4.75667	4.575	-0.181667	Bmp8b	bone morphogenetic protein 8b
BC042611	12166	Bmpr1a	2.09618	0.452378	0.869682	16.2786	0.00825434	0.0317581	16.6101	0.0361736	0.0511762	9.97752	0.132861	0.725338	11.9147	0.0305192	0.161942	12166	5.85667	5.67333	5.83333	-0.183333	-0.0233333	6.77	6.71	-0.06	Bmpr1a	bone morphogenetic protein receptor, type 1A
AY365062	12166	Bmpr1a	-1.54862	0.753867	0.908546	15.685	0.000698411	0.00541681	13.6955	0.0121294	0.0236234	6.80901	0.468408	0.827296	6.15772	0.695109	0.599137	12166	5.85667	5.67333	5.83333	-0.183333	-0.0233333	6.77	6.71	-0.06	Bmpr1a	bone morphogenetic protein receptor, type 1A
Z23143	12167	Bmpr1b	-5.25591	0.0233061	0.694981	0.776329	0.252805	0.284108	-5.12877	0.108965	0.110118	-11.1502	0.311378	0.79065	2.18843	0.873394	0.650266	12167	3.52	3.74333	3.62	0.223333	0.1	3.53333	3.60667	0.0733333	Bmpr1b	bone morphogenetic protein receptor, type 1B
BC065143	12167	Bmpr1b	-1.23933	0.882743	0.923717	-4.75352	0.11693	0.182428	-11.9141	0.00755685	0.016752	-0.456569	0.706229	0.876786	-7.23957	0.127486	0.301212	12167	3.52	3.74333	3.62	0.223333	0.1	3.53333	3.60667	0.0733333	Bmpr1b	bone morphogenetic protein receptor, type 1B
BC065106	12167	Bmpr1b	2.3078	0.599643	0.890812	-5.14967	0.180113	0.235551	-19.2962	0.000876036	0.00350526	-0.989856	0.785752	0.887155	-11.7137	0.040093	0.183496	12167	3.52	3.74333	3.62	0.223333	0.1	3.53333	3.60667	0.0733333	Bmpr1b	bone morphogenetic protein receptor, type 1B
AF003942	12168	Bmpr2	-1.18658	0.681404	0.896064	3.16366	0.378063	0.35209	-1.77472	0.595212	0.343822	-0.118914	0.48371	0.82825	-9.50444	0.213603	0.373134	12168	3.95667	4.13667	4.10667	0.18	0.15	4.70667	4.63	-0.0766667	Bmpr2	bone morphogenic protein receptor, type II (serine/threonine kinase)
AF012104	12169	Bmx	-6.48293	0.0388909	0.707282	-9.06232	0.0120083	0.0414489	-11.0655	0.01351	0.0255478	-4.98728	1	0.904831	-5.66964	0.695989	0.599251	12169	3.29333	3.4	3.37667	0.106667	0.0833333	3.49333	3.42	-0.0733333	Bmx	BMX non-receptor tyrosine kinase
U88064	12173	Bnc1	9.36788	0.306919	0.831409	3.19745	0.0796298	0.143637	-6.35497	0.233877	0.185583	11.7131	0.252805	0.769477	8.51008	0.947685	0.667337	12173	4.925	4.61333	4.65	-0.311667	-0.275	4.46667	4.16	-0.306667	Bnc1	basonuclin 1
AF035207	12175	Bnip2	-3.76362	0.412139	0.865274	8.06756	0.0117616	0.0407684	7.1971	0.0850776	0.0927205	-0.304173	0.434847	0.818873	3.09459	0.594312	0.563733	12175	7.64333	6.96333	7.46667	-0.68	-0.176667	7.99	8.12	0.13	Bnip2	BCL2/adenovirus E1B interacting protein 2
AF041054	12176	Bnip3	2.53941	0.522962	0.880273	-3.55616	0.10144	0.167401	-13.1506	0.168869	0.148473	2.51064	0.577602	0.849354	17.0237	0.219283	0.377804
AF067395	12177	Bnip3l	-1.29862	0.664212	0.89507	6.71161	0.0933261	0.159589	-6.41909	0.590735	0.342105	2.81092	0.654829	0.865461	-0.134187	0.617852	0.573055	12177	5.97333	4.95	5.73333	-1.02333	-0.24	8.10667	7.87	-0.236667	Bnip3l	BCL2/adenovirus E1B interacting protein 3-like
BC076601	12180	Smyd1	-6.35631	0.0853775	0.74047	7.14321	0.0248406	0.0684471	8.09528	0.0960713	0.100898	-5.01137	0.940377	0.90024	-2.92295	0.500844	0.530528	12180	5.61333	5.22333	5.46667	-0.39	-0.146667	5.03667	4.89333	-0.143333	Smyd1	SET and MYND domain containing 1
U76371	12180	Smyd1	-3.04927	0.925286	0.922307	-12.469	0.0058324	0.0246528	7.70417	0.449366	0.286878	15.3259	0.0768491	0.688836	-1.74903	0.273924	0.414733	12180	5.61333	5.22333	5.46667	-0.39	-0.146667	5.03667	4.89333	-0.143333	Smyd1	SET and MYND domain containing 1
BC012693	12181	Bop1	-7.3441	0.101165	0.754176	-3.78026	0.41059	0.367746	-3.62019	0.711894	0.383077	12.429	0.225663	0.771467	-3.70748	0.943182	0.665837	12181	8.38333	8.02	8.34667	-0.363333	-0.0366667	8.04	8.19	0.15	Bop1	block of proliferation 1
BC004589	12183	Bpgm	0.680348	0.682938	0.895763	-2.57975	0.461383	0.390151	-11.4922	0.023573	0.0378437	-7.009	0.583349	0.849387	0.795779	0.513414	0.535701	12183	8.93667	8.71	8.725	-0.226667	-0.211667	6.80333	6.75333	-0.05	Bpgm	2,3-bisphosphoglycerate mutase
BC068303	12189	Brca1	-1.80913	0.379771	0.859284	-11.0491	0.0421765	0.0971644	14.8696	0.0136768	0.025715	0.922099	0.465287	0.827778	18.4769	0.00632965	0.0711943	12189	5.48667	6.17	5.47667	0.683333	-0.01	4.42333	4.65667	0.233333	Brca1	breast cancer 1
BC059904	12190	Brca2	3.81052	0.194162	0.800498	48.2035	1.65517e-09	5.64842e-07	55.7546	7.55693e-10	1.55051e-07	2.11714	0.256685	0.773598	4.68556	0.0797618	0.247332	12190	9.73333	9.9	9.63	0.166667	-0.103333	6.2	6.01333	-0.186667	Brca2	breast cancer 2
U65594	12190	Brca2	-2.53093	0.317733	0.829214	-5.2617	0.350505	0.337675	-3.6577	0.258408	0.198585	-0.684816	0.743227	0.879617	-0.250201	0.947763	0.667283	12190	9.73333	9.9	9.63	0.166667	-0.103333	6.2	6.01333	-0.186667	Brca2	breast cancer 2
BC016621	12192	Zfp36l1	1.41502	0.923044	0.924326	-4.15402	0.310442	0.317477	-4.34524	0.168653	0.148407	8.29456	0.411591	0.816256	-3.17267	0.681404	0.59634	12192	6.09333	7.03	5.96333	0.936667	-0.13	10.0467	11.26	1.21333	Zfp36l1	zinc finger protein 36, C3H type-like 1
M58564	12193	Zfp36l2	7.96732	0.0316202	0.711681	13.7927	0.00134645	0.00869747	-3.16832	0.342391	0.239615	-6.75177	0.625103	0.858541	5.69355	0.532825	0.544208	12193	6.39	6.42667	6.51	0.0366667	0.12	6.51333	6.53	0.0166667	Zfp36l2	zinc finger protein 36, C3H type-like 2
BC106961	12209	Brs3	-2.69725	0.166165	0.786681	-3.23652	0.276951	0.297934	-5.00922	0.0392491	0.0541075	2.53381	0.821478	0.891505	-1.5432	0.109594	0.28332	12209	6.16667	6.02333	6.28333	-0.143333	0.116667	6.55333	6.395	-0.158333	Brs3	bombesin-like receptor 3
AY089967	12215	Bsg	-1.67274	0.599936	0.888157	-8.85813	0.0822065	0.14698	7.33039	0.130592	0.124891	-11.9931	0.213358	0.769913	2.80711	0.749871	0.614729	12215	11.6767	9.93	11.6133	-1.74667	-0.0633333	11.3	11.17	-0.13	Bsg	basigin
BC119152	12223	Btc	-10.4978	0.247948	0.809956	-2.60062	0.455129	0.387562	-8.67926	0.151164	0.137633	-33.0295	0.0447206	0.637197	12.4866	0.448114	0.505607	12223	4.48667	4.49333	4.53	0.00666667	0.0433333	4.49667	4.63667	0.14	Btc	betacellulin, epidermal growth factor family member
AB025099	12224	Klf5	3.45715	0.533523	0.884209	-6.41398	0.0733441	0.136801	-11.6191	0.0393054	0.05417	-1.9793	0.896314	0.897679	-10.983	0.0248075	0.146934	12224	8.22	9.39	7.98	1.17	-0.24	4.91333	4.64	-0.273333	Klf5	Kruppel-like factor 5
BC006834	12226	Btg1	-4.06636	0.278352	0.814132	-17.6392	0.0029848	0.0155042	-4.46087	0.17666	0.153389	-1.19418	0.899982	0.898476	5.47552	0.314667	0.438786	12226	4.62	4.96333	4.84667	0.343333	0.226667	5.43	5.10667	-0.323333	Btg1	B-cell translocation gene 1, anti-proliferative
D83745	12228	Btg3	6.16937	0.201222	0.798648	4.24841	0.182896	0.237848	1.76527	0.946369	0.451317	5.89657	0.459336	0.828042	-5.22378	0.676637	0.594286
BC053392	12229	Btk	-3.52987	0.230133	0.800773	-10.0126	0.118998	0.184287	-8.21234	0.00891181	0.0188343	14.3958	0.329872	0.79291	3.41298	0.983634	0.67488	12229	5.62	5.67333	5.78333	0.0533333	0.163333	5.68	5.74333	0.0633333	Btk	Bruton agammaglobulinemia tyrosine kinase
BC009817	12231	Btn1a1	5.77498	0.176249	0.790956	-6.15562	0.913461	0.546366	-6.48791	0.0909336	0.0969778	-0.00868459	0.88479	0.89738	-6.59235	0.164948	0.335249	12231	3.50333	3.66	3.57	0.156667	0.0666667	3.58	3.46	-0.12	Btn1a1	butyrophilin, subfamily 1, member A1
AF081887	12234	Btrc	9.73246	0.0858958	0.741039	-5.85694	0.42843	0.375523	-1.34474	0.942611	0.450106	-6.85154	0.813017	0.889872	11.8693	0.557743	0.552448	12234	7.29667	7.33	7.40333	0.0333333	0.106667	6.51333	6.54667	0.0333333	Btrc	beta-transducin repeat containing protein
AF002823	12235	Bub1	-2.20115	0.560957	0.886395	-3.55027	0.178902	0.234799	2.94518	0.603829	0.346469	-3.79015	0.675309	0.868442	1.70487	0.527756	0.54159	12235	9.495	9.535	9.30333	0.04	-0.191667	4.01667	4.53667	0.52	Bub1	budding uninhibited by benzimidazoles 1 homolog (S. cerevisiae)
AF107296	12236	Bub1b	-5.88441	0.125199	0.783472	-4.35998	0.369426	0.347536	3.64926	0.587633	0.341111	-1.88115	0.443286	0.821278	0.0738145	0.866355	0.648848	12236	9.06	8.64	8.98667	-0.42	-0.0733333	5.10667	5.12333	0.0166667	Bub1b	budding uninhibited by benzimidazoles 1 homolog, beta (S. cerevisiae)
AF149822	12237	Bub3	-1.68676	0.379005	0.859467	1.45511	0.576675	0.437086	1.32236	0.954962	0.453774	3.79069	0.262355	0.774387	-3.07676	0.634284	0.580643	12237	7.9	7.37333	7.94667	-0.526667	0.0466667	7.01	7.11	0.1	Bub3	budding uninhibited by benzimidazoles 3 homolog (S. cerevisiae)
BC002055	12257	Tspo	-9.68056	0.0438331	0.717845	-7.61901	0.0264864	0.0713409	-3.79014	0.321165	0.230013	0.682693	0.159807	0.739	-5.67057	0.145725	0.318209	12257	4.53333	4.49333	4.5	-0.04	-0.0333333	7.62	7.58333	-0.0366667	Tspo	translocator protein
AF010254	12258	Serping1	0.753014	0.921884	0.925082	2.57428	0.446145	0.383542	16.023	0.464361	0.29327	7.91434	0.592261	0.850869	12.986	0.0507398	0.201977	12258	6.37333	6.53333	6.525	0.16	0.151667	12.78	12.5733	-0.206667	Serping1	serine (or cysteine) peptidase inhibitor, clade G, member 1
BC002086	12260	C1qb	-0.960698	0.288867	0.817536	-5.10268	0.158401	0.219773	-5.5975	0.181934	0.156195	-11.6649	0.00584544	0.537515	-3.67662	0.637493	0.580874	12260	4.01333	4.22	3.98	0.206667	-0.0333333	8.4	7.48667	-0.913333	C1qb	complement component 1, q subcomponent, beta polypeptide
AF300619	12261	C1qbp	4.51555	0.513414	0.878048	32.1269	1.92218e-06	5.9633e-05	41.9985	1.20508e-06	2.89469e-05	-13.4998	0.953469	0.900848	37.5949	0.00214589	0.0357488	12261	8.84	9.03333	8.62667	0.193333	-0.213333	11.27	11.26	-0.01	C1qbp	complement component 1, q subcomponent binding protein
BC011086	12263	C2	9.83604	0.107811	0.760431	1.76376	0.925511	0.548945	5.37962	0.379483	0.256508	12.0642	0.443286	0.820802	-3.16896	0.549596	0.549594	12263	5.52333	5.7	5.75333	0.176667	0.23	9.59	9.78333	0.193333	C2	complement component 2 (within H-2S)
AF042158	12265	Ciita	1.63707	0.781214	0.913117	-9.56254	0.0112743	0.0396956	-8.06591	0.0901874	0.0965444	2.56858	0.831212	0.89168	-3.97397	0.476067	0.519775	12265	4.84333	4.86	5.03667	0.0166667	0.193333	4.77667	4.94667	0.17	Ciita	class II transactivator
BC043338	12266	C3	5.43915	0.357106	0.851695	-0.79955	0.490913	0.403794	-1.6603	0.500085	0.307702	-14.1512	0.0494075	0.646674	5.31003	0.901894	0.657306	12266	4.43333	4.745	4.69	0.311667	0.256667	13.6567	13.5633	-0.0933333	C3	complement component 3
AY786554	12267	C3ar1	8.86166	0.379771	0.859614	-2.60232	0.271095	0.294701	-0.911306	0.0177687	0.0307583	-10.1327	0.215674	0.768064	1.12672	0.983115	0.674866	12267	4.89	5.10667	5.04	0.216667	0.15	5.64	5.25667	-0.383333	C3ar1	complement component 3a receptor 1
BC067394	12268	C4b	-4.62348	0.500844	0.876599	5.16842	0.549596	0.426683	16.6987	0.278126	0.208806	7.61791	0.940377	0.900001	-2.55534	0.626845	0.576496
AF184900	12274	C6	4.6008	0.195176	0.796875	-5.57188	0.17733	0.233754	-15.2258	0.000545364	0.00246376	-2.9667	0.598123	0.851767	1.39371	0.661559	0.590111	12274	6.4	6.62	6.415	0.22	0.015	9.62333	10.8267	1.20333	C6	complement component 6
BC011137	12279	C9	-2.09297	0.940529	0.924335	-3.8843	0.219263	0.263296	-6.14814	0.139629	0.130758	7.75989	0.0791401	0.691917	11.869	0.226818	0.384651	12279	6.56	6.62	6.57333	0.06	0.0133333	13.1	13.32	0.22	C9	complement component 9
AF228709	12282	Hyou1	1.27361	0.777873	0.913414	0.521791	0.532613	0.420611	17.8607	0.00143013	0.00503501	-2.92182	0.71319	0.876767	15.8931	0.0393861	0.181918	12282	6.89333	6.6	6.75667	-0.293333	-0.136667	7.39667	7.09667	-0.3	Hyou1	hypoxia up-regulated 1
BC026760	12282	Hyou1	2.09331	0.712671	0.901336	-2.04062	0.868876	0.535094	10.0059	0.0819009	0.0901833	5.00195	0.750883	0.881178	8.70854	0.199633	0.36208	12282	6.89333	6.6	6.75667	-0.293333	-0.136667	7.39667	7.09667	-0.3	Hyou1	hypoxia up-regulated 1
BC020041	12283	Cab39	2.23109	0.627011	0.892066	10.0616	0.0162267	0.0511395	11.0378	0.0611398	0.0741423	13.5853	0.0186757	0.568202	-7.5682	0.0686602	0.229899	12283	7.335	6.60333	7.14	-0.731667	-0.195	7.05333	7	-0.0533333	Cab39	calcium binding protein 39
AB066608	12286	Cacna1a	-4.10013	0.346761	0.848311	1.87838	0.435629	0.379407	-3.12144	0.518809	0.314688	-9.7981	0.935722	0.899434	0.466625	0.871861	0.649258	12286	3.48	3.59667	3.60667	0.116667	0.126667	3.53667	3.62	0.0833333	Cacna1a	calcium channel, voltage-dependent, P/Q type, alpha 1A subunit
AF042317	12287	Cacna1b	-1.90314	0.272465	0.812401	0.722226	0.973867	0.562339	2.50036	0.566462	0.333035	-19.5159	0.168869	0.742831	-12.1997	0.0293743	0.160844	12287	6.33	6.28	6.56667	-0.05	0.236667	6.19667	6.02667	-0.17	Cacna1b	calcium channel, voltage-dependent, N type, alpha 1B subunit
AB259049	12288	Cacna1c	1.21483	0.160345	0.789583	22.2114	2.04703e-07	1.09864e-05	33.0685	2.42545e-06	4.49003e-05	2.332	0.900015	0.897825	-3.57994	0.361627	0.46438	12288	4.64667	4.62	4.685	-0.0266667	0.0383333	4.42333	4.46	0.0366667	Cacna1c	calcium channel, voltage-dependent, L type, alpha 1C subunit
U17869	12288	Cacna1c	-1.95637	0.460225	0.870735	2.84748	0.478004	0.398303	-3.64421	0.731831	0.389646	1.70396	0.798096	0.888303	0.653998	0.753725	0.615902	12288	4.64667	4.62	4.685	-0.0266667	0.0383333	4.42333	4.46	0.0366667	Cacna1c	calcium channel, voltage-dependent, L type, alpha 1C subunit
AY728090	12288	Cacna1c	-11.4184	0.0095446	0.585837	-10.6268	0.00179118	0.0107917	-15.7916	0.000205884	0.00118622	-6.77301	0.86585	0.895333	-4.46642	0.934605	0.665259	12288	4.64667	4.62	4.685	-0.0266667	0.0383333	4.42333	4.46	0.0366667	Cacna1c	calcium channel, voltage-dependent, L type, alpha 1C subunit
BC058783	12289	Cacna1d	-1.8067	0.56747	0.88272	4.01627	0.992521	0.566956	-6.26285	0.260667	0.200091	-19.602	0.0634612	0.673498	13.8849	0.866015	0.648638	12289	4.64333	4.75	4.78	0.106667	0.136667	4.73	4.71667	-0.0133333	Cacna1d	calcium channel, voltage-dependent, L type, alpha 1D subunit
AB086123	12289	Cacna1d	6.73456	0.328039	0.83749	-3.76157	0.612051	0.449508	-10.9761	0.0232021	0.0373455	-17.6282	0.0325763	0.612013	-15.8821	0.0758949	0.24151	12289	4.64333	4.75	4.78	0.106667	0.136667	4.73	4.71667	-0.0133333	Cacna1d	calcium channel, voltage-dependent, L type, alpha 1D subunit
AB045721	12291	Cacna1g	-0.69248	0.398375	0.862942	2.44198	0.943293	0.553951	-1.05368	0.635042	0.357683	-7.40127	0.00224257	0.411116	-14.1102	0.0182614	0.125142	12291	6.04	6.04333	6.12	0.00333333	0.08	5.39333	5.51333	0.12	Cacna1g	calcium channel, voltage-dependent, T type, alpha 1G subunit
L06234	12292	Cacna1s	-4.60337	0.257513	0.812032	-0.951087	0.468056	0.393275	-7.99795	0.1619	0.144096	-5.08648	0.278715	0.777769	4.87481	0.819755	0.635924	12292	5.06333	5.53	5.12	0.466667	0.0566667	4.07	4.30333	0.233333	Cacna1s	calcium channel, voltage-dependent, L type, alpha 1S subunit
BC115871	12293	Cacna2d1	-0.745972	0.0835742	0.735219	-6.61752	0.0956008	0.161675	0.132362	0.00257497	0.00772685	2.55776	0.0835742	0.694003	-1.16585	0.603695	0.566342	12293	4.04	4.05667	4.08	0.0166667	0.04	3.88667	3.81	-0.0766667	Cacna2d1	calcium channel, voltage-dependent, alpha2/delta subunit 1
AF322905	12295	Cacnb1	-1.44959	0.971103	0.923873	-4.4975	0.77197	0.504024	3.30658	0.506612	0.310001	2.84966	0.837358	0.891857	-7.17557	0.19635	0.359353	12295	5.73667	5.78667	5.74667	0.05	0.01	4.775	4.72667	-0.0483333	Cacnb1	calcium channel, voltage-dependent, beta 1 subunit
BC109156	12296	Cacnb2	6.92976	0.267573	0.81245	-1.77554	0.682938	0.475358	-3.96902	0.164908	0.146043	-2.09636	0.640637	0.859452	-9.73497	0.0058842	0.0680618	12296	4.12333	4.26667	4.17	0.143333	0.0466667	4.17333	4.18667	0.0133333	Cacnb2	calcium channel, voltage-dependent, beta 2 subunit
AF498245	12297	Cacnb3	-1.09036	0.680022	0.896247	9.69349	0.363231	0.344251	6.56825	0.205722	0.169336	5.9467	0.334311	0.795409	4.60064	0.977566	0.673539	12297	4.05	4.02667	3.94	-0.0233333	-0.11	4.00333	3.59	-0.413333	Cacnb3	calcium channel, voltage-dependent, beta 3 subunit
BC026479	12298	Cacnb4	-4.02488	0.257554	0.811812	-2.47642	0.180646	0.235907	0.72458	0.447992	0.286273	-2.08254	0.532825	0.838656	-13.719	0.0511108	0.202521	12298	3.53333	3.57	3.64	0.0366667	0.106667	3.55	3.52667	-0.0233333	Cacnb4	calcium channel, voltage-dependent, beta 4 subunit
BC099482	12299	Cacng1	7.76563	0.128796	0.781741	-3.02622	0.788064	0.510697	14.6955	0.0167317	0.0295484	-12.7693	0.882458	0.897734	3.63287	0.686772	0.59765	12299	4.4	4.33	4.47333	-0.07	0.0733333	4.32333	4.49333	0.17	Cacng1	calcium channel, voltage-dependent, gamma subunit 1
AF077739	12300	Cacng2	0.703471	0.832926	0.919187	-7.33238	0.0143012	0.0468678	-11.2876	0.0139629	0.0261398	-17.0432	0.0635246	0.671941	-9.39705	0.110222	0.283891	12300	6.19333	6.25667	6.22667	0.0633333	0.0333333	6.11	6.14333	0.0333333	Cacng2	calcium channel, voltage-dependent, gamma subunit 2
BC025948	12301	Cacybp	-0.561685	0.933872	0.923306	-5.80267	0.145441	0.208278	43.0164	0.000566395	0.00250966	-7.58452	0.133333	0.725028	32.6606	0.000566395	0.0146564	12301	8.68667	8.97	8.185	0.283333	-0.501667	8.23	8.75333	0.523333	Cacybp	calcyclin binding protein
AF026259	12305	Ddr1	-0.308171	0.946896	0.922652	2.92537	0.76038	0.500886	-4.11058	0.317757	0.228203	-19.8385	0.0607292	0.662583	-15.1626	0.053415	0.205179	12305	4.97333	4.75333	4.93333	-0.22	-0.04	4.28	4.29	0.01	Ddr1	discoidin domain receptor family, member 1
BC003327	12306	Anxa2	0.479967	0.82972	0.917849	-4.5258	0.22127	0.26432	4.86575	0.170371	0.149536	3.11768	0.767453	0.885281	0.999537	0.419967	0.493754	12306	8.88333	9.01667	8.88333	0.133333	0	7.92333	7.35667	-0.566667	Anxa2	annexin A2
BC004659	12306	Anxa2	-4.60739	0.160345	0.789451	1.50247	0.421966	0.373003	-1.66264	0.262777	0.201043	-15.4216	0.0107391	0.543218	5.88305	0.581132	0.559708	12306	8.88333	9.01667	8.88333	0.133333	0	7.92333	7.35667	-0.566667	Anxa2	annexin A2
BC016421	12307	Calb1	-6.31828	0.0619447	0.729127	-5.63194	0.0204505	0.0600655	-2.11615	0.0253566	0.0399558	5.49396	0.179075	0.74546	-3.82752	0.218403	0.376888	12307	3.75667	3.88667	3.85	0.13	0.0933333	3.81	3.89	0.08	Calb1	calbindin 1
BC017646	12308	Calb2	-1.84773	0.657428	0.896383	3.57553	0.30996	0.317109	-4.06824	0.304431	0.22188	-1.90264	0.700151	0.875623	-1.52631	0.491112	0.525344	12308	6.57333	6.74333	6.85	0.17	0.276667	6.06333	6.10333	0.04	Calb2	calbindin 2
AF028071	12309	S100g	-7.15711	0.0348514	0.712551	-5.42949	0.0805464	0.14503	-7.08413	0.175111	0.152644	3.80127	0.472842	0.825552	4.17731	0.606671	0.567852	12309	3.55667	3.4	3.59	-0.156667	0.0333333	3.40333	3.47	0.0666667	S100g	S100 calcium binding protein G
AF330212	12310	Calca	4.43653	0.686905	0.897967	-0.519686	0.404147	0.364538	-12.9454	0.0168376	0.0296293	-1.38934	0.866015	0.894925	-11.7005	0.233877	0.388751	12310	4.47	4.76	4.53	0.29	0.06	4.5	4.535	0.035	Calca	calcitonin/calcitonin-related polypeptide, alpha
U18542	12311	Calcr	3.04212	0.38849	0.859733	-3.19848	0.31588	0.320609	-13.4002	0.00315067	0.00887566	0.128687	0.639303	0.858462	-6.63834	1	0.680126	12311	3.51667	3.61667	3.53333	0.1	0.0166667	3.61333	3.48667	-0.126667	Calcr	calcitonin receptor
BC054805	12313	Calm1	4.60099	0.247701	0.810498	5.43595	0.696686	0.480452	-5.54832	0.882458	0.434022	-16.5951	0.819256	0.890975	-1.72841	0.0853441	0.255334	12313	11.5867	10.89	11.51	-0.696667	-0.0766667	10	9.84667	-0.153333	Calm1	calmodulin 1
BC021347	12314	Calm2	-2.71172	0.446823	0.865954	-19.827	0.00910225	0.0342909	-12.2871	0.01084	0.0217724	3.73395	0.67257	0.868879	4.52963	0.570359	0.555773
BC050926	12315	Calm3	-2.1089	0.689135	0.896942	-14.6755	0.0644891	0.127017	0.991293	0.888225	0.435597	12.0767	0.247337	0.771603	-1.46733	0.581365	0.559658	12315	10.5733	9.58333	10.5133	-0.99	-0.06	7.74333	7.74667	0.00333333	Calm3	calmodulin 3
AF062378	12316	Aspm	11.2904	0.00642754	0.553705	60.014	7.39225e-09	1.36431e-06	72.1587	1.4294e-08	1.45629e-06	-19.8578	0.00074923	0.406871	1.40915	0.880229	0.652231	12316	5.18	5.26667	5.26	0.0866667	0.08	4.61333	4.56667	-0.0466667	Aspm	asp (abnormal spindle)-like, microcephaly associated (Drosophila)
AF533752	12316	Aspm	1.81546	0.536148	0.885917	-3.4836	0.248936	0.281457	-6.79622	0.226595	0.181471	4.5544	0.31588	0.790641	8.05267	0.398886	0.483925	12316	5.18	5.26667	5.26	0.0866667	0.08	4.61333	4.56667	-0.0466667	Aspm	asp (abnormal spindle)-like, microcephaly associated (Drosophila)
BC003453	12317	Calr	1.36168	0.64854	0.894448	4.83425	0.66533	0.469644	8.14118	0.439977	0.282914	-6.83338	0.935213	0.899606	15.6077	0.0281805	0.156972	12317	11.4	10.6	11.26	-0.8	-0.14	12.1333	11.9367	-0.196667	Calr	calreticulin
BC010773	12319	Car8	1.42536	0.768128	0.912666	3.14756	0.577602	0.437496	-9.67098	0.00688081	0.0156286	-14.9598	0.184604	0.748766	-6.91839	0.79327	0.626604	12319	3.68	3.78333	3.77333	0.103333	0.0933333	5.07	4.91333	-0.156667	Car8	carbonic anhydrase 8
AY225334	12321	Calu	0.461607	0.899982	0.923518	-0.779421	0.479581	0.399102	13.21	0.489399	0.303605	1.70318	0.729619	0.879533	-1.4204	0.561044	0.553814	12321	7.35667	7.28333	7.39667	-0.0733333	0.04	9.7	9.64333	-0.0566667	Calu	calumenin
BC031745	12322	Camk2a	-5.13201	0.330276	0.839056	4.53868	0.340897	0.332456	9.56239	0.567704	0.333089	3.63182	0.379771	0.807392	1.89458	0.807704	0.631883	12322	4.70667	4.76333	4.80667	0.0566667	0.1	4.55	4.68667	0.136667	Camk2a	calcium/calmodulin-dependent protein kinase II alpha
BC080273	12323	Camk2b	1.29745	0.972071	0.924465	7.62093	0.806399	0.515851	9.95384	0.0906121	0.0967186	-1.3666	0.726259	0.879054	-7.87097	0.168487	0.337801	12323	4.17	4.27	4.14	0.1	-0.03	4.1	4.07	-0.03	Camk2b	calcium/calmodulin-dependent protein kinase II, beta
AF395884	12325	Camk2g	-4.58438	0.480517	0.873236	1.88176	0.696965	0.480461	10.1396	0.375578	0.254685	-19.0891	0.07004	0.678289	3.45455	0.914605	0.659276	12325	7.46	6.63333	7.18	-0.826667	-0.28	6.71	6.81333	0.103333	Camk2g	calcium/calmodulin-dependent protein kinase II gamma
BC070420	12326	Camk4	0.787334	0.932639	0.923668	-6.08737	0.0564116	0.117222	-8.42149	0.150741	0.137274	1.25004	0.538012	0.839383	-13.4152	0.140712	0.312184	12326	4.80667	5.05333	4.84	0.246667	0.0333333	4.52667	4.43	-0.0966667	Camk4	calcium/calmodulin-dependent protein kinase IV
M64266	12326	Camk4	-2.97333	0.411591	0.864616	-0.0492133	0.865758	0.533937	-18.2241	5.79617e-05	0.00048104	-2.30953	0.903889	0.898544	-7.22688	0.184097	0.351176	12326	4.80667	5.05333	4.84	0.246667	0.0333333	4.52667	4.43	-0.0966667	Camk4	calcium/calmodulin-dependent protein kinase IV
BC005688	12328	Caml	0.793807	0.939198	0.924414	2.57878	0.00424598	0.0200303	11.0883	0.0507971	0.065106	16.2868	0.256405	0.773643	10.5952	0.0143714	0.110861	12328	8.69333	8.85	8.77667	0.156667	0.0833333	8.23	8.145	-0.085	Caml	calcium modulating ligand
BC012408	12330	Canx	7.94046	0.220972	0.796264	2.54022	0.366884	0.346442	26.816	0.339108	0.23838	17.5084	0.155464	0.740205	54.0869	0.000709314	0.0170669	12330	8.69	7.54	8.58333	-1.15	-0.106667	10.29	10.07	-0.22	Canx	calnexin
BC005446	12331	Cap1	1.92997	0.571679	0.885992	33.1827	1.35006e-05	0.000265995	41.2996	1.82916e-07	7.90107e-06	-10.7949	0.226389	0.772022	14.8062	0.105622	0.280467	12331	9.53333	8.04	9.44	-1.49333	-0.0933333	8.33333	8.13667	-0.196667	Cap1	CAP, adenylate cyclase-associated protein 1 (yeast)
L12367	12331	Cap1	0.786777	0.974156	0.924777	2.89706	0.496306	0.405538	3.75652	0.417999	0.273374	-5.59409	0.790512	0.888173	-0.724453	0.922577	0.662085	12331	9.53333	8.04	9.44	-1.49333	-0.0933333	8.33333	8.13667	-0.196667	Cap1	CAP, adenylate cyclase-associated protein 1 (yeast)
BC003480	12332	Capg	-3.3762	0.337395	0.844256	-3.44096	0.135981	0.200233	-2.95789	0.434141	0.280051	-19.136	0.108049	0.721878	-8.64066	0.117759	0.290922	12332	5.01	4.95667	5.06	-0.0533333	0.05	4.94333	5.02333	0.08	Capg	capping protein (actin filament), gelsolin-like
AF021847	12333	Capn1	2.06643	0.582408	0.888368	10.6665	0.469873	0.393923	3.04748	0.75336	0.396663	-7.79497	0.143993	0.733515	5.77268	0.962408	0.669867	12333	5.77333	5.54	5.92333	-0.233333	0.15	6.66333	6.57333	-0.09	Capn1	calpain 1
AF015038	12334	Capn2	-4.35928	0.494105	0.873941	1.21078	0.748237	0.497581	-1.04214	0.586273	0.34079	-5.73734	0.241109	0.774935	-12.2858	0.494105	0.526694	12334	4.74	4.94333	4.95	0.203333	0.21	8.09	7.84	-0.25	Capn2	calpain 2
AB117943	12335	Capn3	-8.36962	0.0140462	0.627011	18.2228	8.80526e-05	0.00111059	40.3942	1.58255e-06	3.44308e-05	17.367	0.00768957	0.567486	64.5131	1.17665e-05	0.000858914	12335	5.14667	5.31333	5.16667	0.166667	0.02	5.11	5.23	0.12	Capn3	calpain 3
AF091998	12335	Capn3	-7.62524	0.0754285	0.739768	-0.317919	0.630872	0.45693	-8.21099	0.0609373	0.0739574	2.6298	0.942542	0.899829	1.78705	0.613893	0.571566	12335	5.14667	5.31333	5.16667	0.166667	0.02	5.11	5.23	0.12	Capn3	calpain 3
AF058298	12336	Capns1	5.04145	0.13189	0.782306	0.716486	0.577929	0.437652	5.69516	0.182978	0.156855	5.22915	0.159528	0.73937	3.29128	0.702935	0.601372	12336	10.73	10.13	10.5667	-0.6	-0.163333	9.84333	9.92	0.0766667	Capns1	calpain, small subunit 1
U85020	12337	Capn5	-5.974	0.201408	0.797561	-17.0741	0.00218156	0.0124944	2.60234	0.795571	0.409275	-10.144	0.0983768	0.709106	-12.7354	0.0197138	0.129587	12337	5.34	5.335	5.39	-0.005	0.05	5.52	5.47333	-0.0466667	Capn5	calpain 5
BC014767	12337	Capn5	-4.38292	0.446823	0.866296	-7.33681	0.0316073	0.0798206	-3.95106	0.55407	0.327877	-15.9695	0.0279747	0.600418	-13.0366	0.049043	0.199787	12337	5.34	5.335	5.39	-0.005	0.05	5.52	5.47333	-0.0466667	Capn5	calpain 5
BC052167	12338	Capn6	8.21027	0.0566163	0.731909	0.462969	0.662865	0.468489	-2.98271	0.650507	0.362865	4.37305	0.202773	0.766103	6.38996	0.510399	0.534155	12338	5.15667	5.16667	5.11	0.01	-0.0466667	5.07667	5.24667	0.17	Capn6	calpain 6
AB028640	12339	Capn7	0.516951	0.981833	0.925059	1.46382	0.538668	0.422992	1.36953	0.600457	0.345138	-0.638114	0.553812	0.843638	7.49201	0.236368	0.390786	12339	5.09667	4.93	5.07	-0.166667	-0.0266667	7.60667	7.68333	0.0766667	Capn7	calpain 7
BC016232	12340	Capza1	0.695978	0.167465	0.784392	21.4976	0.0303967	0.0781714	-2.2125	0.945875	0.451212	-17.6714	0.181832	0.749347	31.7596	0.0120094	0.0989277
AY544984	12343	Capza2	5.72111	0.147726	0.791897	-2.01796	0.537048	0.423079	5.44546	0.0935337	0.0990713	-2.83998	0.537048	0.840521	-4.72557	0.822781	0.636374	12343	8.00667	7.51333	7.97	-0.493333	-0.0366667	9.65	9.46	-0.19	Capza2	capping protein (actin filament) muscle Z-line, alpha 2
BC049620	12344	Capza3	-2.58895	0.334068	0.843236	-28.1721	0.000100469	0.00120741	-7.7834	0.791013	0.407626	-6.64715	0.0611971	0.664414	0.349681	0.965908	0.670532	12344	10.5867	11.1367	10.5333	0.55	-0.0533333	4.04333	3.66667	-0.376667	Capza3	capping protein (actin filament) muscle Z-line, alpha 3
U10407	12345	Capzb	-3.92274	0.649086	0.893443	9.69825	0.00612937	0.0254794	6.11612	0.351735	0.243913	-5.83927	0.43982	0.821733	-4.72092	0.791353	0.625982	12345	9.945	9.52667	9.7	-0.418333	-0.245	9.02667	8.84333	-0.183333	Capzb	capping protein (actin filament) muscle Z-line, beta
BC002053	12345	Capzb	5.04041	0.404748	0.863352	0.976484	0.681404	0.475167	-3.99597	0.52219	0.315753	-14.8506	0.663781	0.866117	-5.45575	0.818539	0.63546	12345	9.945	9.52667	9.7	-0.418333	-0.245	9.02667	8.84333	-0.183333	Capzb	capping protein (actin filament) muscle Z-line, beta
AB079601	12348	Car11	-9.63851	0.0306653	0.712505	-3.94122	0.0625408	0.124509	1.0759	0.997615	0.463691	22.049	0.0509232	0.647949	-12.7207	0.056098	0.209417	12348	6.08667	6.07	6.10667	-0.0166667	0.02	6.04	6.11667	0.0766667	Car11	carbonic anhydrase 11
BC055291	12349	Car2	4.52806	0.271095	0.81458	-0.383858	0.491553	0.403771	-7.10631	0.0117838	0.0231027	-9.43977	0.193051	0.753711	-2.56664	0.504979	0.531961	12349	6.66333	7.13333	6.72	0.47	0.0566667	6.49333	6.49	-0.00333333	Car2	carbonic anhydrase 2
BC011129	12350	Car3	-3.11133	0.358305	0.851316	-4.23464	0.119709	0.184914	-11.6169	0.00278853	0.00812669	5.68353	0.0970949	0.708741	-5.7186	0.298129	0.430591	12350	5.04667	5.29	5.15	0.243333	0.103333	13.2433	13.4467	0.203333	Car3	carbonic anhydrase 3
BC012704	12351	Car4	-5.11417	0.523639	0.880507	-1.94802	0.200146	0.25012	-11.4638	0.247283	0.192915	11.1592	0.419632	0.816064	-10.6647	0.0959299	0.268456	12351	4.8	4.86	4.85667	0.06	0.0566667	4.665	4.65333	-0.0116667	Car4	carbonic anhydrase 4
BC030174	12352	Car5a	0.636728	0.590735	0.890419	-0.774166	0.984492	0.565028	0.593253	0.564178	0.331838	6.69716	0.974156	0.902296	3.07849	0.790512	0.626349	12352	5.2	5.45333	5.39667	0.253333	0.196667	9.02	8.735	-0.285	Car5a	carbonic anhydrase 5a, mitochondrial
AF079834	12353	Car6	0.0547288	0.89786	0.923238	-7.75875	0.00442494	0.0206218	-5.77939	0.314999	0.226884	-1.03298	0.828292	0.892038	-5.50174	0.262767	0.407317	12353	5.11333	5.28333	5.38	0.17	0.266667	5.03	5.27	0.24	Car6	carbonic anhydrase 6
AY075021	12354	Car7	-1.92851	0.522736	0.880294	-4.44294	0.184366	0.238952	1.4505	0.797375	0.40996	-2.51431	0.986925	0.90351	2.50168	0.934694	0.664906	12354	6.19	6.28333	6.18	0.0933333	-0.01	6.15333	6.16667	0.0133333	Car7	carbonic anhydrase 7
AF009327	12355	Nr1i3	-14.7742	0.0256414	0.704049	-14.9718	0.01076	0.0383474	-9.88756	0.0323133	0.0474791	-2.90952	0.802212	0.888144	26.875	0.732674	0.608854	12355	4.97	4.95333	5.01667	-0.0166667	0.0466667	8.66333	8.53333	-0.13	Nr1i3	nuclear receptor subfamily 1, group I, member 3
AY040626	12359	Cat	-7.45027	0.231822	0.800694	-5.17004	0.219283	0.263268	2.28772	0.768128	0.401349	9.67037	0.403528	0.813723	-3.00779	0.895749	0.656259	12359	4.265	3.99333	4.2	-0.271667	-0.065	12.3533	12.3367	-0.0166667	Cat	catalase
BC009740	12361	Cask	1.80234	0.834195	0.918557	-0.236732	0.922182	0.548861	-11.8967	0.000270261	0.00147161	1.90509	0.0260075	0.588477	2.37456	0.189598	0.355178	12361	4.47	4.57	4.51333	0.1	0.0433333	5.42333	5.46333	0.04	Cask	calcium/calmodulin-dependent serine protein kinase (MAGUK family)
BC008152	12362	Casp1	-4.91081	0.248494	0.810304	-3.03266	0.499477	0.406898	-13.5793	0.00825614	0.0178364	9.34388	0.0768123	0.688721	-4.92519	0.241554	0.393133	12362	4.45333	4.83333	4.78333	0.38	0.33	5.49333	5.01667	-0.476667	Casp1	caspase 1
BC061255	12363	Casp4	1.50978	0.417787	0.866022	-3.8768	0.267988	0.292891	-13.1197	0.00011031	0.000748888	-3.77179	0.355961	0.801909	-6.28721	0.15695	0.328606	12363	3.86	4.03333	3.93333	0.173333	0.0733333	4.69667	5.31	0.613333	Casp4	caspase 4, apoptosis-related cysteine peptidase
AY675223	12364	Casp12	-6.91624	0.0727692	0.736234	-2.00546	0.552563	0.427007	-7.48016	0.00982277	0.0202468	4.13694	0.178902	0.7456	-6.30652	0.285041	0.423552	12364	3.69333	3.73333	3.75	0.04	0.0566667	3.97	3.94	-0.03	Casp12	caspase 12
AF092997	12365	Casp14	1.23907	0.584072	0.889616	-1.43955	0.576343	0.436945	-18.5604	8.36441e-05	0.000625646	5.273	0.123377	0.717958	-7.53752	0.29644	0.429098	12365	4.32	4.53	4.52	0.21	0.2	4.33333	4.26333	-0.07	Casp14	caspase 14
D86352	12367	Casp3	-11.6405	0.00613098	0.549027	-7.84115	0.00973246	0.0357274	-1.85689	0.0629528	0.0756023	-1.66621	0.800509	0.888036	-0.758871	0.861128	0.648056	12367	3.43	3.47333	3.53333	0.0433333	0.103333	4.95333	4.95333	0	Casp3	caspase 3
BC038825	12367	Casp3	-1.09411	0.90867	0.922918	-6.64933	0.487832	0.402267	-11.1422	0.0100843	0.0205763	-0.580262	0.344636	0.800713	3.54994	0.714365	0.604663	12367	3.43	3.47333	3.53333	0.0433333	0.103333	4.95333	4.95333	0	Casp3	caspase 3
BC002022	12368	Casp6	2.08505	0.878	0.923048	-1.83985	0.539202	0.42332	11.1066	0.0083521	0.0180042	-10.6646	0.364367	0.802874	-2.49164	0.867008	0.648618	12368	6.21	6.13	6.13333	-0.08	-0.0766667	7.39667	7.22	-0.176667	Casp6	caspase 6
BC005428	12369	Casp7	-3.2529	0.146144	0.792064	1.23577	0.756696	0.499406	2.71928	0.771313	0.401649	4.6955	0.508506	0.834513	-12.1285	0.115334	0.289131	12369	5.03333	4.97667	4.91	-0.0566667	-0.123333	7.53667	7.51	-0.0266667	Casp7	caspase 7
AB019600	12371	Casp9	-7.43216	0.0736024	0.737823	5.62771	0.363536	0.344432	4.77225	0.808251	0.412523	-4.75338	0.739147	0.879235	11.0597	0.869991	0.649254	12371	5.63333	5.43333	5.61333	-0.2	-0.02	5.96	5.74667	-0.213333	Casp9	caspase 9
BC064057	12372	Casq1	-5.91785	0.0976764	0.754121	0.580537	0.501939	0.407545	-1.46272	0.807456	0.412516	12.4397	0.0880153	0.698054	-18.4022	0.0248894	0.146935	12372	6.87667	7.32667	6.82	0.45	-0.0566667	6.25	6.15333	-0.0966667	Casq1	calsequestrin 1
AF068244	12373	Casq2	2.81324	0.665227	0.895864	-4.26003	0.0741739	0.137315	-1.48065	0.679744	0.372783	-21.7984	0.134376	0.723722	-7.569	0.208271	0.369892	12373	4.81	5.09333	4.85	0.283333	0.04	5.05	4.84	-0.21	Casq2	calsequestrin 2
AF110178	12374	Casr	-2.57056	0.882458	0.923582	0.20053	0.419967	0.372419	-6.9931	0.22127	0.178474	14.3797	0.443585	0.820775	4.42903	0.989276	0.676131	12374	4.99667	5.19333	5.05333	0.196667	0.0566667	4.585	4.68	0.095	Casr	calcium-sensing receptor
AF128842	12374	Casr	-5.66988	0.393334	0.8639	-2.31362	0.53044	0.419775	-16.4313	0.00360943	0.00978908	10.3501	0.135908	0.723713	3.45192	0.718888	0.605361	12374	4.99667	5.19333	5.05333	0.196667	0.0566667	4.585	4.68	0.095	Casr	calcium-sensing receptor
BC010603	12380	Cast	-7.50913	0.0290658	0.719003	-4.53001	0.537666	0.423216	-5.80293	0.0546622	0.068323	3.79222	0.00778702	0.563126	11.3536	0.3882	0.47832	12380	9.84333	11.005	9.73333	1.16167	-0.11	6.475	6.59333	0.118333	Cast	calpastatin
AF190151	12380	Cast	0.484977	0.964296	0.92357	1.3849	0.769182	0.503658	-7.22576	0.0774555	0.086855	1.82081	0.378678	0.807993	37.8077	5.6004e-06	0.000469021	12380	9.84333	11.005	9.73333	1.16167	-0.11	6.475	6.59333	0.118333	Cast	calpastatin
AB026997	12380	Cast	-1.22029	0.825912	0.918464	3.58152	0.887558	0.540398	-10.6403	0.0477561	0.0623552	-1.40286	0.529727	0.839934	11.9468	0.307166	0.435578	12380	9.84333	11.005	9.73333	1.16167	-0.11	6.475	6.59333	0.118333	Cast	calpastatin
BC048163	12385	Ctnna1	5.31132	0.308615	0.829066	-7.90939	0.110926	0.176875	-10.0598	0.0471617	0.0618141	-7.66146	0.490798	0.830798	9.21888	0.236936	0.39062	12385	6.38667	6.49	5.58	0.103333	-0.806667	9.97	9.86667	-0.103333	Ctnna1	catenin (cadherin associated protein), alpha 1
BC079648	12386	Ctnna2	2.32546	0.719611	0.903057	-4.75064	0.20344	0.25213	-8.34843	0.00265434	0.00788178	6.7446	0.163049	0.74242	-2.3327	0.466482	0.51451	12386	5.11	6.89	5.05	1.78	-0.06	3.98	3.99333	0.0133333	Ctnna2	catenin (cadherin associated protein), alpha 2
BC006739	12387	Ctnnb1	7.99107	0.0423565	0.719251	32.5266	1.08803e-07	6.78587e-06	56.8627	2.23514e-10	5.79281e-08	-8.13366	0.491919	0.829571	49.3284	3.55166e-06	0.000325172	12387	7.98	6.95	7.66333	-1.03	-0.316667	9.70667	9.80333	0.0966667	Ctnnb1	catenin (cadherin associated protein), beta 1
BC048153	12387	Ctnnb1	-1.06258	0.536148	0.885768	2.94472	0.735782	0.493453	2.39672	0.542342	0.32362	4.08286	0.453329	0.825223	-7.74472	0.124232	0.298154	12387	7.98	6.95	7.66333	-1.03	-0.316667	9.70667	9.80333	0.0966667	Ctnnb1	catenin (cadherin associated protein), beta 1
BC043108	12388	Ctnnd1	0.57476	0.870978	0.922512	6.8084	0.0857602	0.151256	11.9176	0.0566163	0.0698552	11.4858	0.555305	0.842967	24.594	0.0044193	0.0574189	12388	7.18	6.47	7.05	-0.71	-0.13	8.23	8.16	-0.07	Ctnnd1	catenin (cadherin associated protein), delta 1
AB029929	12389	Cav1	-2.26886	0.314692	0.829581	-5.721	0.0263974	0.0711859	-6.16362	0.0369552	0.052013	1.38533	0.919914	0.900049	2.7503	1	0.680062	12389	4.98667	5.49333	5.24333	0.506667	0.256667	5.51667	5.54	0.0233333	Cav1	caveolin 1, caveolae protein
AB049604	12390	Cav2	5.46975	0.335559	0.842669	-4.49163	0.235938	0.274817	-13.7296	0.00037711	0.00187953	6.58817	0.791353	0.887214	-5.18923	0.309683	0.437054	12390	3.48333	3.55667	3.55333	0.0733333	0.07	4.32333	4.18333	-0.14	Cav2	caveolin 2
BC024383	12391	Cav3	0.988765	0.890421	0.922868	-2.79336	0.755193	0.499215	-1.57737	0.924899	0.445595	0.583013	0.327628	0.795152	-6.69932	0.537666	0.546542	12391	4.82667	4.92333	5.08333	0.0966667	0.256667	5.14333	4.955	-0.188333	Cav3	caveolin 3
AF005936	12393	Runx2	-6.47513	0.147201	0.79038	-3.06961	0.356716	0.341187	-4.92553	0.156783	0.141054	2.6608	0.254502	0.77203	-3.26053	0.251026	0.399992	12393	4.69333	4.79333	4.65	0.1	-0.0433333	4.69	4.62	-0.07	Runx2	runt related transcription factor 2
D14636	12393	Runx2	-11.1608	0.141313	0.790757	-12.911	0.00294341	0.0153731	-10.6586	0.0153796	0.0277545	-10.3042	0.452452	0.824566	3.74598	0.898952	0.656135	12393	4.69333	4.79333	4.65	0.1	-0.0433333	4.69	4.62	-0.07	Runx2	runt related transcription factor 2
D26532	12394	Runx1	1.58512	0.481561	0.873033	7.51009	0.616947	0.451345	3.87309	0.739905	0.392108	1.45526	0.849047	0.89343	5.43793	0.680593	0.596162	12394	4.55	4.52	4.58	-0.03	0.03	4.6	4.60667	0.00666667	Runx1	runt related transcription factor 1
BC069929	12394	Runx1	-5.97903	0.187613	0.796805	0.447517	0.539887	0.423325	0.657033	0.40917	0.270075	1.56323	0.926932	0.898516	-16.026	0.101791	0.276306	12394	4.55	4.52	4.58	-0.03	0.03	4.6	4.60667	0.00666667	Runx1	runt related transcription factor 1
D32007	12395	Runx1t1	-3.07705	0.388143	0.860257	-3.1776	0.191195	0.243785	-0.649989	0.0058416	0.0139188	4.28426	0.919914	0.900141	-11.8762	0.107686	0.281418	12395	4.78667	5.025	4.56	0.238333	-0.226667	3.83	3.79333	-0.0366667	Runx1t1	runt-related transcription factor 1; translocated to, 1 (cyclin D-related)
BC064679	12396	Cbfa2t2	0.0397146	0.673279	0.895007	-2.06736	0.657566	0.466622	-3.43683	0.523549	0.316406	6.18305	0.358103	0.802401	-0.389983	0.905333	0.658391	12396	7.325	6.96	7.19	-0.365	-0.135	7.01667	7.12	0.103333	Cbfa2t2	core-binding factor, runt domain, alpha subunit 2, translocated to, 2 (human)
AF038029	12398	Cbfa2t3	-1.39226	0.757075	0.908214	1.77405	0.792969	0.511603	2.99632	0.639303	0.358606	-3.76171	0.778554	0.887136	-9.34831	0.285261	0.423325	12398	6.25667	6.43	6.48	0.173333	0.223333	6.41333	6.4	-0.0133333	Cbfa2t3	core-binding factor, runt domain, alpha subunit 2, translocated to, 3 (human)
AF155880	12399	Runx3	-7.62388	0.0662175	0.742347	4.26537	0.302378	0.312285	-5.8142	0.604537	0.346727	-8.3954	0.719942	0.876976	-14.7632	0.0162378	0.117538	12399	6.14	6.36667	6.11	0.226667	-0.03	5.45	5.55333	0.103333	Runx3	runt related transcription factor 3
BC006763	12400	Cbfb	-11.8513	0.00284537	0.436613	0.539218	0.957122	0.557331	4.00024	0.686772	0.374843	4.5263	0.545273	0.842401	-4.58554	0.294445	0.428449	12400	7.88	7.87667	7.98333	-0.00333333	0.103333	8.71	8.69667	-0.0133333	Cbfb	core binding factor beta
BC013632	12401	Serpina6	5.92649	0.227241	0.801119	-1.73828	0.971103	0.561119	-2.53657	0.586873	0.34075	-7.31136	0.439643	0.821455	-6.48052	0.168653	0.338072	12401	4.22	4.125	4.56667	-0.095	0.346667	11.12	10.5033	-0.616667	Serpina6	serine (or cysteine) peptidase inhibitor, clade A, member 6
BC055682	12405	Cbln2	3.14605	0.592569	0.888909	-5.58786	0.0790562	0.143087	-5.93799	0.034402	0.0495961	3.27367	0.282901	0.777466	-7.74298	0.114883	0.288469	12405	5.42	5.6	5.615	0.18	0.195	5.78333	5.63	-0.153333	Cbln2	cerebellin 2 precursor protein
BC085143	12406	Serpinh1	-2.64036	0.223093	0.79737	0.449568	0.934808	0.551727	2.04105	0.740272	0.392246	13.3366	0.391601	0.810979	-5.04143	0.315817	0.438156	12406	5.78333	6.21	5.84667	0.426667	0.0633333	6.36	7.71667	1.35667	Serpinh1	serine (or cysteine) peptidase inhibitor, clade H, member 1
BC012714	12408	Cbr1	8.22063	0.0812267	0.734526	-0.703648	1	0.569	4.39995	0.281508	0.210426	-16.5597	0.018324	0.565877	-3.89677	0.558801	0.552888	12408	6.03667	5.99	6.08	-0.0466667	0.0433333	8.92	8.29	-0.63	Cbr1	carbonyl reductase 1
BC013472	12411	Cbs	-9.4376	0.163107	0.788942	-0.84871	0.537722	0.423186	9.14056	0.0478697	0.0624209	-14.3275	0.304372	0.788726	-12.6944	0.381172	0.47453	12411	6.24333	6.36	6.47667	0.116667	0.233333	9.84	9.71	-0.13	Cbs	cystathionine beta-synthase
BC055290	12412	Cbx1	-1.3703	0.538668	0.881577	-2.03256	0.538668	0.423029	-9.05144	0.138835	0.130245	5.93722	0.179106	0.745047	-2.06832	0.715602	0.605236	12412	5.40667	5.1	5.32667	-0.306667	-0.08	4.88333	5.01	0.126667	Cbx1	chromobox homolog 1 (Drosophila HP1 beta)
BC035199	12416	Cbx2	4.38828	0.524838	0.881668	-1.79278	0.742753	0.495684	0.796863	0.600916	0.345334	-1.64079	0.674107	0.869226	-3.28862	0.651782	0.585621	12416	6.00333	6.03333	5.96333	0.03	-0.04	5.84	5.65	-0.19	Cbx2	chromobox homolog 2 (Drosophila Pc class)
BC108370	12417	Cbx3	-0.583226	1	0.927757	14.7773	0.000968709	0.00680157	53.7144	1.31128e-07	6.24878e-06	3.28645	0.523867	0.837331	49.3764	1.91949e-06	0.000193805
BC018354	12417	Cbx3	-2.20188	0.473622	0.873093	5.60426	0.261043	0.288738	-10.0973	0.0241083	0.0384938	-6.26008	0.437192	0.820124	3.09097	0.56136	0.553418
BC117801	12418	Cbx4	1.56292	0.855474	0.922069	-2.09829	0.422895	0.373514	2.59935	0.64886	0.36222	17.6283	0.0302008	0.6003	-5.15272	0.941921	0.666187	12418	5.36	5.31	5.34667	-0.05	-0.0133333	6.29333	6.64667	0.353333	Cbx4	chromobox homolog 4 (Drosophila Pc class)
BC004707	12419	Cbx5	0.990073	0.850689	0.922107	-9.07866	0.0273998	0.0727716	-2.85898	0.533523	0.320013	-2.04277	0.790651	0.887741	32.8224	0.0151907	0.114404	12419	7.44	7.15667	7.45333	-0.283333	0.0133333	6.87	6.9	0.03	Cbx5	chromobox homolog 5 (Drosophila HP1a)
AB050017	12421	Rb1cc1	1.72968	0.446823	0.866467	-1.26644	0.717166	0.487073	21.2668	0.0932655	0.0988084	8.64438	0.0437459	0.639779	1.7002	0.530071	0.542446	12421	8.61	8.88	8.27333	0.27	-0.336667	6.11	6.285	0.175	Rb1cc1	RB1-inducible coiled-coil 1
BC028487	12424	Cck	-9.30796	0.324807	0.836559	48.0784	2.17417e-05	0.000373091	110.682	3.12505e-05	0.000294422	-1.5816	0.781836	0.884886	-7.88148	0.696722	0.599643	12424	4.18	4.12	4.31667	-0.06	0.136667	3.76667	3.98333	0.216667	Cck	cholecystokinin
BC020534	12425	Cckar	6.45853	0.188004	0.797773	-2.14985	0.674028	0.472556	-7.20991	0.0345102	0.0497471	-2.41117	0.634606	0.86006	-1.56793	0.566251	0.555956	12425	3.41333	3.55	3.66667	0.136667	0.253333	3.76333	3.60667	-0.156667	Cckar	cholecystokinin A receptor
AF019371	12426	Cckbr	13.3735	0.0523245	0.728189	-0.894849	0.134668	0.19942	4.06997	0.555305	0.328397	-6.84022	0.764796	0.885838	-8.2867	0.163509	0.333862	12426	5.53	5.82333	5.61667	0.293333	0.0866667	5.43667	5.37333	-0.0633333	Cckbr	cholecystokinin B receptor
BC120518	12427	Ccna1	1.83181	0.553451	0.883969	14.1379	0.037292	0.089136	20.7371	0.00202089	0.00651123	5.64009	0.432756	0.817396	8.7519	0.869991	0.649366	12427	10.3267	10.1333	10.27	-0.193333	-0.0566667	6.06	5.89	-0.17	Ccna1	cyclin A1
BC052730	12428	Ccna2	2.67151	0.326487	0.837446	6.44256	0.0315072	0.0798464	4.68203	0.178906	0.154567	8.5921	0.590817	0.850451	9.93948	0.125446	0.29957	12428	6.74	6.94667	6.61667	0.206667	-0.123333	5.99333	6.09333	0.1	Ccna2	cyclin A2
BC008247	12442	Ccnb2	3.12143	0.439406	0.868781	20.2299	0.00026069	0.00254043	26.6472	4.07783e-05	0.00036576	11.039	0.204138	0.765832	53.0718	5.23981e-07	8.20408e-05	12442	10.94	10.8633	11.015	-0.0766667	0.075	4.30333	4.71	0.406667	Ccnb2	cyclin B2
BC044841	12443	Ccnd1	1.04665	0.902045	0.92207	0.806421	0.608072	0.448242	-3.98648	0.491964	0.304404	4.92023	0.797631	0.888232	0.624802	0.789723	0.626183	12443	6.40667	6.35333	6.33667	-0.0533333	-0.07	9.20667	8.53667	-0.67	Ccnd1	cyclin D1
BC049086	12444	Ccnd2	-0.200901	0.578649	0.887966	-0.541125	0.727304	0.490422	-5.04165	0.341387	0.239173	-2.82465	0.779606	0.887281	-7.94663	0.345774	0.456139	12444	4.46333	4.61	4.44333	0.146667	-0.02	4.75	4.59	-0.16	Ccnd2	cyclin D2
BC004076	12445	Ccnd3	4.7233	0.596574	0.889798	-2.5006	0.755193	0.499106	13.4102	0.0280137	0.0429159	-26.688	0.0241268	0.588485	-18.7573	0.199334	0.36172	12445	8.50667	9.09	8.47	0.583333	-0.0366667	7.64	7.90667	0.266667	Ccnd3	cyclin D3
BC062152	12447	Ccne1	0.961136	0.914605	0.922112	0.73335	0.730643	0.492087	-8.07398	0.0488753	0.0633185	8.15021	0.334502	0.794812	-13.8014	0.0475952	0.19682	12447	6.52667	6.71333	6.58333	0.186667	0.0566667	5.93333	6.03	0.0966667	Ccne1	cyclin E1
AF091432	12448	Ccne2	1.77545	0.894332	0.922411	10.8364	0.00635384	0.0262316	8.46462	0.0424999	0.0573473	6.39079	0.168653	0.743929	9.37329	0.24149	0.393266	12448	7.56	5.615	7.26667	-1.945	-0.293333	4.18667	4.58667	0.4	Ccne2	cyclin E2
BC037662	12449	Ccnf	-17.7693	0.965908	0.923792	0.595074	0.870978	0.535459	-71.7308	0.965908	0.455983	-255.692	0.00285119	0.466264	71.2449	0.00784875	0.079881	12449	7.01667	7.20667	6.87667	0.19	-0.14	5.32333	5.33667	0.0133333	Ccnf	cyclin F
BC005534	12450	Ccng1	-2.57464	0.654829	0.897283	1.84033	0.943182	0.553958	-12.4372	0.00804955	0.0175441	-5.16006	0.163613	0.740419	10.0494	0.0908242	0.263308	12450	4.58333	4.59667	4.42	0.0133333	-0.163333	6.9	6.53667	-0.363333	Ccng1	cyclin G1
AF005885	12452	Ccng2	-6.61915	0.191195	0.795501	-8.3534	0.0154608	0.049625	-0.142829	0.769332	0.401183	0.951234	0.847189	0.893499	-1.72682	0.860334	0.648384	12452	5.86333	5.94	5.84333	0.0766667	-0.02	6.42	7.065	0.645	Ccng2	cyclin G2
AF005886	12453	Ccni	-3.36555	0.202383	0.798097	-18.3752	0.00103342	0.00712318	-7.65383	0.0409346	0.0559455	-1.82967	0.482983	0.82794	6.66837	0.369381	0.468709	12453	10.12	9.69667	10.0567	-0.423333	-0.0633333	9.69667	9.55667	-0.14	Ccni	cyclin I
BC027297	12454	Ccnk	3.00207	0.299063	0.825612	11.0191	0.000291786	0.00278054	6.74692	0.134317	0.127414	7.38951	0.122203	0.718384	-6.77536	0.266613	0.409111	12454	9.89333	9.6	9.98333	-0.293333	0.09	5.51333	5.68667	0.173333	Ccnk	cyclin K
AF087662	12455	Ccnt1	2.79795	0.623162	0.893972	2.59857	0.84418	0.527738	12.3666	0.0769026	0.0863793	-5.0522	0.921714	0.901076	14.1512	0.0306146	0.16205	12455	7.39333	7.77667	7.54333	0.383333	0.15	7.67	7.945	0.275	Ccnt1	cyclin T1
AF183960	12457	Ccrn4l	-0.37322	0.829013	0.918792	9.54581	0.781264	0.507636	-10.7831	0.0218267	0.0357551	2.90355	0.557743	0.842845	5.74699	0.440522	0.503721	12457	7.43	7.14667	7.34333	-0.283333	-0.0866667	8.75667	9.43	0.673333	Ccrn4l	CCR4 carbon catabolite repression 4-like (S. cerevisiae)
AB009369	12458	Ccr6	-1.07238	0.852323	0.921235	-6.4151	0.0243053	0.0673002	2.97034	0.48801	0.303049	4.41534	0.576527	0.848511	-16.6928	0.00460795	0.0587049	12458	6.56667	7.07	6.72333	0.503333	0.156667	5.82	5.9	0.08	Ccr6	chemokine (C-C motif) receptor 6
AF121906	12460	Ccs	-1.66285	0.682188	0.895497	-11.6059	0.0375117	0.0893541	6.47127	0.359021	0.247271	-13.8088	0.287037	0.780928	-15.1691	0.112111	0.285388	12460	9.3	9.13333	9.26667	-0.166667	-0.0333333	10.67	10.6533	-0.0166667	Ccs	copper chaperone for superoxide dismutase
BC007470	12461	Cct2	0.00738102	0.569413	0.883689	-1.4271	0.191337	0.243899	12.3585	0.152238	0.13839	6.31002	0.586504	0.849853	24.0181	0.0447669	0.193532	12461	10.94	11.225	10.78	0.285	-0.16	9.59	9.66667	0.0766667	Cct2	chaperonin containing Tcp1, subunit 2 (beta)
L20509	12462	Cct3	-0.469035	0.56421	0.885078	4.95392	0.136343	0.200406	32.4986	0.00128482	0.00466918	8.46717	0.269095	0.776599	31.6001	0.00663108	0.0732127	12462	11.315	10.67	11.1433	-0.645	-0.171667	9.58667	9.65333	0.0666667	Cct3	chaperonin containing Tcp1, subunit 3 (gamma)
BC054773	12464	Cct4	1.67962	0.979541	0.925	3.49966	0.457059	0.387636	19.4637	0.196778	0.164485	-10.3933	0.098981	0.709022	2.57525	0.602058	0.566355	12464	11.995	11.685	11.8167	-0.31	-0.178333	10.0367	9.83333	-0.203333	Cct4	chaperonin containing Tcp1, subunit 4 (delta)
BC094427	12465	Cct5	-0.15157	0.764796	0.911906	2.14572	0.626081	0.454954	37.5321	0.00355739	0.00966568	-15.2225	0.0205267	0.576949	7.81029	0.71319	0.604165	12465	11.8633	11.1633	11.76	-0.7	-0.103333	10.45	10.3967	-0.0533333	Cct5	chaperonin containing Tcp1, subunit 5 (epsilon)
BC018459	12466	Cct6a	0.718526	0.9591	0.923065	18.4172	2.8558e-05	0.000459949	37.142	2.04647e-06	3.97266e-05	1.5726	0.689153	0.871219	27.3589	0.00765996	0.0788134	12466	10.68	9.82333	10.4533	-0.856667	-0.226667	10.585	10.55	-0.035	Cct6a	chaperonin containing Tcp1, subunit 6a (zeta)
BC100457	12467	Cct6b	-1.13312	0.990366	0.924466	6.48072	0.119312	0.184726	9.30156	0.0173707	0.0303325	-1.89351	0.875265	0.895768	0.737408	0.397973	0.483387	12467	11.2033	10.8867	11.0433	-0.316667	-0.16	3.86	4.15667	0.296667	Cct6b	chaperonin containing Tcp1, subunit 6b (zeta)
BC008255	12468	Cct7	0.140821	0.915724	0.921978	5.82766	0.452452	0.386228	37.9799	3.50921e-05	0.000321791	-5.11878	0.633934	0.859959	10.0109	0.138473	0.310242	12468	12.4967	11.9333	12.51	-0.563333	0.0133333	9.96	10.0633	0.103333	Cct7	chaperonin containing Tcp1, subunit 7 (eta)
BC009007	12469	Cct8	7.8041	0.264106	0.812472	14.3076	0.0525428	0.112015	49.5502	5.91249e-06	8.96751e-05	-8.6811	0.271824	0.779474	40.3752	0.00885409	0.08533	12469	10.285	9.52333	9.94	-0.761667	-0.345	9.42333	9.38	-0.0433333	Cct8	chaperonin containing Tcp1, subunit 8 (theta)
BC057889	12475	Cd14	3.44463	0.492789	0.87303	-4.99673	0.170139	0.229321	-4.61823	0.666378	0.368256	1.13716	0.95312	0.900843	-15.9463	0.0547996	0.207546	12475	6.18667	6.16667	6.40333	-0.02	0.216667	7.20333	9.02667	1.82333	Cd14	CD14 antigen
AB097214	12477	Ctla4	-1.92871	0.441158	0.868922	-8.89742	0.0202522	0.0597062	-9.5779	0.0174887	0.0305061	-15.2941	0.188004	0.750497	-14.6772	0.00134315	0.026407	12477	3.88	3.92	4.03667	0.04	0.156667	3.885	3.96	0.075	Ctla4	cytotoxic T-lymphocyte-associated protein 4
BC055902	12479	Cd1d1	6.74569	0.203541	0.795422	-13.2931	0.00313245	0.0160772	-16.7326	0.00230426	0.00710502	15.51	0.0300768	0.599491	20.5237	0.00837537	0.0828979	12479	4.31333	4.49	4.43	0.176667	0.116667	11.31	11.14	-0.17	Cd1d1	CD1d1 antigen
BC057149	12480	Cd1d2	-3.16813	0.353966	0.851514	-1.22374	0.604145	0.44633	-7.87228	0.0380983	0.0531058	3.72194	0.813698	0.889974	4.51906	0.9249	0.6623
AF065906	12481	Cd2	-4.51492	0.237231	0.803088	-0.622326	0.833447	0.52418	-9.83904	0.0215271	0.0353977	1.89805	0.947967	0.900646	-1.2433	0.924899	0.662805	12481	4.03	4.34667	4.11333	0.316667	0.0833333	4.02667	3.88333	-0.143333	Cd2	CD2 antigen
BC028322	12482	Ms4a1	2.89522	0.650507	0.894105	-11.6762	0.0025484	0.0138665	-13.75	0.0292719	0.044324	-1.91369	0.911515	0.89763	-15.1393	0.0921804	0.264471	12482	4.26333	4.39333	4.63667	0.13	0.373333	4.51667	4.64	0.123333	Ms4a1	membrane-spanning 4-domains, subfamily A, member 1
AF102134	12483	Cd22	-5.88121	0.287862	0.817205	8.36646	0.0926305	0.158925	2.65144	0.777543	0.403897	-15.3728	0.0578362	0.653308	-3.81798	0.509755	0.534127	12483	5.13667	5.31333	5.35333	0.176667	0.216667	5.31333	5.23333	-0.08	Cd22	CD22 antigen
BC075622	12484	Cd24a	-2.26268	0.441162	0.868233	-1.11471	0.665889	0.469837	-0.43677	0.640637	0.359286	10.0475	0.0974856	0.709434	0.208101	0.536232	0.546319	12484	5.14	5.675	5.09667	0.535	-0.0433333	4.28	4.04333	-0.236667	Cd24a	CD24a antigen
AF077003	12488	Cd2ap	-0.758374	0.566825	0.884941	-3.4487	0.300978	0.311711	-9.69735	0.098981	0.102901	-0.393318	0.925085	0.899391	6.39064	0.277643	0.418312	12488	3.65667	3.75333	3.52667	0.0966667	-0.13	4.97667	4.61	-0.366667	Cd2ap	CD2-associated protein
BC006607	12490	Cd34	1.70266	0.495625	0.874006	0.438056	0.78443	0.508944	-13.2497	0.000130913	0.000847104	1.86033	0.61543	0.853934	-6.50471	0.117185	0.290535	12490	3.93667	3.88	4.18	-0.0566667	0.243333	4.36	4.18333	-0.176667	Cd34	CD34 antigen
BC010262	12491	Cd36	0.0285016	0.441158	0.868748	-3.77655	0.397153	0.361111	-7.21525	0.00323594	0.00901274	-4.19132	0.891373	0.897132	4.77744	0.28186	0.42059	12491	3.67333	3.70667	3.77333	0.0333333	0.1	5.81667	4.55	-1.26667	Cd36	CD36 antigen
L23108	12491	Cd36	1.63014	0.706229	0.901625	-3.62583	0.373242	0.349472	-16.0035	0.000199152	0.00115827	10.8214	0.00347192	0.509837	-1.19459	0.219033	0.377492	12491	3.67333	3.70667	3.77333	0.0333333	0.1	5.81667	4.55	-1.26667	Cd36	CD36 antigen
AB008553	12492	Scarb2	7.0325	0.378604	0.860014	0.0905281	0.614017	0.450349	-7.6952	0.158403	0.141744	4.89377	0.478011	0.828296	15.1225	0.11774	0.291075	12492	4.28667	4.22667	4.27667	-0.06	-0.01	9.11333	9.12333	0.01	Scarb2	scavenger receptor class B, member 2
BC004610	12493	Cd37	3.92057	0.628843	0.892646	2.39733	0.490798	0.403829	4.77315	0.452807	0.288439	-7.07972	0.393334	0.811357	-0.687901	0.571646	0.556099	12493	5.46	5.96333	5.435	0.503333	-0.025	5.35	5.26333	-0.0866667	Cd37	CD37 antigen
BC046312	12494	Cd38	-1.2959	0.272465	0.811908	-9.47199	0.00758964	0.0298353	-3.71245	0.0796761	0.0883526	1.12372	0.376441	0.807771	3.2981	0.577602	0.557625	12494	4.13333	4.22	4.12667	0.0866667	-0.00666667	5.96667	6.05	0.0833333	Cd38	CD38 antigen
AF037366	12495	Entpd1	-9.99063	0.0282072	0.718267	5.22718	0.302282	0.312222	-11.4444	0.0291177	0.0441358	-17.262	0.0300534	0.600271	0.87687	0.237366	0.390911	12495	7.59667	7.67667	7.48667	0.08	-0.11	5.72667	5.63667	-0.09	Entpd1	ectonucleoside triphosphate diphosphohydrolase 1
AF042811	12496	Entpd2	-4.96989	0.104163	0.754757	3.51087	0.47461	0.396351	3.70257	0.747471	0.394758	5.9319	0.418677	0.816247	-1.71697	0.566709	0.555699	12496	6.58	6.63667	6.73333	0.0566667	0.153333	6.79333	6.94333	0.15	Entpd2	ectonucleoside triphosphate diphosphohydrolase 2
BC038126	12497	Entpd6	-4.99538	0.586719	0.889234	4.21404	0.435687	0.379201	1.18217	0.983634	0.460306	-1.39648	0.637069	0.860723	-0.242856	0.805561	0.631556	12497	10.2233	9.44333	10.21	-0.78	-0.0133333	7.77	7.61	-0.16	Entpd6	ectonucleoside triphosphate diphosphohydrolase 6
AF006482	12499	Entpd5	-3.87698	0.160598	0.790299	-7.23454	0.147154	0.210249	2.33463	0.917529	0.443186	-1.31423	0.897014	0.897444	0.0514893	0.791745	0.625903	12499	6.53	6.85333	6.47	0.323333	-0.06	8.70667	8.795	0.0883333	Entpd5	ectonucleoside triphosphate diphosphohydrolase 5
BC062807	12500	Cd3d	2.10226	0.706652	0.899593	1.60028	0.676912	0.473386	-5.42245	0.375011	0.254441	16.1467	0.0215355	0.574449	2.35313	0.412262	0.489328	12500	6.61	7.48	6.60667	0.87	-0.00333333	5.51	5.25333	-0.256667	Cd3d	CD3 antigen, delta polypeptide
BC027528	12502	Cd3g	1.77202	0.81351	0.918084	2.3655	0.435687	0.379128	-3.44327	0.579679	0.338208	12.1553	0.139691	0.728098	-3.08587	0.789723	0.626137	12502	3.89667	3.68667	3.80333	-0.21	-0.0933333	4.13333	3.9	-0.233333	Cd3g	CD3 antigen, gamma polypeptide
BC052824	12503	Cd247	8.07843	0.255706	0.810409	-11.8407	0.0035016	0.0174039	-18.4629	0.0143028	0.0263586	-18.1931	0.028177	0.594563	-15.0419	0.039625	0.182242	12503	3.98333	4.05	4.12667	0.0666667	0.143333	4.10667	4.04333	-0.0633333	Cd247	CD247 antigen
BC039137	12504	Cd4	-1.04011	0.774728	0.912303	0.487737	0.537046	0.423151	9.71853	0.320579	0.229682	-3.19854	0.476041	0.829376	0.230881	0.500691	0.530417	12504	5.39667	5.52	5.52333	0.123333	0.126667	5.33667	5.39	0.0533333	Cd4	CD4 antigen
BC005676	12505	Cd44	-7.57312	0.0415917	0.714085	-0.237176	0.551554	0.426993	1.13844	0.122119	0.119117	-1.38737	0.856942	0.893408	-1.05476	0.447665	0.505311	12505	3.87667	3.98	3.98667	0.103333	0.11	5.24	6.06667	0.826667	Cd44	CD44 antigen
AB196820	12506	Cd48	3.69608	0.624195	0.892239	5.21477	0.666378	0.46987	-5.82586	0.0177313	0.030726	11.1278	0.170139	0.742629	25.9994	0.131316	0.304696	12506	4.27	4.69333	4.48667	0.423333	0.216667	4.37667	4.00333	-0.373333	Cd48	CD48 antigen
BC011258	12507	Cd5	-3.64309	0.655039	0.896861	-0.169295	0.894332	0.542042	12.3795	0.19635	0.164211	-11.801	0.157724	0.741032	1.88503	0.77197	0.621596	12507	4.52333	4.495	4.44	-0.0283333	-0.0833333	4.46	4.54667	0.0866667	Cd5	CD5 antigen
U60473	12509	Cd59a	-2.90964	0.532201	0.883309	-6.74757	0.156344	0.218647	-14.8185	0.0324985	0.0476564	0.13491	0.885382	0.897758	-3.95308	0.374043	0.471662	12509	7.36	7.9	7.33333	0.54	-0.0266667	8.58	8.68	0.1	Cd59a	CD59a antigen
BC014294	12511	Cd6	-1.34553	0.582408	0.888276	2.7005	0.396231	0.360618	18.0572	0.0897454	0.096127	0.309883	0.741459	0.879332	-19.7825	0.119863	0.29284	12511	5.97667	6	6.13667	0.0233333	0.16	5.92	5.96333	0.0433333	Cd6	CD6 antigen
AF159427	12512	Cd63	4.42391	0.791013	0.912978	-2.43761	0.46747	0.393367	8.45227	0.0712811	0.0823183	-1.87651	0.614017	0.854322	-30.0569	0.965908	0.670489
BC106997	12515	Cd69	-3.60096	0.362183	0.853168	-9.32427	0.00656918	0.0268692	-4.45697	0.157376	0.141347	1.59891	0.479581	0.828922	-22.7922	0.00516622	0.0625357	12515	3.41	3.57667	3.53667	0.166667	0.126667	3.33667	3.535	0.198333	Cd69	CD69 antigen
BC024376	12516	Cd7	-6.6133	0.115386	0.780054	5.3971	0.9535	0.556046	-6.26229	0.636227	0.358118	-15.4513	0.074786	0.683542	-7.5829	0.211124	0.371265	12516	6.28	6.63667	6.465	0.356667	0.185	5.94	6.07667	0.136667	Cd7	CD7 antigen
AF543213	12517	Cd72	-1.08551	0.71167	0.902199	3.22929	0.623919	0.454003	-0.645821	0.678235	0.372177	14.8614	0.254697	0.772296	-10.2824	0.172156	0.340357	12517	5.97667	6.52	6.07	0.543333	0.0933333	5.91	6.15333	0.243333	Cd72	CD72 antigen
AF065893	12519	Cd80	-2.76046	0.421966	0.866999	-1.29843	0.441158	0.38123	4.49002	0.258149	0.198603	-3.26784	0.249064	0.766356	-1.24159	0.244605	0.395686	12519	4.26667	4.21	4.27	-0.0566667	0.00333333	4.14667	4.24	0.0933333	Cd80	CD80 antigen
BC011433	12520	Cd81	5.7825	0.511898	0.877952	3.62457	0.539202	0.423301	3.75445	0.911109	0.441586	18.1824	0.135389	0.725513	-15.6678	0.0996218	0.273197	12520	6.94667	6.38	6.46667	-0.566667	-0.48	11.4967	11.38	-0.116667	Cd81	CD81 antigen
D14883	12521	Cd82	-1.27051	0.0683125	0.745965	-6.86972	0.834589	0.524534	-0.94475	0.713734	0.383718	-8.66099	0.852253	0.892983	-8.23348	0.256627	0.403355	12521	6.70333	6.62667	6.6	-0.0766667	-0.103333	9.79667	9.83667	0.04	Cd82	CD82 antigen
AF001036	12522	Cd83	1.23109	0.75336	0.908939	3.97939	0.637414	0.45957	-7.2037	0.0758492	0.0854951	10.4221	0.0784783	0.690115	-0.587681	0.850464	0.645811	12522	4.52	4.49667	4.67	-0.0233333	0.15	4.76333	6.49667	1.73333	Cd83	CD83 antigen
AF065897	12524	Cd86	-6.4122	0.15045	0.787587	-3.06231	0.405131	0.364644	-18.3736	0.00274613	0.00804597	8.39484	0.495789	0.829777	-13.5948	0.0389215	0.181088	12524	4.96	5.31667	5.17333	0.356667	0.213333	5.68	5.43667	-0.243333	Cd86	CD86 antigen
BC030679	12525	Cd8a	-3.24203	0.689314	0.895988	1.43681	0.455202	0.38715	-4.14576	0.780171	0.404465	-45.1727	0.0645922	0.674312	-0.312351	0.104851	0.279866	12525	4.28	4.33	4.28	0.05	0	4.26	4.38	0.12	Cd8a	CD8 antigen, alpha chain
M16799	12526	Cd8b1	2.43392	0.477357	0.875596	-7.34241	0.155282	0.217768	7.92503	0.203541	0.168065	8.84321	0.261889	0.776837	3.65173	0.369426	0.468574	12526	4.34	4.345	4.29333	0.005	-0.0466667	4.42667	4.41667	-0.01	Cd8b1	CD8 antigen, beta chain 1
BC070474	12527	Cd9	-2.47565	0.476203	0.876262	-3.48372	0.346271	0.335904	-11.3936	0.0297433	0.0448357	3.59339	0.603605	0.852362	-7.01993	0.620549	0.574618	12527	5.95667	6.16667	5.64	0.21	-0.316667	7.09667	6.35667	-0.74	Cd9	CD9 antigen
BC046296	12530	Cdc25a	-2.94503	0.819868	0.917388	6.6887	0.151401	0.213851	6.53482	0.158001	0.141658	7.17581	0.218826	0.770704	3.37347	0.963675	0.670381	12530	8.88333	9.29667	8.87	0.413333	-0.0133333	6.12333	6.00333	-0.12	Cdc25a	cell division cycle 25 homolog A (S. pombe)
BC057568	12531	Cdc25b	7.1333	0.155282	0.790547	-6.55606	0.793487	0.511809	-4.79794	0.489025	0.303501	-11.6385	0.389706	0.809032	-6.50632	0.750574	0.614676	12531	4.76667	5.15333	4.81667	0.386667	0.05	4.96	4.76	-0.2	Cdc25b	cell division cycle 25 homolog B (S. pombe)
BC004669	12532	Cdc25c	0.455553	0.768128	0.912592	6.25987	0.0980679	0.164068	-2.8615	0.64651	0.361509	1.0304	0.986932	0.903086	-16.1336	0.461085	0.511586	12532	7.03	8.08333	7.08	1.05333	0.05	5.34667	5.42333	0.0766667	Cdc25c	cell division cycle 25 homolog C (S. pombe)
BC024396	12534	Cdk1	-0.806959	0.815111	0.916311	21.8241	0.000253771	0.00248506	21.1459	0.0033432	0.00923315	-8.35669	0.345736	0.801457	13.3269	0.0985451	0.271658	12534	9.07333	8.09	8.92	-0.983333	-0.153333	5.74333	6.14	0.396667	Cdk1	cyclin-dependent kinase 1
BC051012	12537	Cdk11b	9.84555	0.0426975	0.717597	43.1616	1.51449e-05	0.000292652	54.9267	6.12946e-05	0.000499442	5.80177	0.316371	0.790702	44.0945	0.0178735	0.12374	12537	9.03	8.45	8.94667	-0.58	-0.0833333	8.02667	7.89667	-0.13	Cdk11b	cyclin-dependent kinase 11B
BC052920	12537	Cdk11b	-6.03106	0.020783	0.675089	7.44708	0.132215	0.196786	10.6118	0.0265675	0.0412046	-2.4187	0.989276	0.903335	18.8433	0.00476252	0.0595506	12537	9.03	8.45	8.94667	-0.58	-0.0833333	8.02667	7.89667	-0.13	Cdk11b	cyclin-dependent kinase 11B
BC060079	12539	Cdc37	-2.01627	0.781264	0.912378	3.95296	0.360039	0.34259	1.81854	0.877403	0.432761	6.35878	0.544006	0.842297	-43.4678	0.0626828	0.219618	12539	7.59667	7.11	7.56667	-0.486667	-0.03	7.55333	7.69	0.136667	Cdc37	cell division cycle 37 homolog (S. cerevisiae)
BC064792	12540	Cdc42	4.27297	0.149919	0.789293	38.253	0.000100501	0.0012062	35.5346	5.8131e-05	0.000480555	2.42336	0.750574	0.881642	28.3816	0.00129892	0.0257012	12540	7.79	6.505	7.28667	-1.285	-0.503333	10.0367	9.83667	-0.2	Cdc42	cell division cycle 42 homolog (S. cerevisiae)
AF081536	12544	Cdc45	3.11738	0.54424	0.884602	7.68266	0.0675352	0.130154	20.9508	2.10217e-05	0.000224222	-2.20531	0.623194	0.857392	17.0864	0.0459014	0.194659	12544	7.30333	7.29333	7.04333	-0.01	-0.26	5.55667	5.42	-0.136667	Cdc45	cell division cycle 45 homolog (S. cerevisiae)
AB018574	12545	Cdc7	-0.665359	0.985036	0.925798	4.82967	0.182978	0.237854	0.0717798	0.666195	0.368471	3.82059	0.905446	0.899066	-9.26872	0.0070486	0.0764935	12545	6.87	6.53333	7.03333	-0.336667	0.163333	5.07333	5.32333	0.25	Cdc7	cell division cycle 7 (S. cerevisiae)
BC098501	12550	Cdh1	3.58034	0.385689	0.85941	1.56824	0.945875	0.554585	-6.87796	0.202383	0.167502	5.86853	0.36139	0.803138	-4.90277	0.330521	0.44643	12550	3.38333	3.72	3.41	0.336667	0.0266667	7.54333	7.22667	-0.316667	Cdh1	cadherin 1
BC046314	12552	Cdh11	-0.963697	0.582133	0.888453	5.00618	0.848934	0.529484	6.46337	0.641491	0.359697	11.9119	0.20039	0.762907	10.0755	0.427392	0.498012	12552	5.35333	6.48667	4.96667	1.13333	-0.386667	3.83333	3.55333	-0.28	Cdh11	cadherin 11
D21253	12552	Cdh11	6.56029	0.48371	0.874348	-7.32294	0.0120189	0.0414299	-13.1242	0.000199945	0.00115924	-0.853689	0.352489	0.799596	-5.22761	0.0424999	0.189104	12552	5.35333	6.48667	4.96667	1.13333	-0.386667	3.83333	3.55333	-0.28	Cdh11	cadherin 11
AB022100	12554	Cdh13	-0.850524	0.839823	0.920078	-7.87058	0.0214601	0.0621129	1.51967	0.831292	0.419672	-7.6052	0.11693	0.723597	1.75833	0.81429	0.633595	12554	4.44667	4.47667	4.48667	0.03	0.04	4.25	4.27	0.02	Cdh13	cadherin 13
M74541	12555	Cdh15	-3.69112	0.970638	0.924027	4.14491	0.430877	0.376956	5.62023	0.712813	0.383362	-10.9256	0.238854	0.773474	-6.43512	0.550982	0.550165	12555	5.62333	5.66333	5.76	0.04	0.136667	5.74333	5.73	-0.0133333	Cdh15	cadherin 15
AF177669	12557	Cdh17	-0.607395	0.746784	0.907957	-6.07469	0.0417186	0.0963426	-1.61712	0.299488	0.219631	-13.3148	0.124312	0.717449	-4.85399	0.382152	0.474985	12557	4.71667	4.91	4.795	0.193333	0.0783333	4.55333	4.44333	-0.11	Cdh17	cadherin 17
BC042891	12557	Cdh17	2.4372	0.837034	0.920652	-5.46246	0.11625	0.181539	-11.8636	0.012884	0.0247409	7.89776	0.0998654	0.709179	2.80755	0.400095	0.484385	12557	4.71667	4.91	4.795	0.193333	0.0783333	4.55333	4.44333	-0.11	Cdh17	cadherin 17
AB008811	12558	Cdh2	-2.62889	0.840632	0.920177	0.995454	0.81452	0.518442	-10.2043	0.00680435	0.0154906	-0.0102438	0.953231	0.90086	13.4149	0.00336254	0.0478302
BC098459	12560	Cdh3	-8.10372	0.0645922	0.734751	-2.41654	0.162871	0.22354	-5.25617	0.377481	0.255728	-2.66632	0.689314	0.870123	-30.8713	0.551236	0.550292	12560	5.04667	5.03333	5.08	-0.0133333	0.0333333	4.77667	4.91	0.133333	Cdh3	cadherin 3
BC047991	12561	Cdh4	-3.87471	0.432756	0.868218	-6.6684	0.146933	0.210033	-7.00684	0.0718031	0.0826562	2.39358	0.941512	0.900249	-5.06373	0.545921	0.548559	12561	4.65333	4.87667	4.83667	0.223333	0.183333	4.40667	4.465	0.0583333	Cdh4	cadherin 4
BC054790	12562	Cdh5	-3.60603	0.692673	0.897266	5.63934	0.06481	0.127234	-15.2528	0.256855	0.197957	15.6231	0.0593703	0.655208	19.2141	0.211124	0.371325	12562	4.72333	4.69333	4.945	-0.03	0.221667	5.49333	5.26333	-0.23	Cdh5	cadherin 5
BC057581	12564	Cdh8	-6.73297	0.0112025	0.601179	-2.71762	0.32796	0.32689	-3.597	0.282101	0.210741	2.46816	0.562012	0.844199	-5.87776	0.255296	0.402257	12564	3.42	3.47333	3.45667	0.0533333	0.0366667	3.47	3.41	-0.06	Cdh8	cadherin 8
BC005654	12566	Cdk2	2.8043	0.695109	0.897187	0.539771	0.652191	0.464631	-3.67816	0.921946	0.444897	6.48302	0.308193	0.787286	0.836099	0.709644	0.603765	12566	8.92	7.2	8.755	-1.72	-0.165	6.65667	6.90333	0.246667	Cdk2	cyclin-dependent kinase 2
BC046336	12567	Cdk4	1.85235	0.545089	0.883205	-4.30875	0.429671	0.376192	7.17738	0.17578	0.152867	3.50985	0.558801	0.843647	3.8767	0.345373	0.456084	12567	6.44667	5.82333	6.25667	-0.623333	-0.19	7.73667	7.20333	-0.533333	Cdk4	cyclin-dependent kinase 4
BC052007	12568	Cdk5	-2.74419	0.996468	0.92588	4.37981	0.821399	0.520021	5.07492	0.975282	0.458343	15.2917	0.373625	0.806057	2.59503	0.654828	0.587649	12568	6.30333	6.20333	6.38333	-0.1	0.08	6.58333	6.96	0.376667	Cdk5	cyclin-dependent kinase 5
AF121847	12569	Cdk5r1	0.668742	0.98016	0.925466	9.00396	0.0186459	0.0565942	13.5403	0.00194449	0.00632161	-2.96317	0.483126	0.827938	20.3232	0.0207366	0.133867	12569	4.6	4.93333	4.7	0.333333	0.1	4.61	4.83	0.22	Cdk5r1	cyclin-dependent kinase 5, regulatory subunit 1 (p35)
AF132483	12571	Cdk6	2.26825	0.826988	0.918344	-6.82598	0.251187	0.283116	-14.8279	0.0113504	0.0225008	12.9559	0.386953	0.810507	-21.4874	0.0346175	0.172544	12571	4.9	5.06667	5.05667	0.166667	0.156667	5.18667	5.06	-0.126667	Cdk6	cyclin-dependent kinase 6
BC004605	12572	Cdk7	-1.22287	0.809388	0.916592	4.13188	0.155464	0.217703	-3.18722	0.207784	0.170539	19.332	0.109783	0.722722	6.3807	0.321361	0.442128	12572	5.34	5.26333	5.43333	-0.0766667	0.0933333	5.65	5.63667	-0.0133333	Cdk7	cyclin-dependent kinase 7
AB017817	12575	Cdkn1a	-16.3232	0.000719666	0.341979	-0.538506	0.358945	0.342107	6.9246	0.716722	0.384694	5.49679	0.681244	0.870512	-13.7123	0.0606783	0.217569	12575	6.57333	6.615	6.64667	0.0416667	0.0733333	6.37667	6.8	0.423333	Cdkn1a	cyclin-dependent kinase inhibitor 1A (P21)
BC014296	12576	Cdkn1b	-2.55162	0.470799	0.872695	-5.27083	0.145039	0.208314	8.56257	0.307919	0.223803	12.5841	0.0679515	0.679321	-9.48649	0.136983	0.309406	12576	4.14667	4.18	4.24	0.0333333	0.0933333	5.14	4.85333	-0.286667	Cdkn1b	cyclin-dependent kinase inhibitor 1B
BC005412	12577	Cdkn1c	-1.71793	0.910442	0.922048	6.00786	0.646019	0.463024	0.312819	0.947685	0.451769	-1.74384	0.612739	0.8549	-19.8974	0.0133387	0.104956	12577	7.90333	8.57	7.94	0.666667	0.0366667	6.59	6.28	-0.31	Cdkn1c	cyclin-dependent kinase inhibitor 1C (P57)
BC058190	12578	Cdkn2a	0.741729	0.682025	0.895881	2.61259	0.379134	0.352598	2.56521	0.397153	0.264805	2.98551	0.658144	0.865154	-12.2177	0.0220872	0.139176	12578	4.27333	4.42	4.11667	0.146667	-0.156667	3.79333	4.16	0.366667	Cdkn2a	cyclin-dependent kinase inhibitor 2A
AF044335	12578	Cdkn2a	-5.4271	0.466585	0.873234	-3.05097	0.0297913	0.0770858	-10.0105	0.143813	0.133349	-11.5552	0.825788	0.892447	6.61255	0.0394006	0.181752	12578	4.27333	4.42	4.11667	0.146667	-0.156667	3.79333	4.16	0.366667	Cdkn2a	cyclin-dependent kinase inhibitor 2A
AF059567	12579	Cdkn2b	-5.44738	0.251458	0.810372	-0.46901	0.850958	0.529924	-4.5593	0.267888	0.203781	2.2002	0.654829	0.8657	-4.84063	0.367798	0.467882	12579	6.23667	6.68667	6.14	0.45	-0.0966667	4.92667	5.04667	0.12	Cdkn2b	cyclin-dependent kinase inhibitor 2B (p15, inhibits CDK4)
BC027026	12580	Cdkn2c	1.44094	0.59641	0.890274	-0.712632	0.599113	0.445561	4.33912	0.454685	0.289049	5.16601	0.393791	0.811368	-6.72644	0.034816	0.172935	12580	10.12	9.045	9.79	-1.075	-0.33	6.78	6.225	-0.555	Cdkn2c	cyclin-dependent kinase inhibitor 2C (p18, inhibits CDK4)
BC013638	12583	Cdo1	-2.33373	0.586719	0.889188	16.0337	0.00188528	0.0111653	19.9386	0.00223974	0.00698777	3.12784	0.910172	0.898027	8.24536	0.766131	0.62085	12583	5.23333	5.3	5.59333	0.0666667	0.36	12.25	12.0033	-0.246667	Cdo1	cysteine dioxygenase 1, cytosolic
BC117530	12585	Cdr2	-5.38321	0.421256	0.868326	-6.00554	0.0277297	0.0734645	12.5316	0.0826569	0.0907519	7.81634	0.840651	0.892063	-4.67133	0.734889	0.609313	12585	8.74	8.73333	8.73	-0.00666667	-0.01	4.73667	4.97667	0.24	Cdr2	cerebellar degeneration-related 2
AF354757	12589	Ift81	-1.39041	0.899982	0.923614	-0.656587	0.838168	0.525815	8.43504	0.257987	0.19854	6.66252	0.441408	0.821553	0.16356	0.422993	0.495935	12589	8.44333	8.03	8.34667	-0.413333	-0.0966667	5.03	5.07	0.04	Ift81	intraflagellar transport 81 homolog (Chlamydomonas)
BC019986	12590	Cdx1	-8.00301	0.0749192	0.73846	-4.18871	0.165359	0.225602	-9.4406	0.138605	0.130112	-2.31929	0.180113	0.745575	-19.7825	0.0318312	0.164815	12590	4.76333	4.97	4.82	0.206667	0.0566667	4.71	4.75333	0.0433333	Cdx1	caudal type homeobox 1
BC103516	12591	Cdx2	-6.93352	0.0143012	0.624208	-1.6893	0.295496	0.308258	-4.80445	0.095698	0.100678	-3.59744	0.941657	0.89982	-10.9156	0.0330868	0.168609	12591	4.77	4.87333	4.93667	0.103333	0.166667	5.03	5.12	0.09	Cdx2	caudal type homeobox 2
BC119158	12592	Cdx4	0.188905	0.495587	0.874044	-1.28619	0.666195	0.469851	-9.55659	0.0155436	0.0279345	5.72351	0.182978	0.749352	-7.44407	0.128713	0.302228	12592	3.285	3.53333	3.36	0.248333	0.075	3.37	3.37333	0.00333333	Cdx4	caudal type homeobox 4
BC062123	12593	Cdyl	-3.59255	0.634606	0.894406	1.21234	0.986925	0.565438	-4.79161	0.0107391	0.021611	8.42455	0.223156	0.769385	-4.22566	0.434706	0.501477	12593	5.11	5.13	4.99667	0.02	-0.113333	5.40333	5.24667	-0.156667	Cdyl	chromodomain protein, Y chromosome-like
AF081260	12593	Cdyl	4.96871	0.294305	0.820628	-8.84929	0.0529564	0.112512	-6.47505	0.0744376	0.0846012	-6.07392	0.405131	0.81291	-5.73008	0.429968	0.499182	12593	5.11	5.13	4.99667	0.02	-0.113333	5.40333	5.24667	-0.156667	Cdyl	chromodomain protein, Y chromosome-like
BC011118	12606	Cebpa	-5.29514	0.126783	0.782093	8.58814	0.136983	0.201217	-6.38092	0.0530211	0.0670203	-14.6962	0.0201956	0.574942	-14.7762	0.0162936	0.117547	12606	4.95	5.24	5.02667	0.29	0.0766667	10.52	10.75	0.23	Cebpa	CCAAT/enhancer binding protein (C/EBP), alpha
U19891	12607	Cebpz	3.76594	0.229315	0.800575	20.0816	0.000886777	0.00639512	35.7008	1.42441e-05	0.000169424	6.52132	0.159932	0.738865	17.3927	0.0297913	0.161571	12607	6.18	5.99333	6.09	-0.186667	-0.09	6.34667	6.18333	-0.163333	Cebpz	CCAAT/enhancer binding protein zeta
M61007	12608	Cebpb	6.97169	0.0622726	0.732693	-3.52146	0.762714	0.502113	5.38712	0.322768	0.230625	-1.52216	0.981934	0.90328	-14.4927	0.0524004	0.204296	12608	4.44333	4.42333	4.46	-0.02	0.0166667	10.1733	10.29	0.116667	Cebpb	CCAAT/enhancer binding protein (C/EBP), beta
AB012273	12611	Cebpg	-1.09134	0.875162	0.923756	-4.54437	0.143993	0.207635	-7.94306	0.0176779	0.0306514	4.46455	0.422993	0.817135	-12.586	0.214556	0.374224	12611	8.405	7.92667	8.18	-0.478333	-0.225	8.11	8.07	-0.04	Cebpg	CCAAT/enhancer binding protein (C/EBP), gamma
BC006872	12613	Cel	8.38924	0.520987	0.881329	0.0782145	0.883866	0.539185	29.7069	0.000780486	0.00322154	-11.491	0.302378	0.788242	-2.45312	0.402825	0.48546	12613	5.52667	5.46667	5.58333	-0.06	0.0566667	7.64667	6.09	-1.55667	Cel	carboxyl ester lipase
AF031572	12614	Celsr1	-0.872239	0.619115	0.891553	9.49352	0.277004	0.297937	0.255636	0.917335	0.443136	-2.17656	0.650259	0.862152	-16.174	0.173764	0.342908	12614	3.87333	3.76	3.91667	-0.113333	0.0433333	4.92	5.14333	0.223333	Celsr1	cadherin, EGF LAG seven-pass G-type receptor 1 (flamingo homolog, Drosophila)
AF012709	12615	Cenpa	-10.9158	0.170139	0.79113	-2.40441	0.783814	0.508672	4.04597	0.480514	0.299844	7.62167	0.492789	0.828757	-8.13874	0.505231	0.531811	12615	5.86333	5.66667	5.35333	-0.196667	-0.51	5.47667	5.45333	-0.0233333	Cenpa	centromere protein A
AY860964	12616	Cenpb	1.95655	0.764838	0.911329	-2.10987	0.565832	0.432384	-5.52111	0.413174	0.271372	-6.40988	0.227489	0.772116	-11.4162	0.132071	0.305072	12616	4.48667	4.54667	4.63333	0.06	0.146667	5.56	5.62333	0.0633333	Cenpb	centromere protein B
U03113	12617	Cenpc1	-6.92506	0.777338	0.913915	1.72978	1	0.569627	0.193833	0.949892	0.452311	-0.0672942	0.604145	0.852079	16.4163	0.226389	0.384194	12617	7.94667	6.70333	7.41	-1.24333	-0.536667	5.03333	4.78667	-0.246667	Cenpc1	centromere protein C1
AF031896	12622	Cer1	-4.52019	0.0828543	0.737252	1.41959	0.82103	0.519933	-7.79489	0.0055491	0.0134166	-11.8898	0.0347384	0.630015	0.417174	0.513417	0.53542	12622	4.06333	4.19667	4.075	0.133333	0.0116667	4.09	3.87667	-0.213333	Cer1	cerberus 1 homolog (Xenopus laevis)
BC021150	12623	Ces1g	-5.04413	0.516548	0.879884	2.86995	0.942542	0.553906	-15.4241	0.00246872	0.00746716	-8.62899	0.156344	0.739622	8.91578	0.387094	0.477992	12623	3.9	4.08	3.79	0.18	-0.11	10.0633	10.21	0.146667	Ces1g	carboxylesterase 1G
BC002162	12626	Cetn3	-1.90406	0.170542	0.790012	-0.384195	0.690031	0.478123	1.21475	0.913387	0.44211	5.28553	0.62709	0.856569	2.48349	0.810883	0.632424	12626	10.1367	10.2267	10.0267	0.09	-0.11	7.51333	7.25333	-0.26	Cetn3	centrin 3
BC100705	12627	Cfc1	-8.99243	0.17733	0.791227	-5.06361	0.585775	0.440422	0.833175	0.714148	0.383856	16.5388	0.140456	0.72839	-27.0382	0.00328999	0.0472965	12627	5.51	5.55333	5.53	0.0433333	0.02	5.51	5.48	-0.03	Cfc1	cripto, FRL-1, cryptic family 1
BC066092	12628	Cfh	4.43698	0.258824	0.810268	1.67367	0.54809	0.426355	-3.04506	0.471063	0.296161	2.49037	0.942542	0.899948	-6.97042	0.258824	0.403433	12628	3.02	3.17667	3.08333	0.156667	0.0633333	10.56	10.32	-0.24	Cfh	complement component factor h
U47810	12630	Cfi	4.15769	0.204844	0.796291	4.27622	0.717166	0.487	-0.861469	0.498915	0.307212	-21.8405	0.316237	0.790847	9.19764	0.570359	0.555873	12630	6.54667	6.375	6.64333	-0.171667	0.0966667	12.6533	12.5433	-0.11	Cfi	complement component factor i
BC046225	12631	Cfl1	0.817905	0.777702	0.913542	-11.6656	0.0309015	0.0787972	5.82944	0.668633	0.369157	13.0326	0.215516	0.768926	-5.51747	0.303441	0.43377
BC007138	12632	Cfl2	2.64898	0.248828	0.809333	4.19522	0.248828	0.281405	-3.05127	0.648048	0.362095	11.2967	0.0794605	0.692615	4.87639	0.613893	0.571467	12632	8.81	8.54	8.7	-0.27	-0.11	8.66	8.58667	-0.0733333	Cfl2	cofilin 2, muscle
BC029223	12633	Cflar	2.41142	0.549596	0.883463	1.94212	0.985081	0.565169	4.20449	0.111968	0.112384	-10.7209	0.807939	0.889387	9.6337	0.587633	0.560943	12633	4.12333	4.10667	4.18667	-0.0166667	0.0633333	7.26667	7.49667	0.23	Cflar	CASP8 and FADD-like apoptosis regulator
BC023121	12633	Cflar	4.80165	0.829013	0.919	-13.8347	0.120445	0.185859	-9.47531	0.110926	0.111543	-12.0162	0.0626828	0.667946	78.8824	0.000160464	0.00576894	12633	4.12333	4.10667	4.18667	-0.0166667	0.0633333	7.26667	7.49667	0.23	Cflar	CASP8 and FADD-like apoptosis regulator
AF307151	12640	Cga	2.20116	0.452378	0.869796	-0.31215	0.909351	0.545767	-7.11833	0.0361736	0.0511811	10.0625	0.00411512	0.56133	-9.28645	0.0795334	0.247156	12640	5.50667	5.73333	5.64333	0.226667	0.136667	5.26667	5.45667	0.19	Cga	glycoprotein hormones, alpha subunit
BC087926	12640	Cga	10.631	0.0168127	0.633418	-2.91426	0.844637	0.527932	-8.29178	0.0599354	0.0728852	5.94623	0.468408	0.828007	-4.69547	0.216986	0.375523	12640	5.50667	5.73333	5.64333	0.226667	0.136667	5.26667	5.45667	0.19	Cga	glycoprotein hormones, alpha subunit
AF059213	12642	Ch25h	-2.51789	0.67257	0.894145	-4.06481	0.131204	0.196105	-8.32282	0.0116139	0.0228453	-0.226884	0.980733	0.903127	-0.920704	0.538012	0.546405	12642	4.42333	4.56333	4.63	0.14	0.206667	4.66	4.72667	0.0666667	Ch25h	cholesterol 25-hydroxylase
BC012672	12643	Chad	-2.90833	0.447665	0.865934	6.38396	0.421966	0.372985	-0.232641	0.92601	0.445128	26.3333	0.0511548	0.64803	-5.50766	0.596195	0.564972	12643	5.26	5.33	5.16	0.07	-0.1	5.05333	5.08667	0.0333333	Chad	chondroadherin
BC119322	12647	Chat	-7.03796	0.135879	0.78449	0.641436	0.797375	0.513657	-1.29839	0.917335	0.443165	-4.52396	0.780554	0.885628	-1.33013	0.865527	0.648993
BC115822	12648	Chd1	1.76642	0.6557	0.896724	4.11661	0.312382	0.318597	16.4639	0.000784954	0.00323456	9.50038	0.153328	0.739204	15.1571	0.0416097	0.186488	12648	4.98333	4.84	5.14333	-0.143333	0.16	5.75667	5.93667	0.18	Chd1	chromodomain helicase DNA binding protein 1
AF016583	12649	Chek1	0.218473	0.813698	0.917487	16.1282	0.00597135	0.0250586	12.8922	0.0395819	0.0544393	24.9521	0.00910848	0.563781	33.5568	0.00722032	0.0766628	12649	5.13333	5.58	5.02	0.446667	-0.113333	4.67	4.78	0.11	Chek1	checkpoint kinase 1 homolog (S. pombe)
AB010826	12651	Chkb	-4.64805	0.28162	0.814313	-10.7375	0.0820785	0.146824	-5.23312	0.15432	0.139509	4.96059	0.388309	0.808933	-3.85964	0.370186	0.469042
BC026554	12652	Chga	-2.61531	0.405036	0.86303	3.55646	0.706381	0.483891	-5.91178	0.405036	0.268125	10.9928	0.264657	0.774431	-15.1163	0.0289792	0.159366	12652	5.28	5.49667	5.49333	0.216667	0.213333	5.13333	4.95333	-0.18	Chga	chromogranin A
BC014736	12653	Chgb	-7.56791	0.287965	0.817182	-5.84643	0.77197	0.504097	-14.959	0.00761762	0.0168336	1.61284	0.192201	0.753356	4.79613	0.446823	0.505047	12653	6.18333	6.31667	6.11	0.133333	-0.0733333	4.39667	4.22	-0.176667	Chgb	chromogranin B
BC003780	12654	Chi3l1	3.58524	0.409448	0.864799	-4.60351	0.135879	0.200246	-10.5806	0.00243107	0.00739266	2.94136	0.428308	0.817418	-7.90206	0.0656325	0.224173	12654	5	5.19	5.11	0.19	0.11	4.99667	5.19667	0.2	Chi3l1	chitinase 3-like 1
BC061154	12655	Chi3l3	-0.439148	0.879284	0.923476	-9.37333	0.067033	0.129517	-16.8647	0.000317768	0.00167235	1.37769	0.469282	0.826052	-5.49417	0.249126	0.397963	12655	4.02667	4.07667	3.92	0.05	-0.106667	4.04333	3.83	-0.213333	Chi3l3	chitinase 3-like 3
AY521455	12659	Ovgp1	3.03408	0.702098	0.899782	27.3878	9.70864e-05	0.00118567	27.944	6.83327e-06	9.82921e-05	-1.87061	0.655425	0.865453	25.8609	0.000108639	0.004315	12659	7.01667	7.18333	7.05	0.166667	0.0333333	5.36	5.65667	0.296667	Ovgp1	oviductal glycoprotein 1
AB011002	12660	Chka	-2.79295	0.56136	0.884565	-5.65199	0.667225	0.469644	2.54276	0.353508	0.244729	4.48771	0.230388	0.773472	-8.25976	0.446145	0.504518	12660	8.18	7.76667	8.06	-0.413333	-0.12	6.97667	8.41	1.43333	Chka	choline kinase alpha
AF218084	12662	Chm	-1.04093	0.657359	0.896537	-16.0403	0.00173725	0.0105653	-9.3127	0.00208355	0.00663498	1.28995	0.353693	0.800434	4.64071	0.459742	0.510936	12662	4.13333	4.34333	4.02333	0.21	-0.11	6.94	6.69333	-0.246667	Chm	choroidermia
BC003803	12667	Chrd	-3.86958	0.392302	0.86337	-3.81854	0.482483	0.400136	0.224672	0.799908	0.410377	-3.3348	0.63085	0.858	4.5158	0.479197	0.520562	12667	6.44	6.87667	6.53333	0.436667	0.0933333	6.47	6.49	0.02	Chrd	chordin
AF069501	12667	Chrd	-9.24823	0.208189	0.798544	-0.797515	0.722172	0.488711	-0.510836	0.538441	0.321826	10.2068	0.286119	0.781015	1.75435	0.739147	0.609988	12667	6.44	6.87667	6.53333	0.436667	0.0933333	6.47	6.49	0.02	Chrd	chordin
BC094242	12669	Chrm1	3.09679	0.776795	0.913715	-6.11751	0.142315	0.205954	-1.88699	0.508295	0.31094	19.6953	0.271691	0.779792	-9.69317	0.0725762	0.236845	12669	6.37667	6.49	6.57	0.113333	0.193333	6.46667	6.54	0.0733333	Chrm1	cholinergic receptor, muscarinic 1, CNS
BC120504	12672	Chrm4	4.44479	0.163224	0.789246	1.98329	0.203952	0.252609	0.854285	0.515254	0.313342	13.7487	0.197719	0.760688	-6.32825	0.302378	0.432622	12672	4.78667	4.67	4.80333	-0.116667	0.0166667	4.82333	4.72	-0.103333	Chrm4	cholinergic receptor, muscarinic 4
BC018243	12675	Chuk	-1.63465	0.7313	0.904056	27.755	2.92703e-05	0.000470165	35.384	7.56592e-06	0.000106043	19.5797	0.572966	0.847299	20.8643	0.225663	0.383837	12675	6.09667	6.36333	5.87667	0.266667	-0.22	8.91	9.06	0.15	Chuk	conserved helix-loop-helix ubiquitous kinase
BC031869	12677	Vsx2	-1.42277	0.616844	0.891288	-1.81099	0.755193	0.49916	23.4804	0.15737	0.141376	11.8666	0.0883778	0.697469	-8.79264	0.118998	0.29188	12677	6.29333	6.29333	6.38333	0	0.09	6.01	6.15	0.14	Vsx2	visual system homeobox 2
AF041376	12683	Cidea	-0.471689	0.974934	0.924591	-4.62968	0.192241	0.244792	-6.43625	0.208809	0.171191	3.99621	0.540067	0.839403	-6.54341	0.271445	0.412483	12683	5.65	5.33	5.55667	-0.32	-0.0933333	5.39333	5.27	-0.123333	Cidea	cell death-inducing DNA fragmentation factor, alpha subunit-like effector A
AF041377	12684	Cideb	-11.7445	0.0215034	0.681947	3.33213	0.815448	0.518194	-2.40987	0.743845	0.39335	6.41265	0.726259	0.878907	2.82576	0.797376	0.628469	12684	5.37333	5.38667	5.72	0.0133333	0.346667	9.91333	9.58333	-0.33	Cideb	cell death-inducing DNA fragmentation factor, alpha subunit-like effector B
BC016468	12686	Elovl3	-0.18486	0.797098	0.915377	4.34663	0.393334	0.359846	-8.00619	0.0519307	0.0661856	0.765979	0.909931	0.897974	-1.95309	0.688359	0.598019	12686	5.06333	5.27	5.35333	0.206667	0.29	7.65333	9.225	1.57167	Elovl3	elongation of very long chain fatty acids (FEN1/Elo2, SUR4/Elo3, yeast)-like 3
AF060539	12695	Inadl	2.3316	0.941921	0.924347	-5.71629	0.0757578	0.139391	-6.6805	0.0685486	0.0800703	-6.28885	0.407258	0.813378	2.32634	0.963681	0.670321	12695	4.99333	5.27	4.96667	0.276667	-0.0266667	4.93667	4.96	0.0233333	Inadl	InaD-like (Drosophila)
BC048697	12696	Cirbp	-5.55383	0.0455133	0.713627	2.17299	0.229464	0.270006	4.31701	0.574925	0.336085	-4.70043	0.854871	0.893774	-6.98124	0.06582	0.224246	12696	9.26	7.79667	9.04	-1.46333	-0.22	6.275	5.99333	-0.281667	Cirbp	cold inducible RNA binding protein
BC003783	12700	Cish	6.1267	0.271691	0.813303	-0.770086	0.853994	0.530736	0.280818	0.869629	0.430941	5.62771	0.254718	0.771546	10.3637	0.687047	0.597696	12700	6.66	6.59333	6.74	-0.0666667	0.08	8.94	8.76333	-0.176667	Cish	cytokine inducible SH2-containing protein
BC052031	12702	Socs3	-7.55026	0.054684	0.725717	1.84924	0.452723	0.386241	1.51527	0.906238	0.440381	17.6222	0.0120626	0.547609	-9.62554	0.13507	0.307658	12702	5.36333	5.32	5.11333	-0.0433333	-0.25	6.4	9.87667	3.47667	Socs3	suppressor of cytokine signaling 3
U39904	12704	Cit	-0.827942	0.986491	0.926102	23.2632	2.74895e-05	0.000445516	35.8076	1.47835e-06	3.30897e-05	-4.34786	0.790811	0.887886	-2.45298	0.419632	0.49387	12704	5.68	5.92667	5.76	0.246667	0.08	5.64	5.4	-0.24	Cit	citron
BC023775	12704	Cit	0.497663	0.521133	0.881323	35.2304	2.86592e-06	8.21479e-05	27.1167	5.49222e-05	0.000458649	15.4845	0.643688	0.860376	19.8591	0.746478	0.61353	12704	5.68	5.92667	5.76	0.246667	0.08	5.64	5.4	-0.24	Cit	citron
AF086823	12704	Cit	-0.343594	0.335933	0.842387	10.956	0.753873	0.498944	12.1845	0.642004	0.359861	17.9467	0.325186	0.79621	-12.0303	0.1274	0.301173	12704	5.68	5.92667	5.76	0.246667	0.08	5.64	5.4	-0.24	Cit	citron
BC052030	12705	Cited1	-5.24409	0.413159	0.863782	-3.03211	0.31782	0.321549	-8.45457	0.0149963	0.0272493	-7.05043	0.599673	0.851908	-18.9911	0.0718031	0.235246	12705	5.64333	5.22667	5.09333	-0.416667	-0.55	4.56667	4.68	0.113333	Cited1	Cbp/p300-interacting transactivator with Glu/Asp-rich carboxy-terminal domain 1
BC015271	12709	Ckb	0.145561	0.789723	0.914104	2.75019	0.324807	0.325649	-3.78139	0.435687	0.280729	-8.81308	0.300244	0.788966	-15.7314	0.0489236	0.199601
BC025976	12716	Ckmt1	-9.12098	0.276069	0.813757	9.8363	0.195031	0.247352	0.770222	0.602424	0.345999	-17.3052	0.272291	0.779879	-0.757729	0.229703	0.386359	12716	4.61333	4.72333	4.82333	0.11	0.21	4.56333	4.61667	0.0533333	Ckmt1	creatine kinase, mitochondrial 1, ubiquitous
AF047838	12722	Clca1	0.922888	0.768618	0.912035	-13.6158	0.0148328	0.0481649	-14.5022	0.0161167	0.0286748	-0.829246	0.464361	0.830132	2.56697	0.56136	0.553747	12722	5.94667	6.37333	5.78667	0.426667	-0.16	5.43	5.50333	0.0733333	Clca1	chloride channel calcium activated 1
BC114336	12723	Clcn1	8.28234	0.107728	0.760756	39.7063	5.6322e-06	0.000142274	26.827	0.0026529	0.00788067	1.55295	0.924125	0.9001	14.7303	0.168921	0.337856
AF097415	12724	Clcn2	-1.43187	0.834195	0.91866	1.19898	0.955485	0.556629	3.42452	0.00707455	0.0159802	-6.00784	0.328643	0.792605	0.121718	0.706333	0.602229	12724	6.55667	5.07333	6.07333	-1.48333	-0.483333	7.99	8.23	0.24	Clcn2	chloride channel 2
BC057133	12725	Clcn3	-4.88423	0.327898	0.837421	-6.80428	0.0168109	0.0524144	-3.86036	0.225663	0.18097	-12.0186	0.41059	0.816521	-2.26201	0.861128	0.648011	12725	6.70333	7.21	6.67	0.506667	-0.0333333	7.62667	7.525	-0.101667	Clcn3	chloride channel 3
AF029347	12725	Clcn3	5.02021	0.461383	0.870911	-18.6845	3.63342e-05	0.00055551	-5.93636	0.0779101	0.0871597	-6.85573	0.180141	0.745155	-1.74518	0.646343	0.584061	12725	6.70333	7.21	6.67	0.506667	-0.0333333	7.62667	7.525	-0.101667	Clcn3	chloride channel 3
AF134117	12728	Clcn5	-0.381691	0.531545	0.882469	-2.75011	0.17578	0.233069	-11.0685	0.00918307	0.0192643	-1.09273	0.742753	0.880142	-0.516745	0.711952	0.604396	12728	4.56	4.975	4.79	0.415	0.23	4.87333	4.99667	0.123333	Clcn5	chloride channel 5
BC005575	12729	Clns1a	-1.02853	0.924125	0.923775	14.0056	0.000857977	0.00629535	22.1806	6.92373e-05	0.000543765	12.3191	0.0390632	0.637724	2.84171	0.703235	0.601248	12729	8.85333	8.28	8.66333	-0.573333	-0.19	8.595	8.43667	-0.158333	Clns1a	chloride channel, nucleotide-sensitive, 1A
AF124848	12733	Clcnka	-3.60012	0.127694	0.782302	0.320734	0.670212	0.471141	-7.12358	0.136092	0.128447	0.906009	0.682188	0.870328	-6.65586	0.0884875	0.259457	12733	6.61	6.73333	6.65	0.123333	0.04	6.13667	6.31667	0.18	Clcnka	chloride channel Ka
AF072127	12737	Cldn1	8.35633	0.123931	0.780344	-5.10844	0.107337	0.173385	-0.83584	0.696722	0.377844	-4.21965	0.334988	0.795114	-3.73903	0.805561	0.631487	12737	4.47	4.63	4.66	0.16	0.19	8.24	7.77667	-0.463333	Cldn1	claudin 1
AF072128	12738	Cldn2	2.90468	0.414376	0.863814	-1.72457	0.0641236	0.126711	-2.38137	0.0465442	0.0612165	-2.42065	0.868394	0.894557	-7.73649	0.0606735	0.217805	12738	5.05667	4.96333	5.22667	-0.0933333	0.17	7.65667	7.58	-0.0766667	Cldn2	claudin 2
AF087821	12739	Cldn3	-4.40766	0.345868	0.848381	1.29911	0.777338	0.506669	-0.751081	0.604145	0.346543	-3.40782	0.441408	0.8215	-17.1401	0.10228	0.277145	12739	6.41333	6.37667	6.45	-0.0366667	0.0366667	10.4733	10.42	-0.0533333	Cldn3	claudin 3
AB000713	12740	Cldn4	5.40993	0.388836	0.859659	2.49748	0.448413	0.383976	-3.37381	0.425486	0.276654	-24.4863	0.0299671	0.602309	-17.0731	0.0229544	0.141022	12740	5.24	5.59667	5.29	0.356667	0.05	5.51667	5.34	-0.176667	Cldn4	claudin 4
AF035814	12741	Cldn5	-6.72829	0.10288	0.752674	-1.33481	0.747684	0.497359	4.40401	0.426164	0.276912	-0.519531	0.501832	0.832438	6.22099	0.631426	0.578935	12741	6.15667	6.44	6.23	0.283333	0.0733333	6.66	6.84333	0.183333	Cldn5	claudin 5
BC050767	12745	Clgn	-3.62307	0.825912	0.918672	5.0506	0.226389	0.26815	17.3959	0.299783	0.219619	12.3967	0.0732924	0.68512	-1.20418	0.777338	0.623524	12745	10.925	10.9167	10.76	-0.00833333	-0.165	4.11333	3.855	-0.258333	Clgn	calmegin
L29221	12747	Clk1	8.01579	0.202903	0.797371	-0.143401	0.54809	0.426374	13.6519	0.178496	0.154357	6.08842	0.700682	0.874995	20.8359	0.0133395	0.104771	12747	7.99333	8.26	8.22333	0.266667	0.23	9.36667	9.87	0.503333	Clk1	CDC-like kinase 1
AF033564	12748	Clk2	-2.66668	0.736607	0.905789	17.7162	0.0185501	0.0563508	16.1176	0.0411391	0.055925	11.6702	0.532201	0.84043	16.5299	0.107469	0.280986	12748	7.36333	7.05667	7.56333	-0.306667	0.2	7.53	7.53667	0.00666667	Clk2	CDC-like kinase 2
BC002220	12750	Clk4	7.56739	0.0430879	0.718828	30.1999	1.22633e-07	7.4182e-06	36.5351	1.71056e-06	3.5491e-05	5.00147	0.188632	0.749369	65.5572	5.2705e-09	2.91998e-06	12750	7.91667	8.54333	7.90333	0.626667	-0.0133333	7.07667	7.675	0.598333	Clk4	CDC like kinase 4
AF033566	12750	Clk4	6.23854	0.0375424	0.70495	-16.4256	3.88392e-05	0.000583937	-9.1696	0.0108866	0.0218186	4.14097	0.820602	0.891024	4.56837	0.564178	0.554501	12750	7.91667	8.54333	7.90333	0.626667	-0.0133333	7.07667	7.675	0.598333	Clk4	CDC like kinase 4
AF111172	12751	Tpp1	-3.32759	0.267257	0.813249	3.35702	0.23793	0.275964	4.51908	0.314893	0.226874	-4.87034	0.0917534	0.696421	6.00692	0.63284	0.579641	12751	4.91	5.14	4.86	0.23	-0.05	8.76667	8.61333	-0.153333	Tpp1	tripeptidyl peptidase I
BC047120	12752	Cln3	2.63634	0.579868	0.888541	2.22063	0.409621	0.36726	-2.58909	0.558852	0.329927	-5.67158	0.400883	0.813404	-15.3891	0.0706317	0.232678	12752	6.46667	6.38667	6.45	-0.08	-0.0166667	6.65	6.57	-0.08	Cln3	ceroid lipofuscinosis, neuronal 3, juvenile (Batten, Spielmeyer-Vogt disease)
AF000998	12753	Clock	1.99345	0.900015	0.922942	7.37763	0.0405103	0.0944446	16.5831	0.00620388	0.0145427	-0.161635	0.738965	0.880001	-8.31414	0.573669	0.556363	12753	6.01	5.265	6.02	-0.745	0.01	6.6	6.77	0.17	Clock	circadian locomotor output cycles kaput
AF248057	12759	Clu	2.65011	0.439297	0.868915	-9.5897	0.00573252	0.0243387	-3.86913	0.116215	0.114829	-22.368	0.0012695	0.401522	5.76848	0.473733	0.517671	12759	9.23667	8.27333	8.60333	-0.963333	-0.633333	12.49	12.5633	0.0733333	Clu	clusterin
BC055079	12763	Cmah	-5.51092	0.207239	0.797706	-2.41881	0.81863	0.519194	4.27554	0.333859	0.235936	1.32234	0.869895	0.89511	19.8785	0.0025803	0.040371	12763	4.28	4.54667	4.37667	0.266667	0.0966667	8.885	8.55667	-0.328333	Cmah	cytidine monophospho-N-acetylneuraminic acid hydroxylase
BC051677	12765	Cxcr2	1.44381	0.647566	0.895452	-7.03648	0.0306516	0.078359	-13.229	0.0306516	0.0457012	-0.306881	0.607543	0.854902	6.24543	0.852253	0.645717	12765	6.25	6.86	6.4	0.61	0.15	7.26667	6.76	-0.506667	Cxcr2	chemokine (C-X-C motif) receptor 2
AB003174	12766	Cxcr3	6.22273	0.124328	0.781344	-5.73618	0.0353913	0.0860254	1.64015	0.280462	0.209909	-3.48812	0.776795	0.887063	-7.19349	0.327181	0.444838	12766	6.74333	6.66667	6.81333	-0.0766667	0.07	6.71333	6.74667	0.0333333	Cxcr3	chemokine (C-X-C motif) receptor 3
AB000803	12767	Cxcr4	-5.98708	0.0853775	0.740688	-4.08186	0.359537	0.3424	-7.80156	0.0300768	0.0451679	-25.8732	0.149919	0.735082	14.6365	0.203541	0.365638	12767	3.96	3.74333	3.90333	-0.216667	-0.0566667	4.15	4.37333	0.223333	Cxcr4	chemokine (C-X-C motif) receptor 4
BC011092	12768	Ccr1	0.492745	0.429968	0.867587	2.28984	0.523549	0.416949	-17.0277	0.00510702	0.0126225	3.34371	0.939673	0.900405	6.83507	0.358103	0.462548	12768	3.70333	3.94333	3.8	0.24	0.0966667	3.7	3.78	0.08	Ccr1	chemokine (C-C motif) receptor 1
BC127143	12770	Ccr1l1	0.218067	0.770621	0.910487	-5.66074	0.0629528	0.125191	-12.4659	0.000375015	0.00187352	-8.55599	0.99483	0.904561	1.12946	0.932874	0.664947	12770	4.18333	4.40333	4.49333	0.22	0.31	4.66333	4.64667	-0.0166667	Ccr1l1	chemokine (C-C motif) receptor 1-like 1
BC108967	12771	Ccr3	-2.87507	0.304232	0.828548	-3.10956	0.160729	0.221863	-12.8193	0.00118274	0.00439553	8.67459	0.113809	0.72055	2.44919	0.921715	0.662391	12771	4.07333	4.03667	4.17	-0.0366667	0.0966667	4.85333	4.42333	-0.43	Ccr3	chemokine (C-C motif) receptor 3
U47035	12772	Ccr2	3.82642	0.302747	0.827639	-8.79486	0.00374382	0.0182664	-6.52444	0.0519168	0.0661793	-3.00946	0.481559	0.827222	-5.8652	0.205814	0.36816	12772	3.74667	3.97	3.75333	0.223333	0.00666667	4.01	3.77333	-0.236667	Ccr2	chemokine (C-C motif) receptor 2
BC117041	12773	Ccr4	4.35096	0.14704	0.790521	12.6231	0.221022	0.26425	16.6446	0.0147954	0.0269971	-11.9092	0.271155	0.779342	-8.01793	0.571646	0.555923	12773	6.12333	6.35333	6.21333	0.23	0.09	5.76667	6.07	0.303333	Ccr4	chemokine (C-C motif) receptor 4
BC103574	12774	Ccr5	2.56916	0.926453	0.921008	-8.36882	0.0454974	0.10153	-11.3461	0.000188925	0.00111548	5.67371	0.234141	0.774953	-1.48466	0.853529	0.646253	12774	3.43667	3.52	3.48667	0.0833333	0.05	3.6	3.465	-0.135	Ccr5	chemokine (C-C motif) receptor 5
BC101966	12776	Ccr8	7.24832	0.196972	0.796699	4.26456	0.985081	0.565098	-15.9687	0.049601	0.0640005	-0.761408	0.779106	0.887238	1.52479	0.736433	0.609891	12776	4.56	4.80667	4.81333	0.246667	0.253333	4.40667	4.43667	0.03	Ccr8	chemokine (C-C motif) receptor 8
AF208238	12777	Ccr10	0.746098	0.848842	0.921597	-2.39448	0.384356	0.354845	2.37069	0.750743	0.395694	7.14314	0.365938	0.804119	0.680138	0.765618	0.620691	12777	5.76	5.63667	5.87	-0.123333	0.11	5.70667	5.57667	-0.13	Ccr10	chemokine (C-C motif) receptor 10
AF000236	12778	Cxcr7	-1.90501	0.0461048	0.71416	-3.79626	0.21189	0.257485	-9.94792	0.0162936	0.0288679	-6.45325	0.853994	0.893799	-4.00091	0.267377	0.409672	12778	4.19667	3.87	4.02333	-0.326667	-0.173333	3.7	4.15667	0.456667	Cxcr7	chemokine (C-X-C motif) receptor 7
AF227274	12780	Abcc2	13.1848	0.81054	0.917297	-14.7791	0.75088	0.497856	-21.318	0.721575	0.386204	2.38636	0.302921	0.788657	5.11135	0.403259	0.485685	12780	3.62333	3.52333	3.73333	-0.1	0.11	6.64667	6.74	0.0933333	Abcc2	ATP-binding cassette, sub-family C (CFTR/MRP), member 2
BC058723	12785	Cnbp	-5.65651	0.23475	0.804301	-5.40628	0.330157	0.327906	-1.36739	0.491509	0.304428	16.9948	0.0814886	0.693081	5.62855	0.406056	0.486235	12785	9.64667	8.3	9.48667	-1.34667	-0.16	10.9567	10.8067	-0.15	Cnbp	cellular nucleic acid binding protein
BC085319	12788	Cnga1	-0.313062	0.665011	0.895613	-5.59243	0.0519866	0.111169	-8.65446	0.00123056	0.00452769	-7.84347	0.366539	0.805132	3.59446	0.703797	0.601182	12788	3.99	4.38333	4.13	0.393333	0.14	3.77667	3.72333	-0.0533333	Cnga1	cyclic nucleotide gated channel alpha 1
M84742	12788	Cnga1	-1.38709	0.523221	0.880509	-0.918152	0.946311	0.554751	-11.8504	0.000381035	0.00189654	-2.7024	0.280022	0.776523	-0.488814	0.462122	0.512473	12788	3.99	4.38333	4.13	0.393333	0.14	3.77667	3.72333	-0.0533333	Cnga1	cyclic nucleotide gated channel alpha 1
BC048775	12789	Cnga2	3.00691	0.483158	0.873564	-7.97315	0.0256682	0.069876	-11.3167	0.0244865	0.0389756	-3.34687	0.412431	0.81545	-12.5367	0.0354048	0.173624	12789	4.41	4.79	4.755	0.38	0.345	4.79333	5.00333	0.21	Cnga2	cyclic nucleotide gated channel alpha 2
BC035272	12790	Cnga3	-4.37289	0.357508	0.851482	8.30671	0.464702	0.392133	-0.183297	0.21189	0.172977	4.07329	0.81517	0.890029	-28.4605	0.00385623	0.0522718
AF022811	12793	Cnih	-3.75376	0.276379	0.812638	-3.4384	0.43452	0.378915	-3.16447	0.655193	0.364969	4.93146	0.867008	0.894089	15.1905	0.00707455	0.0765828	12793	6.71667	6.8	6.56333	0.0833333	-0.153333	9.17333	9.28333	0.11	Cnih	cornichon homolog (Drosophila)
BC031180	12795	Plk3	-5.56594	0.389706	0.860872	-1.54842	0.736433	0.493688	-10.8327	0.562139	0.331087	-11.5677	0.562139	0.84417	15.4892	0.321664	0.442264	12795	5.64667	5.41667	5.78333	-0.23	0.136667	8.35	8.38	0.03	Plk3	polo-like kinase 3 (Drosophila)
BC120752	12796	Camp	5.11899	0.12987	0.784864	-6.06109	0.261889	0.28932	-7.77563	0.694558	0.377086	-24.5394	0.0888297	0.695884	-11.4282	0.166444	0.335698	12796	6.09	6.05333	5.92667	-0.0366667	-0.163333	5.44667	5.39667	-0.05	Camp	cathelicidin antimicrobial peptide
BC008181	12798	Cnn2	-2.45373	0.307695	0.830991	3.03811	0.551435	0.427047	6.16282	0.285524	0.212492	2.45157	0.511036	0.834573	-17.5532	0.015663	0.11602	12798	6.80667	6.87333	6.92667	0.0666667	0.12	7.1	6.78	-0.32	Cnn2	calponin 2
AF332055	12799	Cnp	4.1532	0.256685	0.809942	8.0941	0.0483709	0.105891	22.1236	0.000157296	0.000965789	-2.49177	0.717354	0.877538	-5.99453	0.539887	0.546384	12799	5.74	5.66333	5.71333	-0.0766667	-0.0266667	6.81333	7.08667	0.273333	Cnp	2',3'-cyclic nucleotide 3' phosphodiesterase
AF153345	12801	Cnr1	-3.76532	0.360931	0.852741	0.0517339	0.85758	0.531686	-10.4056	0.00612935	0.0144046	-13.2379	0.121178	0.724197	-15.5795	0.024363	0.14578	12801	3.62667	3.6	3.62	-0.0266667	-0.00666667	3.445	3.63	0.185	Cnr1	cannabinoid receptor 1 (brain)
AY522554	12801	Cnr1	0.471395	0.404147	0.86332	-4.11747	0.108965	0.175013	-10.9451	0.0024648	0.0074599	14.5047	0.223015	0.76982	-1.48858	0.226595	0.384514	12801	3.62667	3.6	3.62	-0.0266667	-0.00666667	3.445	3.63	0.185	Cnr1	cannabinoid receptor 1 (brain)
BC027539	12803	Cntf	-0.332814	0.952483	0.92227	33.9982	2.06189e-06	6.25721e-05	22.4668	3.08281e-05	0.000293059	17.2932	0.132166	0.724288	21.2708	2.49852e-05	0.00149131
AF068615	12804	Cntfr	-4.03731	0.273353	0.811762	-2.6177	0.231723	0.271552	3.02906	0.985673	0.460764	23.2981	0.0197633	0.572834	0.408098	0.617636	0.573027	12804	6.64	6.31	6.695	-0.33	0.055	5.68	5.85	0.17	Cntfr	ciliary neurotrophic factor receptor
BC066864	12805	Cntn1	2.20868	0.807656	0.917523	-6.96378	0.00961339	0.035492	-9.63877	0.00631276	0.0147581	7.90868	0.0211025	0.57353	3.24369	0.862943	0.64782	12805	5.165	5.42333	5.21333	0.258333	0.0483333	4.88	4.76	-0.12	Cntn1	contactin 1
AY308745	12808	Cobl	3.50304	0.890421	0.922835	-2.08286	0.396225	0.360866	-12.4644	0.013966	0.0261292	6.4892	0.420891	0.816912	-16.9828	0.231526	0.387045	12808	5.26333	5.22667	5.33333	-0.0366667	0.07	6.67667	6.40333	-0.273333	Cobl	cordon-bleu
AF006741	12810	Coch	5.76316	0.239678	0.804162	-7.15588	0.176324	0.233345	-1.97286	0.289958	0.214775	1.63233	0.624195	0.857498	1.52998	0.753867	0.615901	12810	4.96333	5.23	4.97	0.266667	0.00666667	4.84667	4.93333	0.0866667	Coch	coagulation factor C homolog (Limulus polyphemus)
AF208663	12812	Coil	3.53411	0.600577	0.887057	7.71716	0.12987	0.1949	-2.40556	0.512814	0.312475	5.77071	0.379483	0.807376	3.94953	0.421366	0.494859	12812	11.22	10.6633	11.14	-0.556667	-0.08	6.33333	6.09667	-0.236667	Coil	coilin
BC052161	12814	Col11a1	1.38672	0.25889	0.808757	-1.96529	0.384088	0.354743	-9.2789	0.0120154	0.0234633	11.2148	0.134376	0.723316	-10.215	0.108167	0.281449	12814	3.30333	3.45	3.41	0.146667	0.106667	3.38	3.37	-0.01	Col11a1	collagen, type XI, alpha 1
U25652	12816	Col12a1	-0.747464	0.807456	0.917544	-6.99383	0.0201956	0.0595685	0.461579	0.0664648	0.0784238	-8.40886	0.389546	0.809635	-8.91229	0.0248894	0.146775	12816	4.34333	4.43667	4.42	0.0933333	0.0766667	4.23	4.32	0.09	Col12a1	collagen, type XII, alpha 1
BC034164	12817	Col13a1	-4.60722	0.177381	0.790617	5.87311	0.553451	0.427346	-2.91658	0.516316	0.313923	9.03754	0.123377	0.718685	-13.9929	0.0416097	0.186565	12817	2.91	3.21333	3.15	0.303333	0.24	4.005	3.4	-0.605	Col13a1	collagen, type XIII, alpha 1
AY221110	12818	Col14a1	-0.164405	0.747005	0.90744	-0.622528	0.628466	0.455644	-9.43501	0.00517731	0.0127535	6.4802	0.536378	0.840067	1.72842	0.903713	0.657989	12818	6.03333	6.13	6.20667	0.0966667	0.173333	6.82	7.12	0.3	Col14a1	collagen, type XIV, alpha 1
AF011450	12819	Col15a1	-5.97988	0.0884095	0.74719	0.9066	0.916351	0.547371	-6.4193	0.0346603	0.0497742	14.0672	0.267573	0.775006	-12.0974	0.147868	0.321393	12819	5.72	5.63667	5.74667	-0.0833333	0.0266667	5.91333	5.84	-0.0733333	Col15a1	collagen, type XV, alpha 1
BC125031	12821	Col17a1	-2.62128	0.387811	0.860493	-4.02187	0.207532	0.254809	-1.81083	0.0884095	0.0950268	8.75574	0.154515	0.738617	-6.23819	0.400766	0.483869	12821	3.67	3.68667	3.73333	0.0166667	0.0633333	3.59	3.57	-0.02	Col17a1	collagen, type XVII, alpha 1
BC064817	12822	Col18a1	-12.9689	0.0116322	0.591893	0.423185	0.65919	0.46728	-7.05087	0.454021	0.288926	22.7352	0.0848705	0.694153	-15.0207	0.148129	0.321895	12822	5.58	5.47	5.63667	-0.11	0.0566667	10.7033	10.8633	0.16	Col18a1	collagen, type XVIII, alpha 1
AB000636	12823	Col19a1	5.99582	0.0451213	0.716249	-5.31346	0.160776	0.221742	-12.7319	0.00036972	0.00185964	6.75042	0.444283	0.821856	-4.49069	0.541754	0.54712	12823	4.01667	4.4	4.12	0.383333	0.103333	3.92667	3.95333	0.0266667	Col19a1	collagen, type XIX, alpha 1
BC051383	12824	Col2a1	-0.0158523	0.663874	0.895638	-3.50555	0.216463	0.260956	-4.34095	0.281051	0.210275	7.42	0.0982035	0.709099	-13.1917	0.0333617	0.169172	12824	8.69333	8.91333	8.65667	0.22	-0.0366667	7.16333	7.14333	-0.02	Col2a1	collagen, type II, alpha 1
BC043089	12825	Col3a1	2.81026	0.155916	0.790498	-1.18771	0.590735	0.443064	-11.4631	0.0101045	0.020589	11.1097	0.0186757	0.569406	-1.18097	0.75088	0.614763	12825	4.72	4.56333	4.63333	-0.156667	-0.0866667	5.34667	5.08	-0.266667	Col3a1	collagen, type III, alpha 1
BC072650	12826	Col4a1	-2.48623	0.397866	0.86368	7.94445	0.538378	0.423132	14.2769	0.947063	0.451502	16.0791	0.350321	0.800609	-7.04188	0.368889	0.468333	12826	6.09667	6.065	6.1	-0.0316667	0.00333333	7.17	7.68333	0.513333	Col4a1	collagen, type IV, alpha 1
BC013560	12827	Col4a2	-3.2491	0.502282	0.875476	11.6645	0.0884178	0.15408	5.39685	0.533523	0.320026	7.83232	0.858263	0.893394	3.89833	0.919265	0.661466	12827	6.01	6.03667	6.23667	0.0266667	0.226667	7.36	7.78667	0.426667	Col4a2	collagen, type IV, alpha 2
J04695	12827	Col4a2	1.91078	0.920888	0.925406	2.64245	0.946156	0.554678	5.37641	0.71772	0.384894	11.422	0.52244	0.836862	-11.9041	0.210799	0.371299	12827	6.01	6.03667	6.23667	0.0266667	0.226667	7.36	7.78667	0.426667	Col4a2	collagen, type IV, alpha 2
AF169387	12828	Col4a3	2.01396	0.989276	0.925061	4.29701	0.288298	0.304419	-5.81229	0.264582	0.202015	4.99034	0.493025	0.828911	1.80724	0.903713	0.658011	12828	4.64667	4.81667	4.78667	0.17	0.14	4.68667	4.7	0.0133333	Col4a3	collagen, type IV, alpha 3
AF169388	12829	Col4a4	-2.47843	0.768433	0.91244	0.773258	0.926932	0.549139	-7.98518	0.0541257	0.0680439	6.62589	0.260756	0.776032	-1.52512	0.835584	0.640931	12829	4.1	4.34333	4.19333	0.243333	0.0933333	4.14667	4.07	-0.0766667	Col4a4	collagen, type IV, alpha 4
AB041350	12830	Col4a5	2.16391	0.261554	0.811485	1.56467	0.71864	0.487305	-2.13681	0.597604	0.34449	-0.958156	0.953231	0.900741	-2.89841	0.466042	0.514234	12830	3.49667	3.43	3.56667	-0.0666667	0.07	3.72333	3.62333	-0.1	Col4a5	collagen, type IV, alpha 5
BC043317	12830	Col4a5	-4.70621	0.0726381	0.73744	-4.23182	0.155282	0.217684	-6.12962	0.0175601	0.0305081	-3.49232	0.851669	0.892956	-3.44297	0.379483	0.473546	12830	3.49667	3.43	3.56667	-0.0666667	0.07	3.72333	3.62333	-0.1	Col4a5	collagen, type IV, alpha 5
AB009993	12831	Col5a1	6.32289	0.0952211	0.752316	0.392231	0.970091	0.560803	6.92169	0.320424	0.229772	1.43317	0.573838	0.847152	-21.1791	0.0164127	0.118012	12831	6.72333	6.86667	6.75	0.143333	0.0266667	6.75	6.63333	-0.116667	Col5a1	collagen, type V, alpha 1
BC055077	12832	Col5a2	-1.07016	0.564178	0.8855	2.28264	0.770621	0.50367	-9.36224	0.00167568	0.00567239	7.01462	0.0629528	0.670079	4.46454	0.197274	0.359673	12832	4.53	4.62667	4.78	0.0966667	0.25	4.72333	4.67	-0.0533333	Col5a2	collagen, type V, alpha 2
BC034414	12834	Col6a2	-1.26813	0.738965	0.90608	-0.62716	0.952084	0.556171	5.36662	0.487832	0.303028	-9.72548	0.249064	0.76652	-7.95383	0.0914169	0.264034	12834	7.46667	7.41333	7.58	-0.0533333	0.113333	7.63	7.64333	0.0133333	Col6a2	collagen, type VI, alpha 2
BC049881	12835	Col6a3	1.91454	0.964296	0.923841	-6.31579	0.0635719	0.125938	1.73903	0.501939	0.308483	-4.37267	0.709131	0.875554	-18.4871	0.0212902	0.135698	12835	6.27667	6.27	6.30333	-0.00666667	0.0266667	6.39333	6.58	0.186667	Col6a3	collagen, type VI, alpha 3
U32107	12836	Col7a1	3.31384	0.869791	0.922748	-8.8274	0.0631959	0.125592	17.0863	0.000659254	0.00284266	0.219991	0.483158	0.827697	9.88613	0.303441	0.433799	12836	7.3	7.17333	7.33667	-0.126667	0.0366667	7.09667	7.00333	-0.0933333	Col7a1	collagen, type VII, alpha 1
BC011061	12837	Col8a1	2.98746	0.738957	0.906221	4.48795	0.254718	0.285159	-5.33392	0.342129	0.239478	-12.023	0.395051	0.811176	-3.71135	0.924713	0.662803	12837	4.5	4.72	4.56	0.22	0.06	4.56	4.56	0	Col8a1	collagen, type VIII, alpha 1
BC046970	12839	Col9a1	2.35302	0.709131	0.900608	-6.00294	0.037164	0.0890065	-11.2483	0.00138358	0.004918	-9.28165	0.119529	0.723658	-14.3394	0.250592	0.39992	12839	6.80333	6.82667	6.84667	0.0233333	0.0433333	5.87	5.98667	0.116667	Col9a1	collagen, type IX, alpha 1
BC029697	12840	Col9a2	-10.0441	0.044554	0.719257	6.1757	0.488681	0.402691	0.995608	0.662865	0.367414	-20.3365	0.0889236	0.695483	-6.05258	0.416743	0.491675	12840	4.14	4.13333	4.17667	-0.00666667	0.0366667	4.04333	3.93	-0.113333	Col9a2	collagen, type IX, alpha 2
BC030945	12841	Col9a3	-3.94346	0.228706	0.799395	2.4786	0.99683	0.56834	1.49983	0.59175	0.342492	-21.8382	0.0719255	0.683215	-19.5222	0.0280312	0.156584	12841	5.38	5.86	5.40333	0.48	0.0233333	5.29	5.13	-0.16	Col9a3	collagen, type IX, alpha 3
BC050014	12842	Col1a1	1.91791	0.768433	0.912366	-3.634	0.163046	0.223679	-2.6239	0.431433	0.278925	-4.16657	0.965351	0.901831	-24.192	0.00383826	0.052192	12842	4.2	4.16	4.2	-0.04	0	4.28333	4.18333	-0.1	Col1a1	collagen, type I, alpha 1
BC007158	12843	Col1a2	1.52217	0.588641	0.890681	-9.7855	0.00210155	0.01214	-9.13231	0.00106733	0.00406585	-3.78166	0.566251	0.84659	-4.89748	0.258149	0.403458	12843	5.42333	5.58667	5.55	0.163333	0.126667	5.65	5.7	0.05	Col1a2	collagen, type I, alpha 2
AF033530	12845	Comp	-6.89254	0.199191	0.796057	11.1263	0.189598	0.242553	-6.22331	0.308338	0.223943	13.8422	0.511898	0.833947	-13.5682	0.0967848	0.269731	12845	10.635	9.91333	10.47	-0.721667	-0.165	5.07667	5.525	0.448333	Comp	cartilage oligomeric matrix protein
AF076156	12846	Comt	3.85274	0.171441	0.788226	-1.02116	0.748237	0.497435	-14.1618	0.276379	0.207854	4.13333	0.944373	0.899488	4.21469	0.823318	0.636107	12846	5.33	5.17333	5.3	-0.156667	-0.03	10.77	11.4467	0.676667	Comt	catechol-O-methyltransferase
BC024070	12847	Copa	-1.8664	0.899982	0.923775	14.4563	0.000251661	0.00246974	14.8271	0.00468539	0.0118663	10.1628	0.171682	0.740492	-0.0248274	0.460273	0.511395	12847	9.63333	8.31	9.42333	-1.32333	-0.21	10.4767	10.44	-0.0366667	Copa	coatomer protein complex subunit alpha
AF071312	12848	Cops2	-4.21484	0.180349	0.793523	3.58166	0.209134	0.255475	4.28051	0.224715	0.180475	-1.73727	0.539202	0.839284	4.31848	0.394628	0.482224	12848	7.79667	7.85333	7.79333	0.0566667	-0.00333333	7.59667	7.73	0.133333	Cops2	COP9 (constitutive photomorphogenic) homolog, subunit 2 (Arabidopsis thaliana)
AF053770	12850	Coq7	7.19191	0.108417	0.760513	-0.439221	0.73838	0.49417	2.8173	0.419055	0.273931	-3.87187	0.617636	0.854442	-6.57778	0.102242	0.277146	12850	6.53	6.21667	6.14	-0.313333	-0.39	7.95667	7.93667	-0.02	Coq7	demethyl-Q 7
AF013253	12854	Cort	1.95987	0.761068	0.909671	23.5119	3.83631e-05	0.000579186	35.6676	4.42962e-06	7.29514e-05	-14.4004	0.130855	0.725254	-13.6158	0.0483709	0.198395	12854	7.68	7.59333	7.83333	-0.0866667	0.153333	7.53333	7.52333	-0.01	Cort	cortistatin
BC048668	12856	Cox17	-0.366627	0.700459	0.899561	-0.785597	0.734277	0.493084	-8.01819	0.0380455	0.0530672	6.49165	0.551236	0.843644	-6.04603	0.645422	0.583741	12856	8.22667	8.79	8.03333	0.563333	-0.193333	8.8	8.31333	-0.486667	Cox17	cytochrome c oxidase, subunit XVII assembly protein homolog (yeast)
M37829	12857	Cox4i1	1.19524	0.981379	0.925134	7.43147	0.035673	0.0866055	6.2514	0.26257	0.201071	-16.1752	0.179573	0.743871	3.35738	0.907096	0.658543	12857	11.84	10.8767	11.7333	-0.963333	-0.106667	11.8233	11.88	0.0566667	Cox4i1	cytochrome c oxidase subunit IV isoform 1
BC096048	12859	Cox5b	2.76032	0.925616	0.921607	-0.521772	0.761566	0.501394	-2.62744	0.52857	0.318438	12.4974	0.035673	0.629898	-0.810979	0.591386	0.562166
BC003807	12861	Cox6a1	12.5806	0.303525	0.828997	8.17238	0.00768471	0.0301435	-8.79164	0.512159	0.312282	-5.26243	0.858121	0.893536	18.0708	0.338367	0.452529	12861	11.86	11.1233	11.855	-0.736667	-0.005	12.8133	12.7733	-0.04	Cox6a1	cytochrome c oxidase, subunit VI a, polypeptide 1
BC028514	12862	Cox6a2	6.64777	0.783814	0.912932	-10.5344	0.0547996	0.114956	3.32203	0.583209	0.339704	16.6153	0.202743	0.766895	0.349023	0.556602	0.551976	12862	7.45	7.805	7.61333	0.355	0.163333	7.40667	7.26	-0.146667	Cox6a2	cytochrome c oxidase, subunit VI a, polypeptide 2
BC024666	12864	Cox6c	3.07593	0.269241	0.814074	10.1647	0.144185	0.207796	-5.66177	0.118294	0.116462	-1.14569	0.602605	0.852287	-0.0974827	0.888906	0.65424	12864	12.0967	11.74	12.09	-0.356667	-0.00666667	11.94	11.945	0.005	Cox6c	cytochrome c oxidase, subunit VIc
BC094413	12864	Cox6c	-1.87489	0.381172	0.860868	-0.46486	0.786937	0.510223	-11.208	0.0281812	0.0430031	-4.00557	0.176551	0.741386	-3.67654	0.247337	0.397368	12864	12.0967	11.74	12.09	-0.356667	-0.00666667	11.94	11.945	0.005	Cox6c	cytochrome c oxidase, subunit VIc
AF037371	12866	Cox7a2	4.98706	0.139079	0.786472	-3.14165	0.282583	0.301144	0.654427	0.977734	0.458897	9.49321	0.635165	0.859845	-2.3442	0.706333	0.602348	12866	12.1	11.7633	11.92	-0.336667	-0.18	11.51	11.33	-0.18	Cox7a2	cytochrome c oxidase, subunit VIIa 2
BC010772	12867	Cox7c	6.92716	0.345736	0.848764	26.4248	6.23256e-06	0.000152334	30.753	1.65383e-05	0.000186216	-2.63913	0.36139	0.802704	3.57076	0.40243	0.485228
BC027531	12869	Cox8b	-4.25701	0.375114	0.85844	14.3335	0.0063176	0.0260998	16.346	0.0686753	0.0801676	-17.3239	0.272642	0.778022	19.0344	0.779413	0.623822	12869	5.36	5.38333	5.55	0.0233333	0.19	5.17	5.28667	0.116667	Cox8b	cytochrome c oxidase, subunit VIIIb
BC062957	12870	Cp	0.389514	0.780168	0.913924	2.03189	0.258327	0.287314	-5.93759	0.230089	0.183642	3.2441	0.282583	0.777482	-1.59804	0.665302	0.591374	12870	4.57	4.66	4.61667	0.09	0.0466667	11.75	11.42	-0.33	Cp	ceruloplasmin
J05118	12873	Cpa3	0.942077	0.907096	0.922943	-1.83166	0.455129	0.387635	-7.21487	7.02188e-06	0.000100613	-5.44918	0.513414	0.834904	-1.70719	0.657428	0.587882	12873	5.11667	5.24	5.27333	0.123333	0.156667	5.39333	5.14333	-0.25	Cpa3	carboxypeptidase A3, mast cell
D85391	12874	Cpd	0.9001	0.684471	0.895899	14.083	0.0747864	0.138039	6.25888	0.182978	0.156828	-5.77051	0.826795	0.892597	2.71336	0.552563	0.55065	12874	6.17667	6.37667	6.32	0.2	0.143333	6.48333	6.35667	-0.126667	Cpd	carboxypeptidase D
BC010197	12876	Cpe	3.82452	0.360713	0.852773	-3.09682	0.757208	0.49936	-15.9912	0.000551491	0.00246805	-4.77629	0.435629	0.819328	-13.9905	0.0200536	0.131222	12876	6.18333	5.68	5.56667	-0.503333	-0.616667	3.06	3.28333	0.223333	Cpe	carboxypeptidase E
BC125476	12877	Cpeb1	-4.3262	0.421966	0.86718	5.13322	0.173764	0.232217	0.0642445	0.467509	0.294528	7.09741	0.494711	0.829468	-3.20296	0.891373	0.654762	12877	4.41333	3.91333	4.135	-0.5	-0.278333	3.79333	3.80333	0.01	Cpeb1	cytoplasmic polyadenylation element binding protein 1
BC014803	12889	Cplx1	0.550826	0.992521	0.925013	-1.73451	0.329639	0.327769	3.1021	0.38849	0.260688	6.67249	0.807455	0.88991	-7.54571	0.171147	0.340168	12889	7.73333	7.75	7.98	0.0166667	0.246667	7.49333	7.475	-0.0183333	Cplx1	complexin 1
BC058395	12890	Cplx2	5.33978	0.631367	0.892703	-3.09536	0.0586603	0.120102	-5.23428	0.162838	0.14473	-2.20455	0.669218	0.866493	-9.24804	0.019633	0.129569	12890	7.21667	7.64333	7.37667	0.426667	0.16	7.11	7.01333	-0.0966667	Cplx2	complexin 2
AB008893	12891	Cpne6	-4.88722	0.180607	0.794299	4.62264	0.766426	0.503275	-9.28527	0.0739989	0.0842581	14.2355	0.526831	0.83904	1.90767	0.773008	0.622061	12891	7.42333	7.12333	7.48	-0.3	0.0566667	6.87333	6.80667	-0.0666667	Cpne6	copine VI
BC017680	12892	Cpox	-5.44368	0.246756	0.81119	-4.24334	0.0996218	0.165747	-8.27523	0.276379	0.207832	-11.9569	0.706333	0.876122	6.88049	0.605621	0.567188	12892	4.60333	4.59333	4.52333	-0.01	-0.08	10.1767	9.88333	-0.293333	Cpox	coproporphyrinogen oxidase
BC038395	12894	Cpt1a	17.1168	0.00684805	0.545287	-6.74147	0.191898	0.244493	-7.23459	0.128451	0.123588	16.8292	0.165837	0.741737	17.8489	0.527183	0.541413	12894	3.94	3.90333	3.84	-0.0366667	-0.1	7.04667	7.12667	0.08	Cpt1a	carnitine palmitoyltransferase 1a, liver
BC054791	12894	Cpt1a	-4.63515	0.369381	0.856698	5.82565	0.133333	0.19793	-9.06554	0.0645922	0.0768712	-13.3912	0.385689	0.810102	-2.95165	0.0182255	0.125015	12894	3.94	3.90333	3.84	-0.0366667	-0.1	7.04667	7.12667	0.08	Cpt1a	carnitine palmitoyltransferase 1a, liver
U01163	12896	Cpt2	0.110856	0.434521	0.868565	1.8591	0.630239	0.456544	-3.05837	0.338804	0.238245	4.93353	0.595138	0.852365	11.0276	0.730959	0.608318	12896	9.74333	9.42333	9.64	-0.32	-0.103333	10.38	10.06	-0.32	Cpt2	carnitine palmitoyltransferase 2
BC109344	12902	Cr2	0.508376	0.847586	0.920945	-0.408531	0.961676	0.558742	1.21451	0.312951	0.226114	-0.274765	0.301569	0.789709	1.1079	0.613893	0.571591	12902	4.995	5.17	4.8	0.175	-0.195	4.54	4.59333	0.0533333	Cr2	complement receptor 2
BC065787	12903	Crabp1	-6.24478	0.520964	0.881847	-0.0398397	0.735035	0.493208	-6.84956	0.413978	0.271767	-6.94688	0.962768	0.901906	5.00118	0.851878	0.645546	12903	4.535	4.73333	4.24667	0.198333	-0.288333	4.05333	3.76667	-0.286667	Crabp1	cellular retinoic acid binding protein I
BC018397	12904	Crabp2	-4.67063	0.163046	0.789684	1.23892	0.768433	0.504007	9.45944	0.0168857	0.0296927	0.220773	0.646571	0.86147	-19.3919	0.00928012	0.0871046	12904	5.27	5.68333	5.51667	0.413333	0.246667	5.29667	5.43667	0.14	Crabp2	cellular retinoic acid binding protein II
AF017992	12905	Cradd	-4.34552	0.505231	0.875384	-0.0935238	0.860004	0.532805	7.43392	0.255706	0.197288	10.7883	0.209777	0.766894	-2.78198	0.556602	0.551925	12905	5.25333	5.22667	5.20667	-0.0266667	-0.0466667	6.77667	6.47667	-0.3	Cradd	CASP2 and RIPK1 domain containing adaptor with death domain
BC006668	12908	Crat	4.87266	0.135232	0.791454	-4.21498	0.344513	0.334881	12.3954	0.0327083	0.0478549	-0.43515	0.575364	0.847839	5.00617	0.599473	0.566216	12908	10.5067	9.57667	10.4233	-0.93	-0.0833333	6.37	6.02667	-0.343333	Crat	carnitine acetyltransferase
AF028242	12909	Crcp	0.20431	0.756838	0.908448	8.0054	0.0197338	0.0588397	16.8731	0.00152855	0.00530691	8.45148	0.299182	0.789855	6.52746	0.494595	0.526697	12909	9.49333	8.97333	9.45333	-0.52	-0.04	7.97333	8.04	0.0666667	Crcp	calcitonin gene-related peptide-receptor component protein
BC048151	12912	Creb1	-1.6448	0.789408	0.914782	29.7111	1.93301e-06	5.97641e-05	33.6781	1.92621e-05	0.000210314	-0.803634	0.777338	0.887049	16.4246	0.208809	0.370421	12912	5.63667	5.54667	5.68	-0.09	0.0433333	6.13667	5.77	-0.366667	Creb1	cAMP responsive element binding protein 1
AF448507	12912	Creb1	-4.6477	0.211124	0.797039	4.5276	0.115386	0.180704	7.18649	0.433051	0.279592	1.39201	0.922577	0.90036	-7.71199	0.201815	0.364081	12912	5.63667	5.54667	5.68	-0.09	0.0433333	6.13667	5.77	-0.366667	Creb1	cAMP responsive element binding protein 1
BC002094	12913	Creb3	1.18716	0.805559	0.918008	17.0369	0.00146892	0.00928951	25.3088	2.40968e-06	4.49464e-05	-7.94884	0.25266	0.770012	-5.53663	0.425802	0.4975	12913	7.28333	7.01	7.27333	-0.273333	-0.01	7.84	7.99	0.15	Creb3	cAMP responsive element binding protein 3
AY738715	12916	Crem	-4.36581	0.256284	0.81102	13.8465	0.00510702	0.0224963	11.0582	0.111991	0.112232	17.3355	0.00976696	0.542684	-4.28088	0.596272	0.564699	12916	6.38333	6.32333	6.38667	-0.06	0.00333333	6.47	6.73	0.26	Crem	cAMP responsive element modulator
BC116921	12918	Crh	-0.583111	0.658016	0.896064	-0.194046	0.81517	0.518236	-0.185494	0.204698	0.1687	0.469685	0.5473	0.843043	5.16668	0.234557	0.389341	12918	3.10333	3.18	3.16333	0.0766667	0.06	3.32333	3.705	0.381667	Crh	corticotropin releasing hormone
BC061247	12919	Crhbp	-3.30822	0.469873	0.87312	-3.26694	0.550506	0.427023	-0.72615	0.789408	0.407595	2.84931	0.91243	0.897272	-5.17799	0.208809	0.3703	12919	3.74333	4.05	3.71	0.306667	-0.0333333	3.69667	3.74	0.0433333	Crhbp	corticotropin releasing hormone binding protein
AF483484	12921	Crhr1	0.432023	0.935722	0.922843	-2.30272	0.56328	0.431035	14.7936	0.0655545	0.0777409	4.25624	0.536378	0.840341	-18.9343	0.0384561	0.180713	12921	6.43667	6.12333	6.51333	-0.313333	0.0766667	6.36667	6.39	0.0233333	Crhr1	corticotropin releasing hormone receptor 1
AY445512	12922	Crhr2	1.73959	0.647779	0.894864	0.326391	0.827045	0.521678	-4.6016	0.415425	0.272475	2.3259	0.952483	0.900655	-7.8637	0.238055	0.391836	12922	4.94	4.98667	5.02	0.0466667	0.08	4.94333	4.99	0.0466667	Crhr2	corticotropin releasing hormone receptor 2
U17858	12922	Crhr2	3.37848	0.599713	0.888944	-1.99498	0.974156	0.562201	-8.56621	0.167567	0.147539	-1.81757	0.590735	0.850843	-9.94973	0.480045	0.520541	12922	4.94	4.98667	5.02	0.0466667	0.08	4.94333	4.99	0.0466667	Crhr2	corticotropin releasing hormone receptor 2
BC031922	12925	Crip1	-6.63802	0.0580814	0.73631	-8.52577	0.00592343	0.0249327	2.07008	0.646193	0.361537	-5.5905	0.422112	0.816969	-8.95004	0.542046	0.547287	12925	7.22	7.22333	7.16667	0.00333333	-0.0533333	7.56667	6.99	-0.576667	Crip1	cysteine-rich protein 1 (intestinal)
U28151	12927	Bcar1	1.15242	0.729631	0.903964	-0.298955	0.870615	0.535418	6.22214	0.205062	0.168906	-22.9263	0.0839734	0.693317	10.4621	0.82086	0.6358	12927	7.30333	7.365	7.4	0.0616667	0.0966667	7.50667	7.435	-0.0716667	Bcar1	breast cancer anti-estrogen resistance 1
BC057578	12927	Bcar1	-2.18184	0.965093	0.923853	-3.03175	0.427206	0.375688	-0.505087	0.975063	0.458313	5.31089	0.63915	0.858617	-9.95579	0.232439	0.386985	12927	7.30333	7.365	7.4	0.0616667	0.0966667	7.50667	7.435	-0.0716667	Bcar1	breast cancer anti-estrogen resistance 1
AF239673	12928	Crk	-0.855198	0.850737	0.921786	8.01493	0.0372147	0.0890219	5.62458	0.375011	0.254417	-9.10222	0.0397326	0.638155	-5.90343	0.56328	0.554123	12928	5.94333	5.72	6.00333	-0.223333	0.06	8.06667	7.97333	-0.0933333	Crk	v-crk sarcoma virus CT10 oncogene homolog (avian)
BC023080	12929	Crkl	-4.01351	0.205888	0.797403	-10.1757	0.0427667	0.0976041	24.0148	0.452807	0.288401	8.95595	0.177907	0.742854	-6.74629	0.585712	0.560943	12929	5.99667	6.02333	6.13667	0.0266667	0.14	6.29	6.33667	0.0466667	Crkl	v-crk sarcoma virus CT10 oncogene homolog (avian)-like
AB040038	12931	Crlf1	2.07211	0.647566	0.895116	4.05613	0.782129	0.507815	6.06244	0.473522	0.296885	10.2783	0.170239	0.741491	-16.3334	0.0394006	0.181674	12931	9.76	9.62333	9.78667	-0.136667	0.0266667	6.30333	5.86667	-0.436667	Crlf1	cytokine receptor-like factor 1
AB006714	12933	Crmp1	-4.21678	0.283795	0.815639	-3.20418	0.378298	0.352165	-8.4664	0.009371	0.019542	8.93485	0.176242	0.741275	-16.1469	0.00476238	0.0596524	12933	5.16333	5.22667	5.27	0.0633333	0.106667	5.05667	4.94333	-0.113333	Crmp1	collapsin response mediator protein 1
BC062955	12934	Dpysl2	-2.1203	0.934605	0.923379	2.14122	0.40917	0.367238	-8.48376	0.0421521	0.0570605	3.51987	0.559205	0.84346	1.42745	0.717354	0.605579	12934	5.15333	4.99	5.19333	-0.163333	0.04	5.84667	5.57667	-0.27	Dpysl2	dihydropyrimidinase-like 2
AF464180	12941		3.3438	0.644408	0.894865	-6.67248	0.163049	0.223598	-4.87059	0.0234088	0.0376373	-20.1502	0.411918	0.815611	-17.3694	0.0260363	0.150619
BC011124	12944	Crp	-0.224939	0.95789	0.923136	-5.3156	0.104851	0.17125	-6.52521	0.145441	0.133824	7.42898	0.213272	0.770859	0.350337	0.981946	0.674428	12944	4.46333	4.66333	4.55	0.2	0.0866667	11.8033	11.58	-0.223333	Crp	C-reactive protein, pentraxin-related
AB005909	12945	Dmbt1	2.67331	0.687047	0.897436	-4.87675	0.15634	0.218743	-6.14717	0.187498	0.159352	-3.55567	0.822902	0.891302	-1.38539	0.658016	0.588237	12945	4.175	4.24667	4.07667	0.0716667	-0.0983333	4.09	3.57	-0.52	Dmbt1	deleted in malignant brain tumors 1
BC028945	12946	Cr1l	0.696393	0.67328	0.894887	-5.72047	0.0977722	0.163861	-17.7397	0.000715703	0.00302082	4.44105	0.477947	0.829435	3.89373	0.599936	0.565936	12946	3.17	3.09667	3.33	-0.0733333	0.16	7.94	7	-0.94	Cr1l	complement component (3b/4b) receptor 1-like
AF098460	12950	Hapln1	6.27092	0.230492	0.800983	0.293172	0.683381	0.475409	-4.35056	0.00728166	0.0162664	10.5335	0.00568789	0.540289	-2.12621	0.365234	0.466378	12950	3.3	3.3	3.31	0	0.01	3.35333	3.28	-0.0733333	Hapln1	hyaluronan and proteoglycan link protein 1
AB000777	12952	Cry1	-2.70038	0.546799	0.882966	-2.02853	0.334346	0.330126	-2.72309	0.448413	0.286381	7.36024	0.211124	0.768693	-1.18584	0.840812	0.642774	12952	8.105	6.68333	7.66667	-1.42167	-0.438333	6.24667	6.95333	0.706667	Cry1	cryptochrome 1 (photolyase-like)
AF156987	12953	Cry2	-3.94868	0.388836	0.859917	-0.0341881	0.7313	0.49209	5.53024	0.29688	0.21813	-1.58522	0.546799	0.842858	1.0091	0.521238	0.538482	12953	7.35333	6.99	7.42667	-0.363333	0.0733333	7.95	7.93333	-0.0166667	Cry2	cryptochrome 2 (photolyase-like)
BC085170	12954	Cryaa	0.903343	0.660012	0.894319	-12.3044	0.0927568	0.159051	-8.2948	0.119863	0.117561	-22.5679	0.0758492	0.685209	5.58769	0.450785	0.507163	12954	5.96	6.24	6.175	0.28	0.215	5.96667	6.06	0.0933333	Cryaa	crystallin, alpha A
BC010768	12955	Cryab	-2.43205	0.502918	0.875806	0.172382	0.575833	0.436668	0.870627	0.976509	0.458511	-9.85198	0.103755	0.714417	-4.94962	0.871341	0.649117	12955	3.72667	3.84	3.78667	0.113333	0.06	4.29667	4.885	0.588333	Cryab	crystallin, alpha B
BC107342	12957	Cryba1	4.65526	0.203541	0.795212	-4.95109	0.254022	0.284838	6.49222	0.562139	0.331034	-12.6353	0.500844	0.833778	15.3589	0.7648	0.620633	12957	4.25333	4.77333	4.35333	0.52	0.1	4.19333	4.24667	0.0533333	Cryba1	crystallin, beta A1
AY049085	12958	Cryba2	-3.72825	0.266591	0.812988	6.04985	0.0325307	0.0814249	3.48877	0.279033	0.209328	-1.98398	0.78494	0.886447	-7.88729	0.00441948	0.0573521	12958	5.05	5.075	5.15	0.025	0.1	5.17	4.99667	-0.173333	Cryba2	crystallin, beta A2
BC056444	12959	Cryba4	2.8508	0.364793	0.853246	-6.88399	0.0163556	0.0514381	-10.3525	0.027556	0.0423818	-3.35379	0.188324	0.750528	-5.93478	0.0963702	0.269444	12959	3.81	3.99667	3.80667	0.186667	-0.00333333	4.53667	4.09667	-0.44	Cryba4	crystallin, beta A4
AF106853	12960	Crybb1	2.68116	0.247322	0.811693	-6.23322	0.0285165	0.0748254	-8.9934	0.0528635	0.0669872	-7.28771	0.0750427	0.684801	-6.81724	0.0612524	0.218107	12960	6.47333	6.4	6.53667	-0.0733333	0.0633333	5.57333	6.18333	0.61	Crybb1	crystallin, beta B1
BC085185	12961	Crybb2	-1.36982	0.862264	0.920665	-11.4607	0.0115057	0.0401662	-1.24386	0.722943	0.386265	14.7536	0.0120094	0.550403	-9.03472	0.0424476	0.189066	12961	6.2	6.23	6.22	0.03	0.02	6.08333	6.22667	0.143333	Crybb2	crystallin, beta B2
BC031442	12962	Crybb3	5.14154	0.271155	0.813516	-0.845831	0.84508	0.527936	3.64486	0.517048	0.314161	-15.0294	0.975387	0.901637	1.49423	0.703564	0.601172	12962	7.56667	7.62333	7.76	0.0566667	0.193333	7.45667	7.89	0.433333	Crybb3	crystallin, beta B3
BC056430	12964	Cryga	4.39106	0.747005	0.907927	-6.04224	0.0200536	0.0592654	-7.3774	0.004966	0.0123775	13.0879	0.0410448	0.637874	1.38398	0.957122	0.669574	12964	3.11667	3.17667	3.3	0.06	0.183333	3.6	3.63	0.03	Cryga	crystallin, gamma A
BC056454	12965	Crygb	-1.20815	0.62709	0.89192	-5.01109	0.231526	0.271584	-14.3069	0.0374269	0.0525168	3.66199	0.528139	0.839081	-4.87766	0.586555	0.560632	12965	4.74333	5.02	4.95667	0.276667	0.213333	4.85	4.82333	-0.0266667	Crygb	crystallin, gamma B
BC057013	12967	Crygd	0.555594	0.521238	0.88049	-2.38011	0.840812	0.52636	-15.0012	0.001603	0.00548037	6.24613	0.403259	0.814321	-4.4986	0.480045	0.520619	12967	4.11333	4.115	4.11	0.00166667	-0.00333333	4.24	4.17667	-0.0633333	Crygd	crystallin, gamma D
BC078417	12968	Cryge	-1.59853	0.638245	0.892448	7.3222	0.293059	0.307346	-11.8271	0.00745946	0.0165734	-0.0246545	0.566825	0.84613	5.31565	0.397398	0.483314
BC056453	12969	Crygf	0.971386	0.780171	0.913564	7.47369	0.722943	0.48894	-8.05958	0.0315714	0.0467189	-0.563602	0.437192	0.820552	1.60822	0.108123	0.281741	12969	7.20667	7.49	7.34	0.283333	0.133333	7.38333	7.36	-0.0233333	Crygf	crystallin, gamma F
AF032995	12970	Crygs	3.15339	0.437825	0.86933	11.9495	0.064452	0.126986	10.5804	0.437825	0.281799	1.17684	0.658258	0.863963	67.3089	0.15737	0.329325	12970	4.18	4.06667	4.06	-0.113333	-0.12	4.30333	4.39	0.0866667	Crygs	crystallin, gamma S
AF039391	12971	Crym	3.99425	0.782129	0.912955	0.776787	0.705332	0.483795	-10.6329	0.764848	0.400272	8.58363	0.607543	0.854819	2.52496	0.266214	0.408934	12971	3.85667	4.20667	3.97333	0.35	0.116667	4.72667	4.315	-0.411667	Crym	crystallin, mu
BC003800	12972	Cryz	3.47802	0.446114	0.869038	10.1213	0.0343094	0.084348	32.419	0.0362742	0.0512057	-24.953	0.713734	0.876912	13.3999	0.790811	0.626517	12972	5.87667	5.43667	5.77667	-0.44	-0.1	9.85333	9.8	-0.0533333	Cryz	crystallin, zeta
AB056479	12974	Cs	3.67117	0.537604	0.884899	-3.75326	0.109783	0.175625	1.79498	0.978618	0.458991	1.72596	0.357472	0.802111	10.4039	0.155464	0.32759	12974	8.28	7.87	8.12333	-0.41	-0.156667	8.88333	9.115	0.231667	Cs	citrate synthase
BC025593	12977	Csf1	1.29962	0.903014	0.922229	-5.05018	0.523867	0.416652	-0.0371035	0.554836	0.328238	-15.1396	0.040093	0.634038	-7.14454	0.458994	0.51142	12977	5.41667	5.54	5.61	0.123333	0.193333	5.91333	5.82	-0.0933333	Csf1	colony stimulating factor 1 (macrophage)
BC036343	12978	Csf1r	-10.7609	0.236368	0.80321	0.256673	0.553812	0.427424	-13.8261	0.11613	0.114845	7.59746	0.1011	0.709027	-13.4295	0.0651124	0.223669	12978	6.87	7.06333	6.93667	0.193333	0.0666667	9.19	8.59667	-0.593333	Csf1r	colony stimulating factor 1 receptor
BC116878	12981	Csf2	6.57432	0.101094	0.754219	-5.8097	0.240147	0.277026	2.65057	0.731901	0.38967	-7.97288	0.163058	0.741873	-3.18434	0.775263	0.622924	12981	5.89333	6.11667	6.07	0.223333	0.176667	5.95333	6.07	0.116667	Csf2	colony stimulating factor 2 (granulocyte-macrophage)
AF483496	12983	Csf2rb	4.40274	0.227585	0.79965	-1.38632	0.552563	0.426897	-7.57523	0.0789579	0.0878397	11.1068	0.237366	0.774056	-8.64695	0.14869	0.321853	12983	4.21	4.405	4.33667	0.195	0.126667	5.07333	5.40667	0.333333	Csf2rb	colony stimulating factor 2 receptor, beta, low-affinity (granulocyte-macrophage)
M29855	12984	Csf2rb2	-0.256255	0.887795	0.922581	-8.67115	0.0081226	0.0314384	-7.12668	0.177381	0.153653	-5.24873	0.323319	0.793527	-13.2368	0.0191721	0.12841	12984	4.7	4.84	5.03	0.14	0.33	5.2	5.54667	0.346667	Csf2rb2	colony stimulating factor 2 receptor, beta 2, low-affinity (granulocyte-macrophage)
BC120759	12985	Csf3	-3.83564	0.620549	0.891612	9.27285	0.0886489	0.154126	30.6944	0.0629503	0.0756361	-3.61797	0.942244	0.900022	14.6743	0.282522	0.420966	12985	6.17	6.02333	6.26	-0.146667	0.09	6.17333	6.29	0.116667	Csf3	colony stimulating factor 3 (granulocyte)
BC115865	12986	Csf3r	-2.47563	0.923441	0.924535	-3.27344	0.290466	0.305922	-4.43101	0.348771	0.242804	1.35214	0.597118	0.851598	-12.4047	0.156344	0.327877	12986	7.57667	7.59	7.7	0.0133333	0.123333	7.48333	7.68667	0.203333	Csf3r	colony stimulating factor 3 receptor (granulocyte)
BC018394	12988	Csk	-0.414874	0.328643	0.837727	3.01239	0.402424	0.363637	7.24319	0.485334	0.301691	-1.99102	0.716732	0.877486	-1.29529	0.557802	0.552152	12988	6.34	6.40333	6.37667	0.0633333	0.0366667	7.54333	7.75333	0.21	Csk	c-src tyrosine kinase
BC002101	12990	Csn1s1	-6.91514	0.0170411	0.633916	0.363161	0.996468	0.568349	-13.5734	1.15165e-05	0.000146664	2.1004	0.465174	0.830194	-2.23349	0.693619	0.599719	12990	4.41	4.57667	4.46333	0.166667	0.0533333	4.39	4.36667	-0.0233333	Csn1s1	casein alpha s1
BC013332	12991	Csn2	0.0227893	0.45264	0.869279	-2.73924	0.61543	0.450745	-12.8939	0.000454176	0.00215183	-1.12524	0.67247	0.869219	-2.60317	0.45264	0.508087	12991	4.60333	4.71	4.63	0.106667	0.0266667	4.49	4.41	-0.08	Csn2	casein beta
BC002084	12992	Csn1s2b	-1.5392	0.750891	0.907446	-1.0352	0.857234	0.53169	-7.86365	0.0216571	0.0355522	4.22887	0.641491	0.860437	-0.260167	0.261986	0.406602	12992	4.735	5.21667	4.90333	0.481667	0.168333	4.67667	4.83667	0.16	Csn1s2b	casein alpha s2-like B
D10215	12993	Csn1s2a	6.36151	0.054758	0.725718	-2.63769	0.687665	0.477581	-23.2101	0.0012591	0.0046166	-2.50298	0.469282	0.825951	3.29773	0.166127	0.336441	12993	3.84	4.09667	3.93	0.256667	0.09	3.86333	3.98	0.116667	Csn1s2a	casein alpha s2-like A
BC004601	12994	Csn3	-2.28956	0.439643	0.868957	-9.23461	0.000529224	0.00442328	-9.93873	0.0367107	0.0517379	0.739846	0.468761	0.827309	-4.07231	0.762748	0.619736	12994	6.05	6.02667	6.2	-0.0233333	0.15	5.71	5.72333	0.0133333	Csn3	casein kappa
BC089343	12995	Csnk2a1	5.61079	0.553812	0.884019	28.2858	0.000691463	0.0053837	14.9374	0.0475785	0.0621948	-32.4372	0.452378	0.825319	29.4366	0.0241728	0.145124	12995	5.54	5.46	5.68	-0.08	0.14	7.99	7.685	-0.305	Csnk2a1	casein kinase 2, alpha 1 polypeptide
BC026149	12995	Csnk2a1	-0.56184	0.786937	0.914869	-8.96894	0.0297704	0.0771641	6.43888	0.107195	0.108844	0.0812281	0.956889	0.902036	-1.32511	0.581365	0.559782	12995	5.54	5.46	5.68	-0.08	0.14	7.99	7.685	-0.305	Csnk2a1	casein kinase 2, alpha 1 polypeptide
AF012251	13000	Csnk2a2	1.95879	0.431751	0.869637	19.9682	0.0238013	0.0663209	18.13	0.0200272	0.0336276	11.4952	0.112111	0.724298	0.124206	0.600186	0.565531	13000	9.59	9.7	9.53333	0.11	-0.0566667	6.85333	6.92	0.0666667	Csnk2a2	casein kinase 2, alpha prime polypeptide
BC003775	13001	Csnk2b	-2.31585	0.604755	0.887796	3.10132	0.298484	0.310676	4.23775	0.0993386	0.103134	0.410893	0.989133	0.90372	5.5546	0.109008	0.282787	13001	13.03	12.2133	12.86	-0.816667	-0.17	9.99	9.85667	-0.133333	Csnk2b	casein kinase 2, beta polypeptide
BC024465	13002	Dnajc5	0.800335	0.448114	0.865666	20.0784	6.905e-05	0.000917629	42.5497	5.04169e-06	7.97425e-05	1.51677	0.54395	0.842347	30.8672	0.00024788	0.00820202	13002	6.34667	6.28667	6.3	-0.06	-0.0466667	7.04333	7.02	-0.0233333	Dnajc5	DnaJ (Hsp40) homolog, subfamily C, member 5
AF032115	13002	Dnajc5	-0.565074	0.878886	0.923814	12.611	0.00558683	0.0239336	28.6525	2.48783e-05	0.000248829	1.50099	0.995497	0.904368	16.3804	0.0315332	0.164375	13002	6.34667	6.28667	6.3	-0.06	-0.0466667	7.04333	7.02	-0.0233333	Dnajc5	DnaJ (Hsp40) homolog, subfamily C, member 5
BC096495	13003	Vcan	1.81285	0.978204	0.925042	-12.5537	0.00143548	0.00910989	-3.25423	0.320879	0.229841	5.35201	0.20232	0.767313	-9.85786	0.012912	0.103062	13003	3.62	3.69667	3.65667	0.0766667	0.0366667	3.625	3.53333	-0.0916667	Vcan	versican
BC065118	13004	Ncan	3.18468	0.279642	0.816203	-7.23404	0.220472	0.264081	0.0606249	0.904384	0.439828	-25.837	0.532201	0.840292	-8.83252	0.810136	0.63255	13004	5.17	5.58333	5.235	0.413333	0.065	5.25	5.08	-0.17	Ncan	neurocan
BC057345	13006	Smc3	-0.456241	0.760731	0.909415	25.6024	1.38613e-06	4.55003e-05	23.7154	0.0031981	0.00892923	11.0378	0.0135655	0.54837	68.9873	1.223e-05	0.000877919	13006	6.95333	7.51667	7.04	0.563333	0.0866667	6.49	6.42333	-0.0666667	Smc3	structural maintenance of chromosomes 3
AF047601	13006	Smc3	-7.20565	0.171376	0.78978	-3.71714	0.165027	0.225217	3.3426	0.298944	0.219483	8.96168	0.440522	0.822243	5.95376	0.557743	0.552423	13006	6.95333	7.51667	7.04	0.563333	0.0866667	6.49	6.42333	-0.0666667	Smc3	structural maintenance of chromosomes 3
AF092921	13007	Csrp1	-7.50275	0.0846635	0.737099	-7.05763	0.348213	0.336939	-1.48853	0.514288	0.313102	-21.6512	0.0697417	0.676539	-14.0821	0.0373788	0.178051	13007	5.31	5.43	5.25333	0.12	-0.0566667	5.76667	5.53333	-0.233333	Csrp1	cysteine and glycine-rich protein 1
BC006912	13007	Csrp1	-1.47805	0.443585	0.867438	-8.21819	0.162145	0.223085	-8.85133	0.170371	0.14959	-5.80247	0.247701	0.770566	-10.0379	0.236875	0.391145	13007	5.31	5.43	5.25333	0.12	-0.0566667	5.76667	5.53333	-0.233333	Csrp1	cysteine and glycine-rich protein 1
AF037208	13008	Csrp2	-3.74763	0.153937	0.787921	-1.08371	0.943386	0.553808	-3.18401	0.163624	0.145106	-9.39574	0.537048	0.840339	-6.2265	0.772182	0.62165	13008	7.10667	7.2	6.98333	0.0933333	-0.123333	8.11	8.315	0.205	Csrp2	cysteine and glycine-rich protein 2
BC061131	13009	Csrp3	0.317097	0.434141	0.86869	-3.075	0.1192	0.184584	1.5998	0.638	0.358596	-3.83629	0.557476	0.842575	14.2922	0.0120269	0.0986948	13009	4.77333	4.90667	4.84333	0.133333	0.07	7.38333	6.99	-0.393333	Csrp3	cysteine and glycine-rich protein 3
AF311741	13010	Cst3	0.0297823	0.593143	0.889679	-2.16487	0.293797	0.307781	0.53199	0.659537	0.366215	-2.02719	0.276894	0.778729	-0.106352	0.646019	0.583964	13010	6.87	6.74667	6.25	-0.123333	-0.62	10.1733	9.985	-0.188333	Cst3	cystatin C
AB015224	13011	Cst7	-0.318853	0.913461	0.92222	-4.97998	0.340124	0.332599	-1.63839	0.530071	0.318757	-12.8984	0.095645	0.706217	-0.865358	0.951857	0.667859	13011	4.65	4.67667	4.73667	0.0266667	0.0866667	4.69667	4.83	0.133333	Cst7	cystatin F (leukocystatin)
AF090691	13012	Cst8	-1.77377	0.768883	0.911175	-9.4596	0.00913357	0.0342803	-8.02022	0.0273213	0.0422097	-10.2272	0.113715	0.722499	-2.34539	0.268478	0.410283	13012	9.92333	10.3333	9.92333	0.41	0	5.09	4.625	-0.465	Cst8	cystatin 8 (cystatin-related epididymal spermatogenic)
AB017157	13013	Cst9	-2.68144	0.338856	0.843899	-6.75021	0.00984214	0.0360058	-10.8325	0.0218267	0.0357631	0.759687	0.84508	0.893502	-0.0769674	0.909931	0.658609	13013	5.40333	4.99667	5.21333	-0.406667	-0.19	4.83667	5.08	0.243333	Cst9	cystatin 9
BC056170	13014	Cstb	-6.11574	0.366884	0.856843	-3.04724	0.241863	0.277765	-1.78427	0.635858	0.357992	2.27602	0.396036	0.811463	0.130361	0.907541	0.658446	13014	6.14667	5.72333	5.91333	-0.423333	-0.233333	9.25667	9.21667	-0.04	Cstb	cystatin B
AB033122	13016	Ctbp1	0.0106538	0.840622	0.920337	11.2485	0.00209402	0.012112	19.3103	0.000239794	0.00134233	-4.34593	0.593377	0.850562	7.47763	0.486584	0.523585	13016	7.46	6.89	7.19667	-0.57	-0.263333	8.94333	9.12333	0.18	Ctbp1	C-terminal binding protein 1
AB033123	13017	Ctbp2	-3.22248	0.455144	0.868202	14.0459	0.0430662	0.0980525	16.1087	0.455144	0.289204	13.0608	0.700748	0.874281	9.57045	0.463946	0.513995	13017	8.42667	8.42667	8.28333	0	-0.143333	5.66667	5.72333	0.0566667	Ctbp2	C-terminal binding protein 2
AF016508	13017	Ctbp2	3.56904	0.780351	0.913121	8.31693	0.0459014	0.102117	12.9414	0.0130208	0.0249129	8.77625	0.155355	0.741278	-6.32303	0.713328	0.604164	13017	8.42667	8.42667	8.28333	0	-0.143333	5.66667	5.72333	0.0566667	Ctbp2	C-terminal binding protein 2
BC017520	13017	Ctbp2	0.0732612	0.954466	0.923128	4.73211	0.0542204	0.114377	12.157	0.0140774	0.0261751	-6.14063	0.331701	0.793002	-16.1743	0.0346277	0.172198	13017	8.42667	8.42667	8.28333	0	-0.143333	5.66667	5.72333	0.0566667	Ctbp2	C-terminal binding protein 2
BC013333	13017	Ctbp2	7.19103	0.207759	0.798767	0.91067	0.843129	0.527482	-2.34498	0.130855	0.125062	-7.00985	0.710153	0.875914	-7.85247	0.0325004	0.166604	13017	8.42667	8.42667	8.28333	0	-0.143333	5.66667	5.72333	0.0566667	Ctbp2	C-terminal binding protein 2
BC046398	13018	Ctcf	5.92179	0.221556	0.795642	47.2278	7.44269e-07	2.87024e-05	57.8404	1.36694e-06	3.16511e-05	-3.85962	0.255572	0.772752	1.41923	0.614017	0.571461	13018	6.93667	7.14	6.97333	0.203333	0.0366667	7.25	7.055	-0.195	Ctcf	CCCTC-binding factor
BC049131	13018	Ctcf	-3.77699	0.269489	0.814322	12.4791	0.00171244	0.0104779	14.6942	0.000184244	0.00109927	1.42902	0.282467	0.777609	-3.87611	0.768403	0.621643	13018	6.93667	7.14	6.97333	0.203333	0.0366667	7.25	7.055	-0.195	Ctcf	CCCTC-binding factor
BC024381	13019	Ctf1	-2.15483	0.967835	0.923836	9.36162	0.389655	0.35771	7.992	0.0695892	0.0808893	-11.6141	0.0738256	0.683886	-6.83161	0.313408	0.438416	13019	6.94333	6.84667	7.05333	-0.0966667	0.11	7.29	7.19	-0.1	Ctf1	cardiotrophin 1
AY034575	13024	Ctla2a	3.62086	0.169325	0.788839	0.0431891	0.789723	0.511095	-8.28398	0.0346138	0.0497654	1.66555	0.361331	0.803255	6.86889	0.169325	0.337882	13024	3.37	3.49667	3.53	0.126667	0.16	3.97	4.55	0.58	Ctla2a	cytotoxic T lymphocyte-associated protein 2 alpha
BC018313	13026	Pcyt1a	-12.4927	0.0227177	0.690719	27.8416	7.02044e-05	0.000930918	21.4216	0.0525428	0.0667469	4.19408	0.469282	0.825749	6.74233	0.648656	0.584392	13026	7.94	7.57	7.81667	-0.37	-0.123333	8.35333	8.47	0.116667	Pcyt1a	phosphate cytidylyltransferase 1, choline, alpha isoform
BC006656	13030	Ctsb	0.0929735	0.969914	0.923935	-2.54915	0.933872	0.551661	-1.16585	0.551236	0.326802	-11.0356	0.0955075	0.708473	14.9843	0.0507398	0.201568	13030	5.59667	5.3	5.47	-0.296667	-0.126667	9.93333	9.86333	-0.07	Ctsb	cathepsin B
M14222	13030	Ctsb	-0.438758	0.853529	0.921422	1.70516	0.538295	0.423085	-7.07584	0.242304	0.189833	-5.38194	0.773972	0.885209	3.5337	0.885823	0.653574	13030	5.59667	5.3	5.47	-0.296667	-0.126667	9.93333	9.86333	-0.07	Ctsb	cathepsin B
BC067063	13032	Ctsc	-4.52507	0.148498	0.791573	-5.68169	0.197274	0.248472	-14.538	0.000227223	0.00128314	-1.22856	0.664212	0.865698	-10.3692	0.235745	0.390653	13032	4.39333	4.49667	4.17333	0.103333	-0.22	10.27	9.58667	-0.683333	Ctsc	cathepsin C
BC048900	13033	Ctsd	0.234467	0.916815	0.922509	2.97257	0.665227	0.469883	-12.2275	0.0758002	0.085492	-6.57859	0.352334	0.800252	-10.9058	0.0518116	0.203469	13033	7.89333	7.605	7.69667	-0.288333	-0.196667	10.6067	10.7833	0.176667	Ctsd	cathepsin D
BC125511	13035	Ctsg	1.02085	0.807369	0.917905	3.74368	0.895547	0.542269	-3.11797	0.204398	0.16849	5.78604	0.768883	0.885051	8.34723	0.441908	0.502964	13035	5.7	6.03667	5.74667	0.336667	0.0466667	5.76333	5.76667	0.00333333	Ctsg	cathepsin G
BC046320	13038	Ctsk	8.49737	0.0546611	0.727707	23.6036	0.000198226	0.00205578	34.8975	1.99967e-05	0.000216891	-1.83229	0.632617	0.858982	71.7183	5.85141e-07	8.77993e-05	13038	4.81667	5.05	4.855	0.233333	0.0383333	4.98	5.39	0.41	Ctsk	cathepsin K
AF121837	13039	Ctsl	0.92828	0.933872	0.922779	6.57829	0.0189803	0.057311	0.713247	0.634632	0.357574	14.6717	0.446145	0.823237	-16.271	0.0925454	0.265026	13039	9.00333	7.93667	7.875	-1.06667	-1.12833	11.2633	11.0433	-0.22	Ctsl	cathepsin L
AF038546	13040	Ctss	13.1788	0.136343	0.784858	3.96993	0.485975	0.401211	11.0159	0.142778	0.132655	10.1281	0.613893	0.85481	-20.7101	0.229654	0.386338	13040	4.77	4.83	4.69667	0.06	-0.0733333	10.5667	9.41333	-1.15333	Ctss	cathepsin S
AF014941	13041	Ctsw	-4.98997	0.901894	0.922684	2.91107	0.248939	0.281248	1.95773	0.0348514	0.0500048	-11.8244	0.372452	0.804611	4.4014	0.133359	0.305469	13041	7.245	7.35	7.5	0.105	0.255	7.26	7.15667	-0.103333	Ctsw	cathepsin W
BC011434	13043	Cttn	0.875401	0.396231	0.864335	11.1449	0.23868	0.27625	2.86361	0.0868133	0.09383	-13.5328	0.345868	0.801118	3.88871	0.370518	0.469243	13043	6.67333	5.94333	6.62	-0.73	-0.0533333	7.06667	7.17	0.103333	Cttn	cortactin
BC002221	13046	Celf1	8.32089	0.00844261	0.577111	35.0463	2.71017e-06	7.89343e-05	48.3147	9.13439e-08	4.76819e-06	15.3875	0.0184851	0.567807	24.4903	0.00864224	0.0846858	13046	6.14333	5.07333	6.13	-1.07	-0.0133333	6.33667	6.53	0.193333	Celf1	CUGBP, Elav-like family member 1
AF267535	13046	Celf1	-6.85758	0.0523726	0.723731	26.9617	8.6506e-06	0.000197055	25.2659	6.56871e-06	9.65548e-05	5.98088	0.189194	0.75139	11.6911	0.224372	0.382634	13046	6.14333	5.07333	6.13	-1.07	-0.0133333	6.33667	6.53	0.193333	Celf1	CUGBP, Elav-like family member 1
U46684	13047	Cux1	10.3609	0.344636	0.847688	6.01685	0.127486	0.192601	21.2211	0.000207944	0.00119529	-6.04061	0.81429	0.89008	9.91542	0.262777	0.407157	13047	8.12333	8.13667	8.07	0.0133333	-0.0533333	6.49667	6.45	-0.0466667	Cux1	cut-like homeobox 1
AY037807	13047	Cux1	-7.59224	0.164121	0.78944	5.87239	0.813765	0.518418	-5.52928	0.61666	0.351118	1.64993	0.536328	0.840447	-0.933602	0.266309	0.408906	13047	8.12333	8.13667	8.07	0.0133333	-0.0533333	6.49667	6.45	-0.0466667	Cux1	cut-like homeobox 1
BC065113	13048	Cux2	2.34934	0.349284	0.849617	-2.59709	0.539566	0.423238	-1.74601	0.841625	0.42242	-9.12366	0.179395	0.745496	-4.90706	0.586883	0.560326	13048	4.87667	5.16333	5.07	0.286667	0.193333	5.24333	4.74667	-0.496667	Cux2	cut-like homeobox 2
AF102269	13051	Cx3cr1	-2.70321	0.727523	0.902795	-6.20757	0.11795	0.183498	1.5259	0.514288	0.313064	-13.6222	0.0390429	0.638843	1.57736	0.879284	0.651665	13051	4.98667	4.81667	4.97	-0.17	-0.0166667	4.74	4.66333	-0.0766667	Cx3cr1	chemokine (C-X3-C) receptor 1
BC004680	13052	Cxadr	-1.43968	0.648048	0.894397	-2.46787	0.501138	0.407443	10.7892	0.718567	0.385096	15.8977	0.0609373	0.663847	-14.215	0.170866	0.339891	13052	4.67667	4.91333	4.84667	0.236667	0.17	7.28	7.18	-0.1	Cxadr	coxsackie virus and adenovirus receptor
BC006732	13056	Cyb561	8.13825	0.546387	0.882832	-6.91811	0.107728	0.173908	-4.96848	0.244409	0.191097	1.95043	0.848934	0.893833	-7.52799	0.31475	0.438562	13056	6.20667	5.80333	6.03333	-0.403333	-0.173333	4.74	5.04667	0.306667	Cyb561	cytochrome b-561
BC026791	13057	Cyba	0.472577	0.853994	0.921688	4.19531	0.81517	0.5182	23.8925	0.000588651	0.00257582	-0.651193	0.893174	0.897189	-0.891943	0.761591	0.618912	13057	4.85	4.86667	4.96667	0.0166667	0.116667	6.83667	6.09333	-0.743333	Cyba	cytochrome b-245, alpha polypeptide
BC071229	13058	Cybb	4.05769	0.690031	0.896248	-10.5715	0.00249684	0.0136889	-13.8751	0.00249684	0.0075291	3.09224	0.481831	0.827049	0.237059	0.755193	0.615984	13058	4.08	4.24333	4.26667	0.163333	0.186667	5.27	4.73	-0.54	Cybb	cytochrome b-245, beta polypeptide
BC034363	13063	Cycs	-3.33804	0.272642	0.810467	7.62556	0.483795	0.400527	2.87264	0.591386	0.342334	3.01793	0.591386	0.850504	-4.67236	0.157922	0.329397	13063	4.83	5.20333	5.07333	0.373333	0.243333	5.23667	5.23333	-0.00333333	Cycs	cytochrome c, somatic
BC059728	13067	Cyct	2.66028	0.516548	0.88024	-0.908377	0.485975	0.401248	-6.99778	0.269095	0.204247	-7.23961	0.501138	0.833448	-1.22055	0.866446	0.648646	13067	10.0167	9.41667	9.81667	-0.6	-0.2	4.93333	4.64333	-0.29	Cyct	cytochrome c, testis
AF195119	13070	Cyp11a1	-2.92366	0.599713	0.888765	5.91627	0.201815	0.251425	4.04518	0.943182	0.450335	6.9989	0.225663	0.771742	-9.08554	0.163613	0.333601	13070	5.50333	4.84333	5.61333	-0.66	0.11	4.54	4.86667	0.326667	Cyp11a1	cytochrome P450, family 11, subfamily a, polypeptide 1
BC116908	13072	Cyp11b2	-6.10173	0.346892	0.847648	3.52676	0.517835	0.414039	4.71265	0.798912	0.410422	30.3258	0.0477877	0.64513	1.16193	0.583209	0.559811	13072	6.21	6.52667	6.34333	0.316667	0.133333	6.29333	6.35	0.0566667	Cyp11b2	cytochrome P450, family 11, subfamily b, polypeptide 2
BC064793	13074	Cyp17a1	6.67398	0.661559	0.895221	-9.0882	0.0313129	0.0794766	-4.8777	0.700861	0.379323	-23.9133	0.113809	0.719758	-15.7809	0.227787	0.384484	13074	7.43333	6.46	7.23	-0.973333	-0.203333	7.1	5.71	-1.39	Cyp17a1	cytochrome P450, family 17, subfamily a, polypeptide 1
BC103670	13075	Cyp19a1	0.0425041	0.914605	0.922049	-13.1534	0.00437046	0.0204839	-0.996285	0.615459	0.350596	8.25631	0.773475	0.885063	-7.82677	0.123377	0.297357	13075	5.05333	5.33	5.1	0.276667	0.0466667	4.71667	4.55667	-0.16	Cyp19a1	cytochrome P450, family 19, subfamily a, polypeptide 1
BC018298	13077	Cyp1a2	-4.97089	0.381172	0.861198	-1.50812	0.837244	0.525472	1.19123	0.611351	0.349618	18.5498	0.230105	0.773967	-21.1578	0.0614273	0.218406	13077	5.28333	5.42667	5.59	0.143333	0.306667	11.8233	12.0333	0.21	Cyp1a2	cytochrome P450, family 1, subfamily a, polypeptide 2
BC050063	13078	Cyp1b1	-5.87303	0.423272	0.867746	-3.99087	0.69438	0.47963	-5.3239	0.312663	0.22605	-14.2555	0.560623	0.844802	3.58814	0.429055	0.498551	13078	3.96	4.21667	4.16667	0.256667	0.206667	3.84667	3.89333	0.0466667	Cyp1b1	cytochrome P450, family 1, subfamily b, polypeptide 1
BC127167	13079	Cyp21a1	7.23248	0.43452	0.8688	13.8258	1	0.568928	24.9352	0.00623463	0.0146055	-24.0255	0.01351	0.546894	-2.2468	0.889016	0.654165	13079	5.64	5.55	5.77	-0.09	0.13	6.64	6.64	0	Cyp21a1	cytochrome P450, family 21, subfamily a, polypeptide 1
BC109139	13081	Cyp24a1	-3.608	0.962768	0.923607	-4.47914	0.115147	0.180471	-2.94064	0.624029	0.353677	-1.82636	0.743845	0.880131	-12.6642	0.154515	0.326513	13081	4.8	4.98	4.88667	0.18	0.0866667	4.66667	4.66667	0	Cyp24a1	cytochrome P450, family 24, subfamily a, polypeptide 1
AF115769	13082	Cyp26a1	-4.90132	0.121178	0.780359	6.54282	0.0977445	0.16386	13.3289	0.304047	0.221786	1.15854	0.405396	0.813159	-2.15021	0.61304	0.571338	13082	7.04333	7.60333	7.28333	0.56	0.24	8.08667	8.03	-0.0566667	Cyp26a1	cytochrome P450, family 26, subfamily a, polypeptide 1
AF128849	13088	Cyp2b10	5.69785	0.165027	0.788388	-7.03958	0.205888	0.253513	13.1162	0.110926	0.11152	4.13676	0.909931	0.898714	10.0491	0.22888	0.386028	13088	5.21	5.26667	5.24	0.0566667	0.03	6.07333	5.84333	-0.23	Cyp2b10	cytochrome P450, family 2, subfamily b, polypeptide 10
BC013895	13095	Cyp2c29	-1.81508	0.362371	0.852044	-0.061581	0.732674	0.492482	-11.1896	0.0227777	0.0369119	3.80971	0.00546755	0.538924	-12.0628	0.0919721	0.264718	13095	7.47667	8.1	7.46667	0.623333	-0.01	13.0533	13.24	0.186667	Cyp2c29	cytochrome P450, family 2, subfamily c, polypeptide 29
AF047542	13096	Cyp2c37	-3.61641	0.39304	0.864221	-4.30647	0.0676756	0.129899	-15.293	0.000161136	0.000984454	-10.1092	0.854173	0.893401	7.9589	0.442711	0.503056	13096	3.73667	3.93667	3.83333	0.2	0.0966667	7.46333	5.79	-1.67333	Cyp2c37	cytochrome P450, family 2. subfamily c, polypeptide 37
BC010989	13101	Cyp2d10	7.63126	0.680686	0.895879	-10.1261	0.596731	0.444411	-13.2999	0.0654641	0.0776586	-14.1262	0.505231	0.831509	9.73805	0.517835	0.537175	13101	3.54667	3.55	3.65333	0.00333333	0.106667	12	12.03	0.03	Cyp2d10	cytochrome P450, family 2, subfamily d, polypeptide 10
BC010593	13105	Cyp2d9	3.41724	0.78394	0.91279	-17.2087	0.000175646	0.00187981	-13.0647	0.00507767	0.0125921	-1.34851	0.957334	0.901569	17.4143	0.0786092	0.245626	13105	4.39667	4.30667	4.72333	-0.09	0.326667	12.075	11.8767	-0.198333	Cyp2d9	cytochrome P450, family 2, subfamily d, polypeptide 9
BC013451	13106	Cyp2e1	-0.67652	0.99318	0.925012	11.3598	0.0178909	0.0549482	-10.0487	0.00673243	0.0153957	-9.4517	0.234752	0.776082	-3.46118	0.738846	0.610555	13106	5.455	5.5	5.76	0.045	0.305	13.7967	13.7133	-0.0833333	Cyp2e1	cytochrome P450, family 2, subfamily e, polypeptide 1
BC011089	13107	Cyp2f2	-5.13712	0.642004	0.894477	-10.3174	0.0297704	0.077131	-15.51	0.00976696	0.0201515	-2.01119	0.304372	0.78901	-10.6572	0.325186	0.443943	13107	6.19667	6.82667	6.14333	0.63	-0.0533333	13.47	13.5467	0.0766667	Cyp2f2	cytochrome P450, family 2, subfamily f, polypeptide 2
BC058222	13108	Cyp2g1	-0.129073	1	0.92764	-7.28229	0.0495508	0.107447	-12.4873	0.0136418	0.0257049	-7.61321	0.405036	0.813458	-2.87144	0.519489	0.537987
BC050832	13110	Cyp2j6	15.5909	0.00572947	0.555266	0.473401	0.580554	0.438484	-2.72844	0.54809	0.325669	-5.62254	0.279642	0.778092	22.2427	0.0411391	0.186311	13110	3.70333	4.10333	3.73667	0.4	0.0333333	7.485	7.125	-0.36	Cyp2j6	cytochrome P450, family 2, subfamily j, polypeptide 6
BC113143	13114	Cyp3a16	4.65859	0.475825	0.87573	-7.57155	0.24182	0.277963	6.58579	0.0875271	0.0944426	2.66713	0.657069	0.865995	-20.222	0.0148887	0.112996	13114	3.2	3.28	3.26	0.08	0.06	3.395	3.14667	-0.248333	Cyp3a16	cytochrome P450, family 3, subfamily a, polypeptide 16
AF094479	13116	Cyp46a1	5.45646	0.441407	0.868135	1.15556	0.682188	0.475092	10.8143	0.163854	0.145196	-0.850426	0.623162	0.858127	-11.6607	0.0947864	0.267858	13116	6.97667	6.76667	6.79	-0.21	-0.186667	6.69333	7.02667	0.333333	Cyp46a1	cytochrome P450, family 46, subfamily a, polypeptide 1
AB017785	13117	Cyp4a10	-5.77201	0.0780648	0.738104	-8.90239	0.00923692	0.0344325	-22.6548	0.000188211	0.00111438	6.75265	0.349584	0.801214	31.8969	0.000413516	0.0114549	13117	4.17333	4.23	4.27333	0.0566667	0.1	8.25	4.62667	-3.62333	Cyp4a10	cytochrome P450, family 4, subfamily a, polypeptide 10
BC060945	13118	Cyp4a12b	2.26492	0.537604	0.885493	-6.0772	0.0525428	0.112054	-24.0408	0.000117869	0.000787535	10.2251	0.304232	0.789073	18.4313	0.014017	0.109219
BC089609	13119	Cyp4a14	-4.52755	0.308193	0.831573	-13.0356	0.000750031	0.00570945	-13.1582	0.0042218	0.0110875	2.17481	0.783814	0.886323	13.1365	0.0523726	0.204336	13119	4.32	4.43	4.43	0.11	0.11	4.425	4.45	0.025	Cyp4a14	cytochrome P450, family 4, subfamily a, polypeptide 14
BC008996	13120	Cyp4b1	4.51472	0.236672	0.803596	-1.57353	0.663781	0.469118	-13.8508	0.0157356	0.0281631	8.93268	0.161305	0.740692	-13.3369	0.188117	0.354309	13120	6.28	6.34667	6.29	0.0666667	0.01	8.07667	7.77	-0.306667	Cyp4b1	cytochrome P450, family 4, subfamily b, polypeptide 1
AF039839	13121	Cyp51	1.41481	0.622443	0.893375	-2.29607	0.679744	0.47465	0.546477	0.932618	0.447576	16.1186	0.0312724	0.61188	25.0105	0.0036191	0.0504827	13121	6.37	7.09	6.30333	0.72	-0.0666667	8.58333	8.18667	-0.396667	Cyp51	cytochrome P450, family 51
BC038810	13123	Cyp7b1	23.7916	0.781817	0.912844	4.833	0.406056	0.36524	-45.8441	0.00643319	0.0149005	23.274	0.249126	0.765975	13.971	0.458381	0.511159	13123	3.98333	4.16333	4.17	0.18	0.186667	11.3567	12.1733	0.816667	Cyp7b1	cytochrome P450, family 7, subfamily b, polypeptide 1
AF090317	13124	Cyp8b1	8.353	0.549596	0.883125	-5.47263	0.465843	0.392528	-6.28973	0.613649	0.350078	-33.0841	0.020413	0.576568	-25.007	0.0756671	0.242177	13124	6.13	6.08667	6.20333	-0.0433333	0.0733333	10.9967	11.5767	0.58	Cyp8b1	cytochrome P450, family 8, subfamily b, polypeptide 1
U18869	13132	Dab2	-3.27811	0.464361	0.874125	-6.43198	0.0281597	0.0742014	-2.44011	0.581874	0.339154	-6.6619	0.369381	0.805046	-1.0856	0.602731	0.565954	13132	4.74333	4.85333	4.90667	0.11	0.163333	5.47333	5.30667	-0.166667	Dab2	disabled homolog 2 (Drosophila)
BC016887	13132	Dab2	2.32789	0.576708	0.887948	-2.22696	0.665302	0.469661	-10.0388	0.0221015	0.0361091	-0.848835	0.834195	0.891622	-12.7288	0.0577119	0.21146	13132	4.74333	4.85333	4.90667	0.11	0.163333	5.47333	5.30667	-0.166667	Dab2	disabled homolog 2 (Drosophila)
BC006588	13132	Dab2	-2.14844	0.990366	0.924349	-1.8576	0.425482	0.375103	-19.0738	2.2081e-06	4.21442e-05	6.41376	0.48371	0.827659	-9.2445	0.0701033	0.231679	13132	4.74333	4.85333	4.90667	0.11	0.163333	5.47333	5.30667	-0.166667	Dab2	disabled homolog 2 (Drosophila)
AF090436	13134	Dach1	0.689562	0.642096	0.893929	-3.78648	0.0498922	0.107928	-4.58598	0.00760529	0.0168139	6.41355	0.968223	0.902113	-2.64798	0.302378	0.432536	13134	3.62667	3.6	3.61	-0.0266667	-0.0166667	3.55667	3.54667	-0.01	Dach1	dachshund 1 (Drosophila)
BC017532	13135	Dad1	-0.571114	0.969656	0.923839	-17.9856	2.23613e-05	0.000382634	-8.59704	0.00152987	0.00530525	0.685323	0.749769	0.882533	6.66989	0.469837	0.516417	13135	9.84667	9.88	9.71667	0.0333333	-0.13	9.70667	9.41333	-0.293333	Dad1	defender against cell death 1
BC024378	13135	Dad1	0.417102	0.991557	0.924728	-24.9351	3.56962e-06	9.66513e-05	-14.2629	0.000961236	0.00376859	6.35535	0.189457	0.750468	4.17153	0.974674	0.673092	13135	9.84667	9.88	9.71667	0.0333333	-0.13	9.70667	9.41333	-0.293333	Dad1	defender against cell death 1
BC011314	13136	Cd55	0.282402	0.56572	0.886079	12.0209	0.0215922	0.0623557	8.83059	0.230133	0.183618	3.5559	0.276951	0.778432	3.83695	0.286116	0.423895	13136	5.32	5.86333	5.3	0.543333	-0.02	4.81667	4.9	0.0833333	Cd55	CD55 antigen
BC127150	13137	Daf2	3.55763	0.635165	0.893825	13.6715	0.00548557	0.0235444	14.0338	0.000696217	0.00296398	-22.2251	0.131775	0.724907	4.86309	0.944373	0.666285	13137	10.9833	10.82	10.8967	-0.163333	-0.0866667	3.86	4.035	0.175	Daf2	decay accelerating factor 2
BC007150	13138	Dag1	-1.06548	0.569413	0.883735	8.63689	0.721575	0.488472	-9.61015	0.63915	0.358588	1.33774	0.603829	0.851842	6.92378	0.204398	0.366415	13138	7.01	6.93333	6.92	-0.0766667	-0.09	8.33667	8.08	-0.256667	Dag1	dystroglycan 1
AF085219	13139	Dgka	-7.53095	0.0255483	0.705437	9.80376	0.000605864	0.00487245	9.41901	0.00391582	0.010438	9.51371	0.0658063	0.675953	-5.5822	0.297212	0.429354	13139	10.1533	10.1433	10.1167	-0.01	-0.0366667	7.06667	7.29333	0.226667	Dgka	diacylglycerol kinase, alpha
BC015269	13142	Dao	0.429158	0.709644	0.90091	-11.6856	0.0846183	0.149782	12.9364	0.505231	0.30954	-30.4742	0.583209	0.850387	-13.5519	0.0500362	0.201515	13142	4.76667	4.79333	4.92	0.0266667	0.153333	4.89	5.04	0.15	Dao	D-amino acid oxidase
AB018002	13143	Dapk2	-1.65019	0.618958	0.892111	4.54854	0.510138	0.410498	3.56053	0.871861	0.431107	-0.495098	0.56328	0.84421	-7.41312	0.135703	0.307803	13143	5.17667	5.37667	5.38333	0.2	0.206667	6.78	6.65667	-0.123333	Dapk2	death-associated protein kinase 2
AB007143	13144	Dapk3	2.95824	0.740577	0.905906	3.73844	0.465684	0.392704	1.91554	0.986568	0.46111	-2.01349	0.923998	0.900251	3.14892	0.617469	0.57297	13144	7.53	6.955	7.37333	-0.575	-0.156667	7.54333	7.44333	-0.1	Dapk3	death-associated protein kinase 3
AF109072	13162	Slc6a3	7.29068	0.102528	0.754604	-0.409418	0.925085	0.54889	2.8341	0.44678	0.285609	-0.588649	0.884458	0.897327	-7.52567	0.255572	0.402547	13162	5.08	5.16	5.33	0.08	0.25	5.13333	5.18	0.0466667	Slc6a3	solute carrier family 6 (neurotransmitter transporter, dopamine), member 3
BC099940	13164	Dazl	0.773287	0.925038	0.923247	20.8134	0.0215355	0.0622119	30.1787	0.00108988	0.00413044	1.50692	1	0.905116	-8.13249	0.0878137	0.258817	13164	9.28	8.53333	9.04333	-0.746667	-0.236667	4.38667	4.22667	-0.16	Dazl	deleted in azoospermia-like
S50200	13166	Dbh	-3.76803	0.658144	0.895949	-1.12863	0.188004	0.241539	6.11117	0.361627	0.24821	-3.46536	0.738965	0.880146	-11.7845	0.147726	0.321181	13166	6.92	6.85333	6.975	-0.0666667	0.055	6.82667	6.63333	-0.193333	Dbh	dopamine beta hydroxylase
BC028874	13167	Dbi	-6.21496	0.189598	0.796734	0.850837	0.605621	0.447219	3.9938	0.328643	0.232975	8.47257	0.180349	0.74548	-5.40136	0.6154	0.572156	13167	8.25667	8.7	8.05	0.443333	-0.206667	11.5533	11.49	-0.0633333	Dbi	diazepam binding inhibitor
BC048474	13168	Dbil5	-0.206664	0.913463	0.922033	-2.03839	0.530337	0.419896	15.0685	0.0129397	0.024793	8.93421	0.636037	0.860216	13.8056	0.174895	0.343759	13168	12.0867	12.0567	12.0733	-0.03	-0.0133333	3.94	4.25667	0.316667	Dbil5	diazepam binding inhibitor-like 5
AY098595	13169	Dbnl	-1.90731	0.790898	0.913347	12.855	0.0246557	0.0680725	5.76191	0.167112	0.147253	-5.55007	0.655193	0.865425	6.96938	0.379312	0.473935	13169	8.09333	7.40333	7.94667	-0.69	-0.146667	7.81333	7.73667	-0.0766667	Dbnl	drebrin-like
BC055890	13171	Dbt	-3.81002	0.404748	0.86354	-4.38527	0.277149	0.29804	-1.32346	0.88479	0.434562	0.581663	0.391267	0.81087	0.954254	0.708164	0.603218	13171	4.90333	4.88	4.91	-0.0233333	0.00666667	10.44	9.76	-0.68	Dbt	dihydrolipoamide branched chain transacylase E2
BC082541	13172	Dbx1	-4.06811	0.592127	0.888924	-1.91966	0.539887	0.423453	0.516419	0.371896	0.252977	5.84631	0.277482	0.778327	-9.82292	0.175008	0.343919	13172	5.05333	5.10667	5.12	0.0533333	0.0666667	5.23333	5.14	-0.0933333	Dbx1	developing brain homeobox 1
AF155821	13175	Dclk1	2.24938	0.590817	0.889952	-0.223817	0.686772	0.477292	-4.05374	0.667107	0.368562	12.4822	0.0782706	0.691457	-2.58179	0.638037	0.581149	13175	3.81	3.85667	3.87667	0.0466667	0.0666667	3.86	3.80667	-0.0533333	Dclk1	doublecortin-like kinase 1
AF155819	13175	Dclk1	-3.32052	0.13788	0.785421	-1.61105	0.124645	0.190167	-7.6963	0.0726963	0.0832562	0.931105	0.396008	0.812331	-3.02316	0.555455	0.55137	13175	3.81	3.85667	3.87667	0.0466667	0.0666667	3.86	3.80667	-0.0533333	Dclk1	doublecortin-like kinase 1
BC022712	13177	Dci	-3.32515	0.417999	0.865427	7.99271	0.0706546	0.133436	15.6591	0.020719	0.0345379	0.750002	0.902024	0.898272	21.8624	0.0309615	0.16277	13177	5.74333	5.89333	5.98	0.15	0.236667	10.1767	9.71	-0.466667	Dci	enoyl-Coenzyme A delta isomerase 1
BC052004	13178	Dck	-4.93802	0.220739	0.797179	5.47432	0.201815	0.251459	-7.02399	0.0290002	0.044021	-2.27483	0.608752	0.854849	5.32516	0.127857	0.301462	13178	3.88333	4.04667	3.55	0.163333	-0.333333	4.18	4.44333	0.263333	Dck	deoxycytidine kinase
BC024354	13180	Pcbd1	-33.076	0.0312961	0.712552	33.8821	0.159251	0.220428	-98.3258	0.356716	0.246476	-90.7168	0.0784934	0.690037	157.965	0.00163084	0.0298117	13180	6.75333	6.83	6.97667	0.0766667	0.223333	11.7367	11.7	-0.0366667	Pcbd1	pterin 4 alpha carbinolamine dehydratase/dimerization cofactor of hepatocyte nuclear factor 1 alpha (TCF1) 1
BC005655	13184	Dcpp1	-5.12248	0.24744	0.810276	1.53823	0.995012	0.567769	-12.9983	0.00982277	0.0202214	-7.32597	0.630239	0.858222	-6.51538	0.358085	0.462691
AB001990	13185	Dscr3	-9.62127	0.0742084	0.736381	5.3589	0.471105	0.394243	8.8025	0.831382	0.419574	-11.3833	0.2014	0.765133	-9.20215	0.394372	0.482212	13185	7.46	6.885	7.3	-0.575	-0.16	7.70667	7.77333	0.0666667	Dscr3	Down syndrome critical region gene 3
BC067064	13190	Dct	2.72387	0.629765	0.89185	-10.5364	0.0103433	0.0373407	-11.3688	0.00449634	0.011574	0.30923	0.83747	0.891514	-6.7316	0.805561	0.631533	13190	6.30333	7.17	6.38333	0.866667	0.08	8.72667	8.08667	-0.64	Dct	dopachrome tautomerase
BC066061	13191	Dctn1	4.91233	0.349584	0.849294	-8.46992	0.279955	0.299775	-8.13205	0.161672	0.143936	-9.78021	0.668784	0.866634	-9.74651	0.472842	0.51764	13191	8.73333	8.23667	8.58333	-0.496667	-0.15	7.69333	7.48	-0.213333	Dctn1	dynactin 1
AB011678	13193	Dcx	2.9765	0.54491	0.883401	-3.26344	0.618641	0.452108	-6.50211	0.492633	0.304538	14.7102	0.065311	0.676175	0.924102	0.967806	0.671202	13193	4.59333	4.67667	4.73667	0.0833333	0.143333	4.62	4.555	-0.065	Dcx	doublecortin
AB026432	13194	Ddb1	-3.38969	0.267377	0.813279	7.69928	0.0429419	0.0978805	10.3763	0.00423845	0.0110997	3.31495	0.384088	0.809338	9.76231	0.0976764	0.271236	13194	10.3833	9.26667	10.21	-1.11667	-0.173333	9.61333	9.8	0.186667	Ddb1	damage specific DNA binding protein 1
AF071068	13195	Ddc	-2.62212	0.792086	0.912465	-4.8651	0.877465	0.537401	-1.39521	0.948447	0.451826	13.3502	0.0110367	0.550531	10.7961	0.0483206	0.198528	13195	4.47667	4.69667	4.53667	0.22	0.06	9.01	9.83667	0.826667	Ddc	dopa decarboxylase
AF075461	13196	Asap1	2.69507	0.468408	0.873593	-8.8499	0.0143028	0.0468559	7.5801	0.0168127	0.0296101	-9.24999	0.652191	0.863283	-8.07051	0.0957719	0.268327	13196	8.67	9.25333	8.825	0.583333	0.155	7.12333	7.12333	0	Asap1	ArfGAP with SH3 domain, ankyrin repeat and PH domain1
BC094581	13196	Asap1	5.35327	0.16622	0.786183	-10.4076	0.00586086	0.0247154	-4.49609	0.1923	0.161859	-6.82795	0.353693	0.800497	-18.5403	0.0529232	0.204673	13196	8.67	9.25333	8.825	0.583333	0.155	7.12333	7.12333	0	Asap1	ArfGAP with SH3 domain, ankyrin repeat and PH domain1
BC011141	13197	Gadd45a	2.06929	0.625249	0.892922	-4.15573	0.121381	0.186985	1.57572	0.315013	0.226861	-2.48912	0.468047	0.82742	-14.193	0.0763473	0.242272	13197	3.76333	4.23333	3.77667	0.47	0.0133333	6.57	6.17667	-0.393333	Gadd45a	growth arrest and DNA-damage-inducible 45 alpha
BC013718	13198	Ddit3	-12.0421	0.0120154	0.597966	1.23926	0.574101	0.436086	-1.59873	0.608451	0.348566	-20.6155	0.0429419	0.636757	6.33728	0.731462	0.608292	13198	9.45	9.06667	9.40667	-0.383333	-0.0433333	7.53667	7.68667	0.15	Ddit3	DNA-damage inducible transcript 3
BC068132	13200	Ddost	8.72613	0.190559	0.797363	5.92655	0.410648	0.367761	1.7155	0.562139	0.33106	7.95138	0.837034	0.892503	-1.34769	0.286496	0.42379	13200	9.55	8.47	9.34333	-1.08	-0.206667	10.0033	10.095	0.0916667	Ddost	dolichyl-di-phosphooligosaccharide-protein glycotransferase
AF017153	13204	Dhx15	8.87661	0.15256	0.790484	11.2567	0.814086	0.518348	18.1783	0.00477397	0.0120452	17.0906	0.890892	0.897558	-1.77955	0.695109	0.599329	13204	9.92667	10.0467	9.78333	0.12	-0.143333	9.72	9.54667	-0.173333	Dhx15	DEAH (Asp-Glu-Ala-His) box polypeptide 15
L25126	13205	Ddx3x	-0.00744982	0.689314	0.895711	-1.85164	0.254697	0.285153	-2.73054	0.308524	0.223912	9.42935	0.145441	0.729402	-7.22309	0.176945	0.346056	13205	5.935	6.215	5.52	0.28	-0.415	10.71	10.6233	-0.0866667	Ddx3x	DEAD/H (Asp-Glu-Ala-Asp/His) box polypeptide 3, X-linked
BC083059	13205	Ddx3x	3.7732	0.272291	0.813361	-6.77909	0.0260315	0.0706735	-10.8317	0.000209978	0.00120138	6.05304	0.0699166	0.677778	22.2989	0.000408556	0.01142	13205	5.935	6.215	5.52	0.28	-0.415	10.71	10.6233	-0.0866667	Ddx3x	DEAD/H (Asp-Glu-Ala-Asp/His) box polypeptide 3, X-linked
AF177202	13207	Ddx5	6.25936	0.0604735	0.732591	-20.4182	1.43024e-05	0.000279358	5.4937	0.151635	0.137985	-1.31558	0.289598	0.781249	55.1726	1.23587e-09	9.8901e-07	13207	8.28	7.09333	8.22667	-1.18667	-0.0533333	10.3967	10.25	-0.146667	Ddx5	DEAD (Asp-Glu-Ala-Asp) box polypeptide 5
BC021452	13209	Ddx6	-1.65742	0.415679	0.865122	0.596369	0.714365	0.485882	14.6362	0.0227301	0.0368671	-4.15801	0.355906	0.802288	-25.5693	0.763836	0.620363	13209	6.91333	6.135	6.685	-0.778333	-0.228333	7.3	7.24667	-0.0533333	Ddx6	DEAD (Asp-Glu-Ala-Asp) box polypeptide 6
BC089159	13211	Dhx9	2.14533	0.909351	0.922148	-8.83471	0.0271866	0.0724607	-11.8589	0.202239	0.167589	10.0622	0.399484	0.813432	0.208157	0.480242	0.520702	13211	7.42667	6.59333	7.23667	-0.833333	-0.19	6.88	6.75	-0.13	Dhx9	DEAH (Asp-Glu-Ala-His) box polypeptide 9
BC024380	13214	Defb1	-1.67562	0.619335	0.891825	-4.16525	0.447703	0.383804	-11.5816	0.00224498	0.00700116	-4.0135	0.606175	0.853729	-6.35732	0.778554	0.623435	13214	3.91333	4.05667	4.04	0.143333	0.126667	4.13667	4.065	-0.0716667	Defb1	defensin beta 1
AY746430	13236	Defa25	4.50944	0.637409	0.893102	-4.63536	0.112287	0.177604	-21.554	0.00153097	0.00530783	-10.0964	0.204459	0.764743	-8.83651	0.112287	0.285734
AF183397	13340	Slc29a2	-3.72329	0.230665	0.799978	0.82664	0.340874	0.332973	-12.6179	0.074786	0.0848731	33.3532	0.321532	0.79354	8.62195	0.741069	0.61092	13340	4.95	5.23333	5.17333	0.283333	0.223333	4.88333	5.11	0.226667	Slc29a2	solute carrier family 29 (nucleoside transporters), member 2
U36384	13345	Twist2	-5.09355	0.378678	0.859716	-10.4167	0.00756598	0.0297876	1.25814	0.303224	0.221404	-14.0967	0.622443	0.858204	-4.32877	0.489354	0.524346	13345	4.97	5.03	5.09667	0.06	0.126667	4.88667	4.93667	0.05	Twist2	twist homolog 2 (Drosophila)
BC031760	13346	Des	-3.73077	0.464361	0.87474	-5.14564	0.230388	0.27046	5.85537	0.645422	0.361283	-9.37348	0.0409346	0.638575	-4.92738	0.492445	0.525832	13346	7.21333	7.19	7.48333	-0.0233333	0.27	7.11667	7.11667	0	Des	desmin
AB009375	13347	Dffa	-0.804225	0.882807	0.923488	1.50267	0.908719	0.54595	2.0485	0.79327	0.408504	-7.69382	0.333859	0.795452	15.2478	0.0248361	0.146902
AF016584	13349	Darc	5.09362	0.230865	0.800109	-1.6378	0.788612	0.510887	-6.68538	0.0333245	0.0484637	-18.1069	0.015108	0.544907	-21.1012	0.00416399	0.0553328	13349	6.09333	5.86	6.07333	-0.233333	-0.02	6.78333	7.62	0.836667	Darc	Duffy blood group, chemokine receptor
AB057816	13350	Dgat1	-1.61734	0.423705	0.867848	3.5236	0.267988	0.292856	4.73899	0.735012	0.39065	-12.967	0.355961	0.801846	-2.36225	0.485524	0.522887	13350	9.72667	9.09667	9.60333	-0.63	-0.123333	7.94667	7.99	0.0433333	Dgat1	diacylglycerol O-acyltransferase 1
BC048503	13353	Dgcr6	4.7934	0.394006	0.864087	-8.21345	0.0197623	0.0587019	7.73492	0.236305	0.186927	-10.0955	0.0868426	0.697401	-5.28421	0.482983	0.521581	13353	9.93333	9.595	9.92	-0.338333	-0.0133333	8.10333	8.29333	0.19	Dgcr6	DiGeorge syndrome critical region gene 6
AF019926	13356	Dgcr2	-1.49939	0.505844	0.876291	-13.5612	2.00802e-05	0.000362461	-8.41423	0.0425302	0.0573359	-1.22705	0.728233	0.878783	5.11068	0.478684	0.520213	13356	7.83	7.76667	7.71	-0.0633333	-0.12	7.99	8.10333	0.113333	Dgcr2	DiGeorge syndrome critical region gene 2
BC031506	13356	Dgcr2	-3.15016	0.207122	0.79924	-15.2558	9.63347e-05	0.00118369	-11.7732	0.0147306	0.0269253	-5.63683	0.940017	0.900195	8.48048	0.515254	0.536197	13356	7.83	7.76667	7.71	-0.0633333	-0.12	7.99	8.10333	0.113333	Dgcr2	DiGeorge syndrome critical region gene 2
BC037087	13358	Slc25a1	-1.08174	0.735782	0.905719	-4.93357	0.272774	0.295179	-4.61335	0.425599	0.276716	4.69643	0.742858	0.879939	-14.3491	0.0479511	0.197687	13358	8.34333	7.42333	8.21667	-0.92	-0.126667	10.8	11.2833	0.483333	Slc25a1	solute carrier family 25 (mitochondrial carrier, citrate transporter), member 1
AF057368	13360	Dhcr7	-3.40857	0.279064	0.815729	-4.01348	0.257535	0.286734	-1.28899	0.746112	0.394351	5.06985	0.983187	0.903018	16.2146	0.044466	0.192965	13360	5.76667	5.72667	5.45	-0.04	-0.316667	9.35333	9.27333	-0.08	Dhcr7	7-dehydrocholesterol reductase
BC005796	13361	Dhfr	0.608664	0.672086	0.894997	17.951	0.000165057	0.00180383	27.5044	7.90886e-05	0.000601624	-4.7871	0.498242	0.832142	33.493	0.00230629	0.0373833	13361	4.38333	4.56667	4.50667	0.183333	0.123333	5.62	5.54333	-0.0766667	Dhfr	dihydrofolate reductase
BC062810	13363	Dhh	-15.1675	0.0463992	0.705369	-1.18852	0.791013	0.511015	6.44307	0.168738	0.148438	-19.2042	0.0377807	0.636648	-4.07229	0.952285	0.668007	13363	5.59333	5.53333	5.79667	-0.06	0.203333	5.14	5.13	-0.01	Dhh	desert hedgehog
BC070412	13367	Diap1	-4.77515	0.537048	0.885517	28.2516	0.000331968	0.00307751	14.0871	0.00280727	0.00816359	8.63473	0.714365	0.876751	65.7855	6.2241e-05	0.00288592	13367	7.4	6.66667	7.35667	-0.733333	-0.0433333	7.66667	7.73333	0.0666667	Diap1	diaphanous homolog 1 (Drosophila)
AB009377	13368	Dffb	2.89084	0.967275	0.92402	9.01972	0.0743199	0.137445	28.2933	6.09299e-06	9.14736e-05	12.8772	0.429671	0.817363	12.7594	0.169325	0.338288	13368	4.27667	4.01	4.18	-0.266667	-0.0966667	4.17	4.21	0.04	Dffb	DNA fragmentation factor, beta subunit
BC019786	13370	Dio1	-1.50049	0.881087	0.923755	-8.33766	0.254022	0.284891	1.96018	0.330879	0.234099	17.0045	0.389706	0.808857	-10.3422	0.125199	0.299542	13370	4.17333	4.29667	4.23333	0.123333	0.06	11.02	10.79	-0.23	Dio1	deiodinase, iodothyronine, type I
AF093137	13371	Dio2	6.11751	0.28186	0.813891	-0.807776	0.706229	0.484043	-4.78712	0.0449838	0.0598139	-2.04211	0.350242	0.800937	-8.88496	0.206992	0.369136	13371	5.14	5.09333	5.22	-0.0466667	0.08	5.04	5.05	0.01	Dio2	deiodinase, iodothyronine, type II
AF030433	13380	Dkk1	0.789254	0.687559	0.897627	0.495364	0.693735	0.479642	-1.95208	0.0392913	0.0541556	5.50769	0.369983	0.803378	9.45298	0.0198465	0.130302	13380	3.91	3.91667	3.96	0.00666667	0.05	3.9	3.91	0.01	Dkk1	dickkopf homolog 1 (Xenopus laevis)
AY159380	13383	Dlg1	-2.4539	0.329872	0.839405	-3.80033	0.350642	0.337609	3.64814	0.329872	0.233677	4.53634	0.218403	0.769404	0.914966	0.81351	0.633581	13383	7.36	7.75333	7.34333	0.393333	-0.0166667	7.55667	7.76333	0.206667	Dlg1	discs, large homolog 1 (Drosophila)
AF079366	13384	Mpp3	9.6733	0.0933261	0.748587	-4.90379	0.321532	0.323658	-6.27358	0.41059	0.270565	3.8049	0.790512	0.887792	-6.14108	0.830693	0.638608	13384	5.4	5.19	5.49333	-0.21	0.0933333	5.43	5.36	-0.07	Mpp3	membrane protein, palmitoylated 3 (MAGUK p55 subfamily member 3)
BC052159	13386	Dlk1	-5.92721	0.327181	0.837477	-3.7033	0.65352	0.465248	1.87249	0.578851	0.337805	-8.27221	0.850689	0.893263	-14.8892	0.0529311	0.204301	13386	4.98	4.92667	5.07667	-0.0533333	0.0966667	4.55	4.74667	0.196667	Dlk1	delta-like 1 homolog (Drosophila)
BC057400	13388	Dll1	-2.8055	0.481962	0.872901	-5.09456	0.0744726	0.137614	-13.3476	0.030996	0.0461402	2.18864	0.28167	0.777497	-2.28081	0.183247	0.351168	13388	7.15333	7.17667	7.21333	0.0233333	0.06	7.37	7.48	0.11	Dll1	delta-like 1 (Drosophila)
AB013440	13389	Dll3	2.05219	0.848374	0.921496	10.7387	0.0202522	0.0596771	-1.21286	0.522736	0.31607	-6.0246	0.227334	0.773049	10.8331	0.277004	0.417669	13389	8.79667	9.22333	8.73333	0.426667	-0.0633333	4.55667	5.07	0.513333	Dll3	delta-like 3 (Drosophila)
BC079609	13390	Dlx1	-3.02038	0.966584	0.92378	0.57093	0.899987	0.543574	-8.072	0.121134	0.118673	11.3554	0.0281507	0.595318	-13.1164	0.0369552	0.177009	13390	3.98	3.93333	4.17333	-0.0466667	0.193333	3.78667	3.96333	0.176667	Dlx1	distal-less homeobox 1
BC094317	13392	Dlx2	-4.87478	0.308478	0.831123	4.95871	0.377088	0.351526	2.06886	0.911606	0.44161	7.60209	0.431433	0.818982	-27.0915	0.000289178	0.00922933	13392	4.05	4.19	4.19	0.14	0.14	4.27667	4.36667	0.09	Dlx2	distal-less homeobox 2
BC058852	13393	Dlx3	-1.99958	0.441158	0.86869	5.25345	0.934694	0.551966	-9.38059	0.0269399	0.0417033	-0.184243	0.738965	0.879928	7.50023	0.986925	0.676085	13393	5.42667	5.51333	5.57333	0.0866667	0.146667	5.5	5.45333	-0.0466667	Dlx3	distal-less homeobox 3
BC106967	13394	Dlx4	-20.5649	0.000272389	0.276727	-15.6591	0.000238691	0.00236556	-15.3989	0.0528903	0.0669925	1.24272	0.914605	0.897387	-19.1122	0.00452808	0.0582368	13394	6.38	6.37	6.50333	-0.01	0.123333	6.13667	6.12667	-0.01	Dlx4	distal-less homeobox 4
AF022075	13395	Dlx5	2.48518	0.689153	0.896134	-2.62333	0.259227	0.287785	1.03132	0.629765	0.355564	13.1232	0.0694612	0.67816	-12.3861	0.435687	0.501938	13395	5.25667	5.63333	5.35667	0.376667	0.1	5.46	5.37667	-0.0833333	Dlx5	distal-less homeobox 5
BC024150	13400	Dmpk	-3.3856	0.40162	0.863495	3.59012	0.950461	0.555563	5.13914	0.0440106	0.0588536	1.90375	0.872489	0.895794	1.73846	0.195549	0.359929	13400	5.95667	5.83333	5.99667	-0.123333	0.04	6.41667	6.03333	-0.383333	Dmpk	dystrophia myotonica-protein kinase
BC116767	13404	Dmc1	-0.534938	0.620416	0.892466	0.755705	0.500918	0.407356	-1.52328	0.989868	0.46179	-5.62052	0.585027	0.849552	3.19015	0.394863	0.482211	13404	4.74333	4.70333	4.68333	-0.04	-0.06	4.21	4.14667	-0.0633333	Dmc1	DMC1 dosage suppressor of mck1 homolog, meiosis-specific homologous recombination (yeast)
M68859	13405	Dmd	7.1016	0.0777843	0.738058	-4.2653	0.120445	0.18578	4.82197	0.709644	0.382256	2.94936	0.377861	0.807148	-12.3055	0.0626494	0.219821	13405	3.93333	4.04	3.9	0.106667	-0.0333333	7.53333	7.05	-0.483333	Dmd	dystrophin, muscular dystrophy
BC113753	13406	Dmp1	0.366239	0.658318	0.895069	-7.72543	0.0493567	0.107219	-12.5335	0.00920665	0.0193028	9.93774	0.272465	0.77883	-6.00715	0.207239	0.369151	13406	3.43	3.52667	3.46667	0.0966667	0.0366667	3.42	3.35	-0.07	Dmp1	dentin matrix protein 1
AF417579	13409	Tmc1	-7.82151	0.00683714	0.548868	-3.92065	0.279955	0.299651	-11.0143	0.0336214	0.0488137	-1.74411	0.788474	0.887478	0.406616	0.959518	0.669841	13409	4.03	4.045	4.19	0.015	0.16	3.84333	3.66	-0.183333	Tmc1	transmembrane channel-like gene family 1
BC080300	13418	Dnajc1	-2.1531	0.70842	0.900637	-3.63057	0.210268	0.256427	-4.91855	0.12987	0.124556	-2.21979	0.72238	0.877421	-9.45677	0.12987	0.302969	13418	6.195	6.37667	5.98333	0.181667	-0.211667	7.96667	7.98	0.0133333	Dnajc1	DnaJ (Hsp40) homolog, subfamily C, member 1
BC014718	13419	Dnase1	6.6686	0.322293	0.833219	14.0174	0.0774555	0.141507	10.2915	0.00385623	0.0103145	-5.33796	0.948447	0.900389	5.78472	0.352334	0.459186	13419	5.15667	5.53	5.41333	0.373333	0.256667	5.01	5.10667	0.0966667	Dnase1	deoxyribonuclease I
AF047355	13421	Dnase1l3	14.3781	0.29441	0.820455	-0.629051	0.101659	0.167657	-11.6019	0.419599	0.274215	8.453	0.301412	0.789657	13.5582	0.722943	0.606319	13421	4.63667	4.62333	4.845	-0.0133333	0.208333	7.99	7.38333	-0.606667	Dnase1l3	deoxyribonuclease 1-like 3
AF045741	13423	Dnase2a	-6.50698	0.104629	0.756457	1.30404	0.661544	0.468581	-0.858001	0.717126	0.384855	16.8384	0.158106	0.74029	-9.26241	0.221416	0.379782
AY004877	13424	Dync1h1	3.1107	0.40917	0.864398	8.69989	0.0325004	0.0813603	24.8959	1.30984e-05	0.000159784	1.28959	0.366748	0.805468	0.825047	0.619088	0.573684	13424	10.42	9.82333	10.48	-0.596667	0.06	8.76667	9.00333	0.236667	Dync1h1	dynein cytoplasmic 1 heavy chain 1
AF063229	13426	Dync1i1	7.26877	0.337889	0.844703	-14.5141	0.000407961	0.00358887	1.71103	0.0352724	0.050306	-18.3079	0.0990227	0.707559	-2.61823	0.987465	0.675984	13426	5.50667	5.40667	5.58333	-0.1	0.0766667	4.84667	5.02667	0.18	Dync1i1	dynein cytoplasmic 1 intermediate chain 1
AF063231	13427	Dync1i2	-0.0362562	0.722172	0.903653	2.22793	0.406745	0.365642	-2.31842	0.62342	0.35355	15.1816	0.256627	0.773666	8.1458	0.624029	0.575597	13427	10.045	8.75667	9.76	-1.28833	-0.285	8.36	8.11	-0.25	Dync1i2	dynein cytoplasmic 1 intermediate chain 2
BC034679	13429	Dnm1	-4.24007	0.679744	0.896964	-13.378	0.0255379	0.06971	-10.6516	0.00984225	0.0202108	-13.6944	0.15634	0.740332	-14.7136	0.0472018	0.196927	13429	6.83	6.5	6.86667	-0.33	0.0366667	6.065	5.76	-0.305	Dnm1	dynamin 1
BC010233	13430	Dnm2	-1.32283	0.921884	0.924672	24.6839	0.000359845	0.00325585	35.8316	2.02718e-05	0.000219071	2.63072	0.815111	0.890066	32.5665	0.00590073	0.0677813	13430	9.18333	8.31	9.13	-0.873333	-0.0533333	7.87333	7.97333	0.1	Dnm2	dynamin 2
L31398	13430	Dnm2	-1.26849	0.755646	0.908312	-8.41373	0.2132	0.258816	8.6533	0.2132	0.173902	2.29632	0.279687	0.777165	-10.029	0.805924	0.63136	13430	9.18333	8.31	9.13	-0.873333	-0.0533333	7.87333	7.97333	0.1	Dnm2	dynamin 2
AF036007	13433	Dnmt1	-3.01948	0.406384	0.861788	-1.29406	0.653501	0.465362	9.3122	0.0992233	0.103029	-5.62689	0.28167	0.777721	12.2205	0.0706789	0.232656	13433	7.28333	6.01	6.91667	-1.27333	-0.366667	5.49667	5.28667	-0.21	Dnmt1	DNA methyltransferase (cytosine-5) 1
AF012129	13434	Trdmt1	7.46687	0.376449	0.860226	-10.8522	0.00643319	0.0264385	-5.14328	0.312719	0.226036	7.24861	0.0913134	0.69694	-13.7039	0.635858	0.580854	13434	5.11333	5.06333	4.93	-0.05	-0.183333	4.99667	4.86	-0.136667	Trdmt1	tRNA aspartic acid methyltransferase 1
AF068625	13435	Dnmt3a	4.76153	0.410962	0.864526	-2.2834	0.613285	0.450231	-2.18967	0.768618	0.401236	16.4742	0.111474	0.723105	10.1328	0.511661	0.534983	13435	4.76333	4.81667	4.85333	0.0533333	0.09	5.23333	5.47	0.236667	Dnmt3a	DNA methyltransferase 3A
AF480164	13435	Dnmt3a	-3.73234	0.578851	0.887907	-8.71941	0.0160185	0.0506599	-3.74382	0.72458	0.386985	-2.69563	0.592127	0.850931	-4.02347	0.478004	0.519867	13435	4.76333	4.81667	4.85333	0.0533333	0.09	5.23333	5.47	0.236667	Dnmt3a	DNA methyltransferase 3A
BC007466	13435	Dnmt3a	-10.5715	0.569162	0.883673	2.95617	0.945535	0.554566	-4.15738	0.584713	0.340339	-20.5614	0.0450824	0.634189	2.9791	0.981833	0.6745	13435	4.76333	4.81667	4.85333	0.0533333	0.09	5.23333	5.47	0.236667	Dnmt3a	DNA methyltransferase 3A
AF068626	13436	Dnmt3b	3.26547	0.203175	0.797591	5.35706	0.244999	0.279627	-14.6279	0.0256876	0.0402585	-11.2694	0.307166	0.788088	3.62751	0.9249	0.662542	13436	6.72667	6.54	6.69	-0.186667	-0.0366667	6.57	6.84	0.27	Dnmt3b	DNA methyltransferase 3B
AF005051	13437	Dnpep	-5.08782	0.334845	0.843319	6.03463	0.320512	0.32355	1.27887	0.668784	0.369185	22.4111	0.0145402	0.551374	-3.87795	0.41257	0.489451	13437	10.3733	9.45	10.2633	-0.923333	-0.11	9.34	9.43667	0.0966667	Dnpep	aspartyl aminopeptidase
BC083075	13445	Cdk2ap1	1.73426	0.602058	0.887996	9.52625	0.121807	0.187179	2.21233	0.590204	0.341945	-5.29773	0.44678	0.823985	8.18714	0.31724	0.439171
BC055768	13446	Doc2a	-3.10378	0.323078	0.833931	-4.30066	0.338073	0.33212	4.25912	0.482983	0.300851	-2.44068	0.862264	0.894067	3.17332	0.897964	0.656413	13446	4.26333	4.98667	4.40333	0.723333	0.14	3.79667	3.69333	-0.103333	Doc2a	double C2, alpha
BC067030	13447	Doc2b	1.82871	0.666067	0.894542	0.00409986	0.730734	0.491947	-6.60006	0.0129361	0.0247927	-0.895257	0.706229	0.876672	-9.58047	0.227334	0.384983	13447	5.15333	5.40333	5.15	0.25	-0.00333333	5.17	5.06333	-0.106667	Doc2b	double C2, beta
BC013066	13448	Dok1	-9.63384	0.00536608	0.556672	5.24578	0.807656	0.516363	4.60933	0.392943	0.263019	-0.280106	0.869907	0.894835	-17.1941	0.00866885	0.0848696	13448	5.72	5.8	5.86667	0.08	0.146667	6.00333	5.81667	-0.186667	Dok1	docking protein 1
AF030627	13449	Dok2	-6.95093	0.118422	0.779302	5.69221	0.428343	0.375757	3.00142	0.213272	0.173875	21.388	0.248459	0.769679	0.661059	0.700459	0.601326	13449	5.84667	5.88	6.02667	0.0333333	0.18	5.89333	5.99333	0.1	Dok2	docking protein 2
AY562233	13476	Reep5	-0.69548	0.680796	0.895425	-0.386491	0.70842	0.484774	21.5791	0.549596	0.32617	-4.58916	0.985081	0.902626	-23.0794	0.190559	0.356331	13476	6.85	6.97	6.79667	0.12	-0.0533333	7.08667	7.23667	0.15	Reep5	receptor accessory protein 5
BC003492	13479	Dpep1	-1.42163	0.882224	0.924027	0.0105477	0.397233	0.361039	-1.58222	0.511764	0.31208	5.38855	0.750891	0.880576	-3.3609	0.567704	0.555113	13479	4.185	4.32	4.29667	0.135	0.111667	4.18333	4.35	0.166667	Dpep1	dipeptidase 1 (renal)
AB004789	13480	Dpm1	1.42448	0.901894	0.923357	1.40824	0.901894	0.54409	0.677117	0.810883	0.412882	0.194529	0.711526	0.876893	2.77969	0.913387	0.659168	13480	6.89	6.66667	6.91	-0.223333	0.02	7.07667	6.89667	-0.18	Dpm1	dolichol-phosphate (beta-D) mannosyltransferase 1
BC022183	13482	Dpp4	1.3853	0.620549	0.892265	-2.44619	0.352489	0.338883	-13.4475	0.00568942	0.0136842	4.14088	0.52219	0.837115	11.2905	0.119312	0.292584	13482	3.54667	3.63667	3.57	0.09	0.0233333	6.94667	6.52	-0.426667	Dpp4	dipeptidylpeptidase 4
AF092507	13483	Dpp6	0.280283	0.578459	0.888601	-2.35755	0.426621	0.375265	5.31537	0.488681	0.303376	0.989694	0.764796	0.88598	1.82314	0.751786	0.615108	13483	5.56	5.79333	5.7	0.233333	0.14	5.32	5.49	0.17	Dpp6	dipeptidylpeptidase 6
BC085154	13483	Dpp6	-8.5624	0.0512813	0.722891	-8.96839	0.0346085	0.0847951	-0.230832	0.869895	0.430842	-10.8203	0.512361	0.83437	-27.5673	0.0087759	0.0849553	13483	5.56	5.79333	5.7	0.233333	0.14	5.32	5.49	0.17	Dpp6	dipeptidylpeptidase 6
BC048383	13483	Dpp6	-2.52424	0.532399	0.883489	-13.307	0.00144639	0.00916629	-11.7886	0.000630745	0.00273973	0.762952	0.799517	0.888854	0.0263187	0.966237	0.670458	13483	5.56	5.79333	5.7	0.233333	0.14	5.32	5.49	0.17	Dpp6	dipeptidylpeptidase 6
BC013461	13486	Dr1	-2.53884	0.721254	0.904387	-11.2531	0.0432002	0.0981969	-0.245869	0.854173	0.426558	-0.14339	0.786937	0.8879	-0.277748	0.770353	0.621544	13486	9.58333	9.42667	9.55333	-0.156667	-0.03	5.97667	5.90667	-0.07	Dr1	down-regulator of transcription 1
AF136751	13487	Slc26a3	-1.75721	0.407002	0.86161	0.0613971	0.0268289	0.0718673	-2.54326	0.426621	0.276807	10.0092	0.884458	0.89739	-5.02568	0.457059	0.509868	13487	4.08667	4.24667	4.26333	0.16	0.176667	4.17	4.165	-0.005	Slc26a3	solute carrier family 26, member 3
BC105663	13489	Drd2	-2.01851	0.571679	0.885713	-5.79448	0.157376	0.219158	-0.612474	0.801529	0.411052	-10.6535	0.186939	0.748323	-13.5921	0.112565	0.285301
BC119286	13490	Drd3	-0.402236	0.944373	0.92389	0.100771	0.595911	0.44444	6.41916	0.402424	0.26715	-16.2564	0.044482	0.636951	-14.7787	0.0654664	0.22403	13490	3.945	4.17	4.32667	0.225	0.381667	4.23667	4.13333	-0.103333	Drd3	dopamine receptor D3
BC016086	13491	Drd4	4.87939	0.798912	0.915675	2.30061	0.610395	0.44924	-3.54579	0.680686	0.373023	3.1991	0.937521	0.89975	-8.99111	0.176324	0.345154	13491	5.48667	5.58333	5.635	0.0966667	0.148333	5.06667	5.06	-0.00666667	Drd4	dopamine receptor D4
BC039649	13494	Drg1	-1.58138	0.768798	0.911513	-1.04505	0.937521	0.551816	8.35728	0.336939	0.237431	-4.80463	0.239678	0.7744	-11.3938	0.0957719	0.268431	13494	9.72667	8.81333	9.57	-0.913333	-0.156667	8.6	8.45333	-0.146667	Drg1	developmentally regulated GTP binding protein 1
BC082564	13495	Drg2	3.49896	0.385343	0.859873	1.84597	0.190084	0.243089	8.75015	0.119704	0.117467	-7.37248	0.119704	0.72213	19.2993	0.136092	0.308006	13495	8.58667	7.62	8.49	-0.966667	-0.0966667	8.02333	8.17333	0.15	Drg2	developmentally regulated GTP binding protein 2
AF343726	13496	Arid3a	-3.1399	0.161498	0.791686	1.51774	0.885841	0.539789	3.71053	0.097592	0.101995	3.05167	0.868181	0.894498	-24.2559	6.31872e-05	0.00291727	13496	7.61667	7.61333	7.73	-0.00333333	0.113333	7.13667	7.31	0.173333	Arid3a	AT rich interactive domain 3A (BRIGHT-like)
BC125345	13497	Drp2	-7.71389	0.301412	0.827214	-5.94404	0.153968	0.216547	-6.55749	0.141315	0.131793	7.64172	0.862264	0.893874	3.18466	0.645422	0.583717	13497	6.03667	6.21333	6.10333	0.176667	0.0666667	5.98	5.93333	-0.0466667	Drp2	dystrophin related protein 2
BC050920	13498	Atn1	1.52386	0.933872	0.923027	-1.87169	0.581874	0.438747	-1.60243	0.502004	0.308446	-6.36667	0.757117	0.881912	7.22999	0.338073	0.452473
BC109161	13505	Dsc1	3.37152	0.286081	0.816792	-1.48681	0.996468	0.568242	-4.96677	0.220158	0.177927	-3.01885	0.713328	0.8766	0.735303	0.407821	0.48708	13505	3.46667	3.44667	3.435	-0.02	-0.0316667	3.31333	3.43333	0.12	Dsc1	desmocollin 1
BC057867	13506	Dsc2	0.962841	0.546387	0.882736	-6.10676	0.029263	0.0761765	-12.9802	0.00456798	0.0116912	-13.5999	0.362788	0.802034	-5.16184	0.656717	0.587879	13506	4.02	4.44667	4.06667	0.426667	0.0466667	7.35667	7.22333	-0.133333	Dsc2	desmocollin 2
AF315558	13508	Dscam	6.67649	0.243203	0.805984	-2.72995	0.64901	0.463405	-5.90949	0.0928586	0.0984338	15.7874	0.025047	0.584669	-9.55047	0.12063	0.293882	13508	4.85333	5.16667	5.07	0.313333	0.216667	4.74	4.63667	-0.103333	Dscam	Down syndrome cell adhesion molecule
AB072269	13511	Dsg2	-4.93252	0.32501	0.836499	2.18993	0.573838	0.435941	-10.5742	0.0136928	0.0257322	7.48957	0.219475	0.768011	14.0307	0.0812525	0.250088	13511	3.96333	4.195	4.11333	0.231667	0.15	7.21667	7.13	-0.0866667	Dsg2	desmoglein 2
BC012695	13516	Epyc	0.692313	0.762569	0.91091	-0.190818	0.481913	0.39981	4.23031	0.00751121	0.0166583	7.75382	0.0331718	0.618358	1.36627	0.821242	0.636027	13516	8.87333	9.04	8.78667	0.166667	-0.0866667	4.97667	4.83	-0.146667	Epyc	epiphycan
AF396877	13518	Dst	4.0513	0.210826	0.797037	-4.32324	0.56572	0.432462	-4.25284	0.242304	0.189853	9.10266	0.0867414	0.697172	-7.77673	0.300244	0.432201	13518	7.12	7.2	6.965	0.08	-0.155	7.28667	7.29333	0.00666667	Dst	dystonin
AF396878	13518	Dst	-1.30977	0.847189	0.92065	-0.975359	0.699931	0.482084	-4.66851	0.135861	0.128344	6.01652	0.615166	0.854846	-5.52504	0.343753	0.455113	13518	7.12	7.2	6.965	0.08	-0.155	7.28667	7.29333	0.00666667	Dst	dystonin
BC028345	13521	Slc26a2	-0.459254	0.576708	0.887855	-1.41237	0.76948	0.503525	7.4674	0.204119	0.168382	3.65634	0.520919	0.837081	2.03006	0.933271	0.664945	13521	6.11667	5.95	6.2	-0.166667	0.0833333	6.32	6.11667	-0.203333	Slc26a2	solute carrier family 26 (sulfate transporter), member 2
AF153350	13522	Adam28	-5.01681	0.112422	0.768128	-9.56727	0.00463445	0.0211193	-13.92	0.00153323	0.00529577	-10.3518	0.13788	0.72549	-6.89257	0.464079	0.513747	13522	4.39	4.37333	4.55	-0.0166667	0.16	4.53667	4.54	0.00333333	Adam28	a disintegrin and metallopeptidase domain 28
AF167405	13524	Adam18	-2.49561	0.716732	0.902134	4.40415	0.520919	0.415733	4.02255	0.219432	0.177506	0.51597	0.977734	0.902705	11.4982	0.276379	0.417047	13524	9.72	9.74333	9.57333	0.0233333	-0.146667	4.76333	4.50667	-0.256667	Adam18	a disintegrin and metallopeptidase domain 18
AF167402	13526	Adam24	0.125979	0.314692	0.829285	-5.26003	0.169416	0.22862	-11.2047	0.000325144	0.00169307	5.1595	0.090557	0.70102	-5.66557	0.194055	0.359385	13526	8.92667	9.91667	8.8	0.99	-0.126667	3.84333	4.11667	0.273333	Adam24	a disintegrin and metallopeptidase domain 24 (testase 1)
AF143542	13527	Dtna	-7.4188	0.0705833	0.738463	-0.974417	0.755517	0.499119	-12.161	0.00806341	0.0175536	-3.59471	0.467509	0.827028	-7.07022	0.0689	0.23006	13527	4.57667	4.68	4.62	0.103333	0.0433333	4.28333	4.23	-0.0533333	Dtna	dystrobrevin alpha
BC030924	13528	Dtnb	-1.24917	0.947763	0.922611	12.5496	0.0318995	0.0803118	-3.34972	0.195682	0.163773	6.48684	0.623162	0.85825	7.22394	0.84418	0.64455	13528	9.01	8.79333	8.99	-0.216667	-0.02	7.52	7.57	0.05	Dtnb	dystrobrevin, beta
AF011385	13529	Prl8a2	1.58787	0.532613	0.883495	-2.90447	0.125983	0.191143	-8.29634	0.0033673	0.00926852	8.62678	0.168738	0.743052	-0.708105	0.650507	0.585059	13529	4.715	4.8	4.76333	0.085	0.0483333	4.85333	4.78667	-0.0666667	Prl8a2	prolactin family 8, subfamily a, member 2
AY148453	13531	Dub1	5.60856	0.238611	0.802596	-13.5719	0.098092	0.163986	-42.1805	0.000268946	0.00147369	-28.2196	0.0389215	0.637944	3.26662	0.689135	0.597755
U70369	13532	Usp17l5	16.741	0.0174135	0.637309	-17.9027	0.0028182	0.0148737	-60.8622	1.29874e-06	3.04538e-05	-3.8518	0.251458	0.768956	18.9854	0.912294	0.658995
BC048696	13537	Dusp2	-1.01944	0.994039	0.925257	-1.12311	0.565104	0.43201	4.31319	0.171557	0.150238	-7.29635	0.0782899	0.690145	-22.0708	0.0160317	0.117223	13537	5.69333	5.89333	5.92333	0.2	0.23	6.06	6.17667	0.116667	Dusp2	dual specificity phosphatase 2
AF161587	13543	Dvl2	-5.40045	0.0406089	0.712999	-26.4036	6.91903e-08	5.12881e-06	-12.8525	0.0021548	0.00678148	9.20724	0.457612	0.826331	17.7393	0.0473773	0.196785	13543	6.24667	5.32333	6.03	-0.923333	-0.216667	4.74333	4.815	0.0716667	Dvl2	dishevelled 2, dsh homolog (Drosophila)
U41285	13544	Dvl3	4.26001	0.687855	0.89702	13.4174	0.179571	0.235216	41.5847	0.00191558	0.0062524	17.1755	0.0134945	0.547034	-0.0419751	0.71319	0.604142	13544	5.37667	5.47667	5.44	0.1	0.0633333	5.24667	5.72333	0.476667	Dvl3	dishevelled 3, dsh homolog (Drosophila)
U58497	13548	Dyrk1a	3.8804	0.312209	0.831895	10.131	0.0110805	0.0391198	6.94501	0.0640472	0.0764382	-4.10932	0.642412	0.859909	1.41131	0.62684	0.576614	13548	5.81333	5.53333	5.73667	-0.28	-0.0766667	5.89	6.24667	0.356667	Dyrk1a	dual-specificity tyrosine-(Y)-phosphorylation regulated kinase 1a
BC019545	13549	Dyrk1b	-12.2339	0.0180426	0.647465	0.150274	0.843411	0.527585	11.5359	0.0209822	0.0347688	-21.0247	0.10052	0.710496	6.93802	0.134758	0.307077	13549	9.59333	9.31	9.65333	-0.283333	0.06	7.75	7.98333	0.233333	Dyrk1b	dual-specificity tyrosine-(Y)-phosphorylation regulated kinase 1b
AF483514	13555	E2f1	-6.99328	0.276379	0.813612	0.527194	0.76948	0.503725	-2.26341	0.834195	0.420376	8.91655	0.426361	0.819132	-7.00013	0.282583	0.420767	13555	5.49	5.47	5.44	-0.02	-0.05	5.35333	5.49333	0.14	E2f1	E2F transcription factor 1
BC003220	13559	E2f5	3.90002	0.675167	0.895014	-10.0535	0.00427299	0.020142	-4.43873	0.484899	0.301624	0.13757	0.789717	0.888181	6.30015	0.712671	0.604627	13559	7.68333	8.59333	7.61	0.91	-0.0733333	7.06333	7.03333	-0.03	E2f5	E2F transcription factor 5
L12147	13591	Ebf1	-3.58717	0.276951	0.814077	-1.56392	0.579679	0.437987	6.34413	0.295484	0.217407	-1.88624	0.56572	0.846456	-6.86835	0.504979	0.531572	13591	3.22667	3.36	3.30333	0.133333	0.0766667	3.23	3.24333	0.0133333	Ebf1	early B-cell factor 1
BC049188	13592	Ebf2	-3.24208	0.393765	0.864073	-1.72802	0.554245	0.427211	0.609694	0.571889	0.334827	-14.1695	0.0243675	0.580098	-20.3093	0.00180586	0.0315688	13592	4.40333	4.7	4.43	0.296667	0.0266667	4.11333	4.24	0.126667	Ebf2	early B-cell factor 2
BC067018	13593	Ebf3	-4.92768	0.257552	0.811893	7.32236	0.43246	0.377701	4.2666	0.2941	0.216919	-14.4134	0.0736357	0.683667	3.46987	0.689125	0.597963	13593	4.02333	4.10667	4.08333	0.0833333	0.06	4	3.99667	-0.00333333	Ebf3	early B-cell factor 3
BC004620	13595	Ebp	-9.9691	0.0270231	0.708949	-10.8153	0.0596189	0.121295	0.21295	0.986932	0.461119	-8.94974	0.84418	0.893272	-3.98737	0.611626	0.570538	13595	6.00333	5.98	5.67667	-0.0233333	-0.326667	10.88	10.67	-0.21	Ebp	phenylalkylamine Ca2+ antagonist (emopamil) binding protein
AB026294	13599	Ecel1	-2.68217	0.559239	0.885532	-6.5675	0.0384779	0.0907475	17.0622	0.491919	0.304427	13.2848	0.299806	0.789041	13.1473	0.296118	0.428977	13599	5.47	5.65667	5.67667	0.186667	0.206667	4.99	4.945	-0.045	Ecel1	endothelin converting enzyme-like 1
L33416	13601	Ecm1	8.13751	0.443585	0.86715	8.2244	0.142893	0.206478	27.4153	0.00103926	0.00398461	-14.8715	0.346761	0.801059	26.1137	0.0167317	0.120067	13601	5.34	5.38667	5.24333	0.0466667	-0.0966667	8.47333	8.34	-0.133333	Ecm1	extracellular matrix protein 1
BC003759	13602	Sparcl1	-2.81713	0.334346	0.842638	6.12327	0.673648	0.4724	1.57431	0.770621	0.401515	-2.7668	0.780548	0.88646	-8.33599	0.321532	0.442251	13602	5.51667	5.98333	5.5	0.466667	-0.0166667	4.63667	4.35	-0.286667	Sparcl1	SPARC-like 1
AF140241	13603	Opn3	-5.32902	0.252588	0.811529	4.49677	0.30818	0.316506	0.55956	0.995012	0.462801	-2.01608	0.603829	0.851925	0.718313	0.495587	0.527337	13603	8.14	8.52667	8.25667	0.386667	0.116667	7.235	7.62	0.385	Opn3	opsin 3
BC023881	13605	Ect2	-1.34573	1	0.927932	3.3087	0.239106	0.276248	6.0506	0.301569	0.220555	-3.76385	0.980833	0.902988	8.33402	0.312951	0.438572	13605	8.16	7.97333	7.95333	-0.186667	-0.206667	3.7	4.23667	0.536667	Ect2	ect2 oncogene
AF004435	13607	Eda	-0.190865	0.871861	0.922055	-6.34209	0.132215	0.196673	-17.2227	5.2138e-05	0.000439623	1.12628	0.638037	0.859247	-13.0413	0.0636106	0.221147	13607	5.6	5.8	5.72667	0.2	0.126667	5.785	5.57667	-0.208333	Eda	ectodysplasin-A
AF160502	13608	Edar	7.68455	0.110064	0.760837	-8.52703	0.0771913	0.141253	-20.4985	0.000857977	0.00346302	4.05899	0.807704	0.8894	4.55979	0.17897	0.34775	13608	4.59333	4.69	4.61333	0.0966667	0.02	4.43333	4.52333	0.09	Edar	ectodysplasin-A receptor
BC049094	13609	S1pr1	-2.01849	0.357508	0.851413	-19.2123	0.0158558	0.0503299	-18.2037	0.0013366	0.00478905	-5.01313	0.81517	0.889927	8.9832	0.293976	0.428402	13609	5.92333	6.335	6.17	0.411667	0.246667	8.13667	8.30333	0.166667	S1pr1	sphingosine-1-phosphate receptor 1
AB028143	13610	S1pr3	-6.74977	0.856042	0.921973	-6.77344	0.0654664	0.127981	-3.45797	0.557802	0.329452	-7.13434	0.557802	0.842492	-12.5442	0.0835553	0.253599	13610	5.64	5.48	5.71667	-0.16	0.0766667	5.4	6.29333	0.893333	S1pr3	sphingosine-1-phosphate receptor 3
AF031524	13612	Edil3	-0.829186	0.81054	0.917368	-1.57071	0.741069	0.494852	-8.33141	0.0527118	0.0669098	10.933	0.054315	0.656014	-7.64073	0.367798	0.467772	13612	3.38	3.41333	3.36333	0.0333333	-0.0166667	3.44667	3.35333	-0.0933333	Edil3	EGF-like repeats and discoidin I-like domains 3
AB081657	13614	Edn1	-9.97117	0.0115918	0.593942	-4.52448	0.233191	0.272653	-2.87108	0.248678	0.193462	5.86312	0.572266	0.848182	-3.10038	0.934605	0.665171	13614	5.34333	5.51667	5.47333	0.173333	0.13	5.655	5.5	-0.155	Edn1	endothelin 1
BC037042	13615	Edn2	4.54897	0.21481	0.799382	-6.91652	0.178099	0.234169	-10.3255	0.0441453	0.0590124	0.805578	0.454382	0.825575	-4.68859	0.919265	0.661488	13615	4.52	4.41667	4.7	-0.103333	0.18	4.66	4.51	-0.15	Edn2	endothelin 2
U32330	13616	Edn3	3.09665	0.730734	0.905027	-2.23507	0.355906	0.340827	-13.6823	0.00662847	0.0152595	-1.53877	0.738965	0.88011	-2.93767	0.244605	0.395745	13616	5.80667	5.81333	5.97333	0.00666667	0.166667	5.83	5.89333	0.0633333	Edn3	endothelin 3
BC008277	13617	Ednra	1.01601	0.681404	0.895944	-1.67353	0.570359	0.434192	-9.80211	0.19635	0.16422	-7.90006	0.282522	0.777463	-1.82575	0.562186	0.55355	13617	4.74	4.83	4.73	0.09	-0.01	4.81	4.68667	-0.123333	Ednra	endothelin receptor type A
BC026553	13618	Ednrb	1.01433	0.742858	0.906138	-4.89104	0.2091	0.25552	-10.4297	0.00637817	0.0148196	-2.65175	0.48791	0.829911	1.16328	0.807455	0.631895	13618	4.45667	4.72	4.61667	0.263333	0.16	5.425	5.22	-0.205	Ednrb	endothelin receptor type B
BC046535	13619	Phc1	0.0632485	0.633964	0.893887	6.28952	0.231621	0.271485	12.9732	0.0310646	0.0461725	-4.43053	0.947529	0.900706	-7.63707	0.103151	0.277005	13619	10.5733	10.5433	10.5733	-0.03	0	6.03333	5.82333	-0.21	Phc1	polyhomeotic-like 1 (Drosophila)
BC012966	13626	Eed	-2.56803	0.611626	0.890562	-0.000426478	0.947763	0.555026	10.9037	0.0641921	0.0765307	17.6602	0.0218434	0.574148	7.07046	0.207239	0.369029	13626	8.385	8.18667	8.32667	-0.198333	-0.0583333	7.735	8.28667	0.551667	Eed	embryonic ectoderm development
BC004005	13627	Eef1a1	11.2408	0.384845	0.860979	11.5704	0.621381	0.453158	-17.9199	0.237366	0.187325	9.90684	0.187123	0.748436	32.945	0.25781	0.4036
BC018235	13628	Eef1a2	3.27097	0.492657	0.874214	7.01738	0.213568	0.258881	5.53554	0.368889	0.251535	-5.94006	0.433351	0.817877	-10.7526	0.0421831	0.188588	13628	8.27	7.7	8.30333	-0.57	0.0333333	8.62333	8.39	-0.233333	Eef1a2	eukaryotic translation elongation factor 1 alpha 2
BC003433	13631	Eef2k	-1.69498	0.215848	0.798403	-4.52515	0.00585039	0.0247173	-2.97954	0.263858	0.201692	-5.92159	0.330021	0.793201	-3.45092	0.359261	0.463048	13631	6.06667	5.81	6.03	-0.256667	-0.0366667	6.50667	6.61	0.103333	Eef2k	eukaryotic elongation factor-2 kinase
BC002046	13636	Efna1	-8.64132	0.0582993	0.733706	-0.324202	0.523867	0.416762	2.07064	0.873394	0.431822	-6.77317	0.476227	0.828849	-0.128356	0.48791	0.52415	13636	4.46	4.6	4.51	0.14	0.05	8.405	8.56333	0.158333	Efna1	ephrin A1
U90663	13639	Efna4	6.97247	0.440757	0.868538	0.681671	0.417535	0.371173	-10.1234	0.4062	0.268643	-4.61363	0.69438	0.873148	-0.540507	0.940529	0.665813	13639	6.29333	6.29333	6.61333	0	0.32	5.73333	5.78667	0.0533333	Efna4	ephrin A4
BC040218	13640	Efna5	7.44112	0.104887	0.754803	-0.103456	0.910442	0.545878	-6.74904	0.0970949	0.101698	-2.42876	0.573838	0.847022	-3.67525	0.517781	0.537532	13640	4.89	4.87	4.89	-0.02	0	5.11333	5.02333	-0.09	Efna5	ephrin A5
BC006797	13641	Efnb1	1.93939	0.963878	0.9235	-5.12726	0.92783	0.549437	-5.70674	0.406382	0.268727	8.51706	0.597251	0.851704	3.24329	0.915843	0.65964	13641	5.07	5.12333	5.14333	0.0533333	0.0733333	5.81333	5.78667	-0.0266667	Efnb1	ephrin B1
BC057009	13642	Efnb2	-0.081637	0.629046	0.892762	9.70378	0.00123559	0.00813539	5.42734	0.459481	0.291171	2.90522	0.656081	0.865446	4.2985	0.373111	0.470843	13642	4.55	4.65	4.57	0.1	0.02	4.63333	4.61	-0.0233333	Efnb2	ephrin B2
AF025288	13643	Efnb3	-9.26492	0.338958	0.843155	11.2273	0.963681	0.559153	3.85205	0.205563	0.169252	9.01525	0.286646	0.780896	-1.39086	0.920205	0.661833	13643	5.36333	5.57333	5.53	0.21	0.166667	5.7	5.47	-0.23	Efnb3	ephrin B3
BC005438	13644	Efs	-8.83691	0.171958	0.785093	-2.65165	0.805559	0.516081	-6.10225	0.121297	0.118755	24.1822	0.0366237	0.632709	-13.5053	0.281775	0.420607	13644	4.56667	4.53333	4.78333	-0.0333333	0.216667	4.71	4.78333	0.0733333	Efs	embryonal Fyn-associated substrate
BC017681	13645	Egf	-10.5485	0.043545	0.717515	-10.9396	0.0456248	0.101652	-28.6479	4.5801e-05	0.000399649	4.99452	0.709644	0.875737	-11.2712	0.164118	0.334095	13645	5.90333	5.79	5.91333	-0.113333	0.01	4.78333	4.49667	-0.286667	Egf	epidermal growth factor
BC106155	13646	Klk1b22	-5.71612	0.744196	0.905821	-14.9266	0.396225	0.360902	-16.6263	0.105877	0.107854	-39.4721	0.0260075	0.58894	-17.7914	0.0911208	0.264061
BC024624	13648	Klk1b9	-2.57253	0.524612	0.88164	-4.71185	0.240147	0.277061	-1.61807	0.68938	0.375406	-2.85896	0.863989	0.894855	-9.83945	0.443221	0.503107
AF124513	13649	Egfr	-4.01445	0.603829	0.887898	-4.04065	0.204398	0.252538	-5.35793	0.0747864	0.0848474	-1.87701	0.925286	0.899101	2.34406	0.702935	0.601301	13649	5.15333	5.2	5.19667	0.0466667	0.0433333	9.12	9.83333	0.713333	Egfr	epidermal growth factor receptor
BC027346	13650	Rhbdf1	3.38565	0.827552	0.918763	-4.07342	0.406835	0.365595	-3.56746	0.563183	0.331372	-17.6812	0.524275	0.837611	-17.0667	0.00540787	0.0645209	13650	6.32333	6.275	6.56667	-0.0483333	0.243333	6.62667	6.68	0.0533333	Rhbdf1	rhomboid family 1 (Drosophila)
M20157	13653	Egr1	-1.67736	0.41092	0.864562	-6.70641	0.740272	0.494868	-7.53675	0.0647628	0.0770494	-25.8568	0.415837	0.815683	-6.03342	0.561113	0.553755	13653	7.50333	7.65333	7.225	0.15	-0.278333	10.6567	13.0333	2.37667	Egr1	early growth response 1
BC009093	13654	Egr2	-3.74964	0.77197	0.91073	4.84641	0.147339	0.210431	-9.41255	0.0316073	0.0467347	0.259083	0.79051	0.888309	-10.5608	0.105653	0.28031	13654	3.8	3.89333	3.63667	0.0933333	-0.163333	4.09	5.27667	1.18667	Egr2	early growth response 2
AF132128	13655	Egr3	-9.95935	0.043139	0.717243	7.26995	0.478004	0.398266	1.09196	0.835584	0.420904	-2.98008	0.996149	0.904332	-23.5619	0.00104809	0.0222238	13655	7.46667	7.4	7.58667	-0.0666667	0.12	7.18667	7.24667	0.06	Egr3	early growth response 3
AF099186	13660	Ehd1	-2.88056	0.54395	0.885647	-0.159945	0.851878	0.529858	-0.477616	0.770474	0.401467	3.69372	0.907096	0.899402	-2.36271	0.513414	0.535572	13660	9.78333	9.95333	9.72333	0.17	-0.06	6.87	7.03333	0.163333	Ehd1	EH-domain containing 1
BC005520	13661	Ehf	-5.32291	0.153454	0.787226	-1.62568	0.650835	0.463976	-1.40974	0.00138358	0.00491682	-9.42071	0.114877	0.72286	0.850946	0.716548	0.605799	13661	3.36333	3.48	3.42	0.116667	0.0566667	3.4	3.42	0.02	Ehf	ets homologous factor
AF035527	13661	Ehf	-2.59922	0.626415	0.892424	3.84886	0.117311	0.182755	-5.52349	0.0754363	0.0853095	-4.33101	0.391359	0.810769	10.3531	0.0370979	0.177535	13661	3.36333	3.48	3.42	0.116667	0.0566667	3.4	3.42	0.02	Ehf	ets homologous factor
U41751	13663	Ei24	1.15141	0.945535	0.924138	-0.304729	0.350496	0.337954	-4.07963	0.138835	0.130262	8.29698	0.480242	0.82862	6.17573	0.194297	0.359032	13663	6.56	5.59333	6.19667	-0.966667	-0.363333	10.265	9.77667	-0.488333	Ei24	etoposide induced 2.4 mRNA
AF026481	13664	Eif1a	0.901602	0.966237	0.923567	16.5189	0.185912	0.240079	31.1449	0.0149373	0.0271486	0.672614	0.807704	0.889264	14.4666	0.159301	0.329473	13664	7.97667	7.775	7.75	-0.201667	-0.226667	8.51333	8.61333	0.1	Eif1a	eukaryotic translation initiation factor 1A
BC005463	13665	Eif2s1	-0.57232	0.985036	0.925532	6.75695	0.135127	0.199723	13.4765	0.00181057	0.00597834	6.10783	0.16327	0.741549	3.39367	0.666195	0.591171	13665	3.75	3.91667	3.97	0.166667	0.22	4.13333	4.16	0.0266667	Eif2s1	eukaryotic translation initiation factor 2, subunit 1 alpha
AF076681	13666	Eif2ak3	-6.85744	0.0366622	0.715795	-5.90833	0.370518	0.348166	-8.83633	0.0593935	0.0724169	-3.25202	0.706134	0.877046	2.34024	0.91243	0.658741	13666	4.77	4.81	4.85667	0.04	0.0866667	5.27	5.56	0.29	Eif2ak3	eukaryotic translation initiation factor 2 alpha kinase 3
BC021884	13667	Eif2b4	-0.324428	0.771816	0.911169	11.352	0.0247989	0.0683738	25.4309	8.53334e-05	0.000634108	10.476	0.116606	0.722838	46.1536	1.83225e-06	0.000187627	13667	8.95333	8.70667	8.90667	-0.246667	-0.0466667	8.14333	8.27667	0.133333	Eif2b4	eukaryotic translation initiation factor 2B, subunit 4 delta
U14172	13669	Eif3a	-8.19235	0.181832	0.794822	-7.7104	0.0110208	0.0389774	-1.76379	0.897964	0.437743	11.567	0.0394676	0.640693	4.88064	0.181832	0.349789	13669	8.11	8.66333	8.02333	0.553333	-0.0866667	8.09333	7.94333	-0.15	Eif3a	eukaryotic translation initiation factor 3, subunit A
BC002300	13680	Ddx19a	4.84891	0.164709	0.790587	34.5469	1.14479e-08	1.73996e-06	47.4728	5.05467e-07	1.54279e-05	-10.1886	0.0277577	0.601593	48.4257	1.7392e-05	0.00110526	13680	5.90667	5.49667	5.73333	-0.41	-0.173333	7.51667	7.48667	-0.03	Ddx19a	DEAD (Asp-Glu-Ala-Asp) box polypeptide 19a
BC049915	13681	Eif4a1	-1.29126	0.36139	0.852254	-0.390729	0.531262	0.420168	-7.99999	0.0563376	0.0697093	0.989907	0.886038	0.897127	6.24185	0.511661	0.535061
BC094422	13682	Eif4a2	1.14815	0.667225	0.892274	0.762873	0.602731	0.446069	18.9645	0.00537892	0.0131211	6.43664	0.153968	0.739073	23.385	0.0033432	0.0476492
BC010759	13684	Eif4e	-3.69927	0.121381	0.780636	16.6829	0.0507367	0.10922	20.7778	0.061488	0.0744179	-1.8719	0.867008	0.893993	12.9038	0.295273	0.428126	13684	6.49	6.21333	6.43667	-0.276667	-0.0533333	6.56667	6.71	0.143333	Eif4e	eukaryotic translation initiation factor 4E
BC085087	13684	Eif4e	1.44327	0.358778	0.851616	-4.45903	0.0758949	0.139374	-1.62544	0.717166	0.384793	-1.92372	0.717166	0.877756	1.84887	0.79051	0.626669	13684	6.49	6.21333	6.43667	-0.276667	-0.0533333	6.56667	6.71	0.143333	Eif4e	eukaryotic translation initiation factor 4E
BC002045	13685	Eif4ebp1	6.05088	0.410648	0.864422	-5.23184	0.224202	0.266817	-9.98049	0.0184696	0.0315174	-9.79184	0.640161	0.859013	-6.60725	0.640161	0.58088	13685	7.23333	7.71333	7.00667	0.48	-0.226667	9.08667	9.00667	-0.08	Eif4ebp1	eukaryotic translation initiation factor 4E binding protein 1
BC040391	13690	Eif4g2	-0.343681	0.907541	0.922217	-2.98553	0.0879378	0.153762	0.540716	0.907541	0.440623	-1.40296	0.50283	0.8316	26.6369	0.140456	0.311903	13690	8.69333	8.47667	8.64667	-0.216667	-0.0466667	8.64	8.54	-0.1	Eif4g2	eukaryotic translation initiation factor 4, gamma 2
BC026552	13706	Cela2a	3.83455	0.585027	0.890058	-1.76536	0.500918	0.407722	11.9176	0.0409005	0.0559196	14.5229	0.0318627	0.607328	-1.05555	0.868876	0.64961	13706	5.63	5.68333	5.41667	0.0533333	-0.213333	8.56	5.46	-3.1	Cela2a	chymotrypsin-like elastase family, member 2A
BC057134	13709	Elf1	3.51529	0.733252	0.905176	9.07689	0.0665742	0.129127	17.3086	0.00479201	0.0120804	7.32948	0.313499	0.789004	-0.712554	0.722361	0.606442	13709	3.90333	3.52333	3.82	-0.38	-0.0833333	6.55	6.65333	0.103333	Elf1	E74-like factor 1
U19617	13709	Elf1	2.59937	0.593231	0.889178	0.0621381	0.460273	0.389504	3.37494	0.307166	0.2233	8.47862	0.0615452	0.662693	1.62456	0.0593935	0.215646	13709	3.90333	3.52333	3.82	-0.38	-0.0833333	6.55	6.65333	0.103333	Elf1	E74-like factor 1
AF016294	13710	Elf3	-5.61147	0.13877	0.7879	-2.63993	0.409448	0.367378	-4.50333	0.286775	0.212993	4.53659	0.763836	0.885331	0.421728	0.97821	0.673661	13710	6.92333	7.18	7.05	0.256667	0.126667	7.04	6.84333	-0.196667	Elf3	E74-like factor 3
AF049702	13711	Elf5	-7.76174	0.266214	0.812593	-3.68844	0.334502	0.330172	-12.6173	0.00641179	0.0148813	8.26468	0.117976	0.719703	-5.47069	0.730643	0.608736	13711	4.08	4.01	4.29333	-0.07	0.213333	4.53	4.40333	-0.126667	Elf5	E74-like factor 5
BC054474	13712	Elk1	-2.22374	0.807939	0.91703	-7.20461	0.0396974	0.092981	-12.3572	0.0184696	0.0315029	-6.86078	0.421366	0.817007	-3.82802	0.955265	0.668924	13712	5.01667	5.14667	5.11	0.13	0.0933333	5.17333	5.30667	0.133333	Elk1	ELK1, member of ETS oncogene family
BC005686	13713	Elk3	-4.79975	0.215893	0.798068	0.762009	0.922577	0.548843	4.62206	0.546799	0.325137	-3.52479	0.932874	0.90109	-6.88415	0.37473	0.472032	13713	4.15	4.43	4.26	0.28	0.11	5.23	4.98333	-0.246667	Elk3	ELK3, member of ETS oncogene family
BC014816	13716	Ell	-13.8959	0.0434931	0.717864	-2.00398	0.362677	0.343943	10.1398	0.0109559	0.0219099	4.37192	0.615795	0.854112	9.04589	0.252757	0.400477	13716	7.33667	6.70667	7.36667	-0.63	0.03	7.29667	7.57	0.273333	Ell	elongation factor RNA polymerase II
BC051649	13717	Eln	-2.70035	0.586273	0.889565	3.39933	0.184931	0.239086	-9.23999	0.0740605	0.0842632	-6.21648	0.780168	0.887359	-22.3275	0.0507367	0.202151	13717	6.55667	6.78333	6.76333	0.226667	0.206667	6.55	6.43	-0.12	Eln	elastin
BC002054	13722	Aimp1	-2.20791	0.742753	0.906799	2.76097	0.637069	0.459724	-5.91904	0.24646	0.192365	0.475533	0.853529	0.893897	14.3188	0.0710509	0.23356	13722	9.78	9.48	9.64333	-0.3	-0.136667	8.16667	8.13	-0.0366667	Aimp1	aminoacyl tRNA synthetase complex-interacting multifunctional protein 1
BC014858	13723	Emb	-0.873251	0.599473	0.890829	-3.66736	0.229352	0.269962	-6.78144	0.0951496	0.100215	13.1147	0.0202131	0.573172	-11.752	0.0556315	0.208504	13723	5.72	5.49667	5.59667	-0.223333	-0.123333	5.51	5.49333	-0.0166667	Emb	embigin
U73902	13726	Emd	-8.17375	0.0274074	0.708308	-22.628	4.76868e-06	0.000124101	-8.61398	0.0800271	0.0886286	-7.14188	0.26257	0.774384	2.1599	0.752689	0.615684	13726	7.79	8.35	7.68667	0.56	-0.103333	7.96	7.99667	0.0366667	Emd	emerin
BC058556	13728	Mark2	4.57567	0.933271	0.92296	-3.93713	0.834195	0.524304	-8.97637	0.371793	0.252919	8.56916	0.665302	0.865668	-18.0682	0.252495	0.400944	13728	7.71	6.96	7.58	-0.75	-0.13	6.37333	6.46667	0.0933333	Mark2	MAP/microtubule affinity-regulating kinase 2
BC034257	13730	Emp1	4.7625	0.578244	0.888641	-4.86443	0.299762	0.311183	-12.2114	0.00113591	0.00426659	2.17854	0.503884	0.830718	-4.35214	0.156194	0.327881	13730	4.05667	4.27	4.07667	0.213333	0.02	3.78	3.82667	0.0466667	Emp1	epithelial membrane protein 1
AF346627	13731	Emp2	-1.70341	0.667141	0.893215	3.42071	0.680796	0.474798	-2.42692	0.512814	0.312437	6.18094	0.91067	0.897811	-9.63797	0.549596	0.549645	13731	5.09333	5.08333	5.22333	-0.01	0.13	5.65	5.54333	-0.106667	Emp2	epithelial membrane protein 2
AF011750	13732	Emp3	-7.47241	0.195176	0.797649	1.94848	0.491509	0.403862	9.54525	0.0463422	0.0609617	-29.363	0.140456	0.727604	-6.19139	0.823265	0.636453	13732	7.73333	7.41667	7.72333	-0.316667	-0.01	6.52667	6.15	-0.376667	Emp3	epithelial membrane protein 3
AY117415	13797	Emx2	-10.5411	0.0759013	0.735348	-3.51251	0.0355067	0.0862249	2.15598	0.629468	0.355546	5.86591	0.492657	0.828583	-12.0361	0.0378964	0.179096	13797	6.77667	6.28667	6.45333	-0.49	-0.323333	4.17667	3.98667	-0.19	Emx2	empty spiracles homolog 2 (Drosophila)
L12703	13798	En1	-2.10121	0.947063	0.922631	-4.60594	0.310754	0.31767	-1.42336	0.556057	0.328565	-9.31003	0.392943	0.811947	5.03538	0.7466	0.613537	13798	3.02333	3.03333	3.04	0.01	0.0166667	2.96333	3.01667	0.0533333	En1	engrailed 1
L12705	13799	En2	-4.19889	0.199236	0.795913	3.34121	0.434706	0.378803	-1.39197	0.588641	0.341441	16.2183	0.119502	0.724103	-11.5654	0.081404	0.250447	13799	4.23667	4.21333	4.14	-0.0233333	-0.0966667	4.06	4.03	-0.03	En2	engrailed 2
BC062927	13800	Enah	-4.98769	0.117496	0.781413	-2.66355	0.252805	0.284125	-0.248522	0.92532	0.445173	0.466337	0.404147	0.814114	-5.21106	0.888184	0.654221	13800	7.54	8.06	7.445	0.52	-0.095	3.95667	3.96333	0.00666667	Enah	enabled homolog (Drosophila)
BC115848	13801	Enam	-3.78846	0.0528903	0.72342	-2.21172	0.220689	0.264236	-9.70024	0.0257945	0.0403532	-0.822888	0.977488	0.902825	-2.89845	0.381691	0.47504	13801	4.01	4.13	4.27333	0.12	0.263333	4.32667	4.22667	-0.1	Enam	enamelin
BC049186	13803	Enc1	5.11258	0.626629	0.892384	-2.5129	0.095698	0.161613	3.14654	0.47217	0.296364	-9.85485	0.526831	0.839179	-9.46727	0.095698	0.268433	13803	6.41333	6.38333	6.43	-0.03	0.0166667	6.40667	6.32	-0.0866667	Enc1	ectodermal-neural cortex 1
AB012108	13804	Endog	3.27052	0.768798	0.911623	6.24453	0.231935	0.271642	6.65958	0.272464	0.206063	-5.02822	0.724285	0.878438	0.164153	0.638128	0.580449	13804	4.79333	4.86	4.79	0.0666667	-0.00333333	8.86333	8.88333	0.02	Endog	endonuclease G
AY679531	13805	Eng	1.22958	0.293479	0.821201	-2.20738	0.461383	0.390169	23.6577	0.0424999	0.0573525	-24.8105	0.231923	0.773034	-20.0976	0.0262974	0.15128	13805	5.91	5.95667	6.03333	0.0466667	0.123333	7.23	7.01	-0.22	Eng	endoglin
BC056611	13806	Eno1	-1.77483	0.872928	0.922953	13.0902	0.000297238	0.00281176	11.6954	0.0129399	0.0247902	-13.8949	0.392245	0.810678	5.89748	0.653175	0.586458
BC031739	13807	Eno2	-15.4952	0.0319039	0.70993	10.2417	0.102528	0.168537	4.82476	0.168738	0.148447	-5.65199	0.830776	0.891877	-6.21733	0.300978	0.432422	13807	4.15667	3.96	4.11333	-0.196667	-0.0433333	3.77667	3.96333	0.186667	Eno2	enolase 2, gamma neuronal
BC013460	13808	Eno3	-5.54894	0.263772	0.812378	-2.03315	0.556995	0.42851	7.99661	0.203194	0.167891	16.044	0.725772	0.879464	-5.4519	0.719661	0.605517	13808	8.9	7.96333	8.73333	-0.936667	-0.166667	5.86333	5.83333	-0.03	Eno3	enolase 3, beta muscle
BC064061	13809	Enpep	4.12335	0.470799	0.87275	-7.37484	0.0861788	0.151698	-9.78944	0.00956224	0.0198483	-3.52478	0.337099	0.796118	0.0640566	0.289424	0.425615	13809	3.85	4.03667	3.95	0.186667	0.1	10.6833	10.61	-0.0733333	Enpep	glutamyl aminopeptidase
AB031037	13813	Eomes	4.05573	0.355961	0.852623	-3.85059	0.926453	0.548999	-4.8995	0.95093	0.452513	0.314558	0.145274	0.730859	-15.6184	0.0444013	0.192839	13813	3.95333	4.09	3.99333	0.136667	0.04	4.15667	4.09	-0.0666667	Eomes	eomesodermin homolog (Xenopus laevis)
AF045160	13819	Epas1	-6.09561	0.0679515	0.743124	-0.817695	0.885314	0.539759	3.34311	0.988095	0.461312	-7.43611	0.0825987	0.696349	-5.96807	0.5473	0.548389	13819	5.77	5.43667	5.50667	-0.333333	-0.263333	9.24	9.49667	0.256667	Epas1	endothelial PAS domain protein 1
AF061283	13821	Epb4.1l1	-5.70095	0.184745	0.79505	-3.72086	0.561032	0.43048	-8.52702	0.0773117	0.0867596	-6.70437	0.6557	0.865459	-8.69186	0.117976	0.290993	13821	5.83333	6.07667	5.97667	0.243333	0.143333	5.57	5.54333	-0.0266667	Epb4.1l1	erythrocyte protein band 4.1-like 1
BC055044	13822	Epb4.1l2	-2.38227	0.328441	0.837789	-0.706953	0.632745	0.457645	-2.54082	0.504586	0.309209	-5.91059	0.887026	0.897528	-0.263121	0.526831	0.541104	13822	9.02333	9.55	8.94	0.526667	-0.0833333	6.79	6.48	-0.31	Epb4.1l2	erythrocyte protein band 4.1-like 2
AF152247	13823	Epb4.1l3	-3.71576	0.915359	0.921674	-3.0888	0.552563	0.426879	2.79793	0.935224	0.448027	6.51054	0.630239	0.858101	7.3011	0.527756	0.54141	13823	7.71	7.96667	7.63	0.256667	-0.08	7.23	7.01	-0.22	Epb4.1l3	erythrocyte protein band 4.1-like 3
AF177146	13823	Epb4.1l3	2.41713	0.371315	0.857944	-4.64968	0.358085	0.341756	-10.3817	0.0565454	0.0697852	6.4816	0.975063	0.901598	-0.926339	0.191337	0.356336	13823	7.71	7.96667	7.63	0.256667	-0.08	7.23	7.01	-0.22	Epb4.1l3	erythrocyte protein band 4.1-like 3
BC007166	13824	Epb4.1l4a	-4.30452	0.515654	0.879733	0.692905	0.747227	0.497128	1.65006	0.882743	0.434047	1.15632	0.917335	0.898473	3.16427	0.122119	0.295213	13824	7.03	7.75	7.00667	0.72	-0.0233333	5.33667	5.32333	-0.0133333	Epb4.1l4a	erythrocyte protein band 4.1-like 4a
BC066194	13828	Epb4.2	-2.30068	0.887558	0.923083	3.53891	0.264657	0.290761	-1.45331	0.529727	0.318901	-16.472	0.353966	0.799668	-9.05797	0.509354	0.534277	13828	4.12667	4.29	4.25	0.163333	0.123333	4.09667	4.15	0.0533333	Epb4.2	erythrocyte protein band 4.2
AF079846	13829	Epb4.9	5.18681	0.432529	0.868058	0.227039	0.951857	0.556182	1.0928	0.603605	0.346475	-13.1407	0.0739225	0.683902	-8.33432	0.200564	0.362734	13829	5.32333	5.59333	5.47	0.27	0.146667	4.78	4.77333	-0.00666667	Epb4.9	erythrocyte protein band 4.9
BC016897	13829	Epb4.9	-11.2586	0.0791127	0.733881	7.68038	0.211124	0.256882	-0.96947	0.683135	0.373327	9.21242	0.496306	0.829437	-14.7855	0.0352275	0.173543	13829	5.32333	5.59333	5.47	0.27	0.146667	4.78	4.77333	-0.00666667	Epb4.9	erythrocyte protein band 4.9
AF093620	13830	Stom	6.01806	0.252757	0.810126	-1.44882	0.851878	0.530186	21.0669	0.0651991	0.0774064	-11.6577	0.55955	0.843849	11.2737	0.54395	0.548313	13830	7.33333	6.21667	7.28	-1.11667	-0.0533333	7.53	7.47333	-0.0566667	Stom	stomatin
BC055805	13831	Epc1	0.70629	0.838416	0.919837	1.88972	0.988095	0.565553	-0.73357	0.799761	0.410373	-3.86538	0.746478	0.881037	-3.88721	0.134376	0.306529	13831	8.49667	8.315	8.41	-0.181667	-0.0866667	8.135	8.52333	0.388333	Epc1	enhancer of polycomb homolog 1 (Drosophila)
AF079765	13831	Epc1	-2.24493	0.910172	0.921806	-7.84201	0.0150655	0.0487977	-17.2973	0.00048806	0.00226943	9.74138	0.355961	0.801658	-2.07163	0.615266	0.572056	13831	8.49667	8.315	8.41	-0.181667	-0.0866667	8.135	8.52333	0.388333	Epc1	enhancer of polycomb homolog 1 (Drosophila)
AF131197	13835	Epha1	-7.16163	0.0525638	0.722645	-1.88028	0.504979	0.408528	-5.9808	0.0679007	0.0795336	8.44694	0.773972	0.88528	3.2294	0.545089	0.548029	13835	5.97	6.00333	6.03	0.0333333	0.06	6.98	6.83	-0.15	Epha1	Eph receptor A1
BC006954	13836	Epha2	-7.71316	0.0357651	0.716806	2.2484	0.472037	0.394913	9.3868	0.060441	0.0734093	6.92292	0.926932	0.898607	-8.89163	0.236997	0.3906	13836	5.58333	5.68667	5.6	0.103333	0.0166667	6.13333	6.80333	0.67	Epha2	Eph receptor A2
U07634	13836	Epha2	-2.0385	0.529867	0.884217	-4.48727	0.135879	0.200213	6.78393	0.805821	0.412337	-11.4652	0.157117	0.739872	-1.63932	0.253578	0.400544	13836	5.58333	5.68667	5.6	0.103333	0.0166667	6.13333	6.80333	0.67	Epha2	Eph receptor A2
M68513	13837	Epha3	-0.00382271	0.850689	0.922039	-11.555	0.00142072	0.00907673	-14.218	0.0125825	0.0242565	0.471075	0.425802	0.818879	-4.57143	0.233191	0.387818	13837	3.47667	3.75333	3.53667	0.276667	0.06	3.48667	3.42667	-0.06	Epha3	Eph receptor A3
BC004782	13838	Epha4	-0.751788	0.956369	0.923332	1.43823	0.679744	0.474742	1.0759	0.908926	0.440933	-0.159959	0.776795	0.887134	-0.519281	0.940529	0.665878	13838	3.46333	3.63	3.53	0.166667	0.0666667	3.5	3.44667	-0.0533333	Epha4	Eph receptor A4
BC057401	13839	Epha5	-1.45323	0.636134	0.893056	0.581854	0.424062	0.374124	-4.84604	0.0360493	0.0510591	13.3822	0.146512	0.733372	-6.0314	0.045664	0.194339	13839	3.55667	3.67333	3.55667	0.116667	0	3.82333	3.68	-0.143333	Epha5	Eph receptor A5
U58332	13840	Epha6	-3.6883	0.494595	0.874074	-5.63758	0.0461067	0.102322	-15.0544	0.000637601	0.0027622	-5.13278	0.743026	0.879776	-7.69151	0.177715	0.346872	13840	6.18333	7.76333	6.14333	1.58	-0.04	3.91667	4.22	0.303333	Epha6	Eph receptor A6
BC026153	13841	Epha7	-2.11794	0.541754	0.884024	-0.59263	0.970941	0.561061	-6.29531	0.0330876	0.048214	3.71184	0.147617	0.733037	-18.7341	0.455204	0.509061	13841	3.69333	3.76	3.76	0.0666667	0.0666667	3.67333	3.70333	0.03	Epha7	Eph receptor A7
U72207	13842	Epha8	-1.45819	0.798096	0.915523	-5.16733	0.387605	0.356752	-2.4988	0.688706	0.375205	-6.16879	0.585471	0.849983	-10.5574	0.194162	0.35955	13842	5.72667	6.03667	5.90333	0.31	0.176667	5.71	5.75667	0.0466667	Epha8	Eph receptor A8
L25890	13844	Ephb2	-5.97536	0.484913	0.87518	-4.61632	0.156188	0.218564	22.722	0.280418	0.20993	-16.4467	0.215674	0.768729	-5.95023	0.165667	0.336076	13844	4.38	4.58667	4.58	0.206667	0.2	4.58333	4.64	0.0566667	Ephb2	Eph receptor B2
BC014822	13845	Ephb3	0.0269899	0.83409	0.918922	4.47369	0.232867	0.272451	-1.95918	0.483158	0.300921	2.21626	0.266549	0.776652	-9.5501	0.0868782	0.256409	13845	5.81	5.58	6.02667	-0.23	0.216667	5.78667	5.73667	-0.05	Ephb3	Eph receptor B3
BC016505	13846	Ephb4	4.17903	0.314667	0.83026	4.14384	0.571679	0.434812	5.21761	0.962408	0.455262	4.8146	0.75336	0.882501	-11.4987	0.0573047	0.211185	13846	6.5	6.29333	6.53333	-0.206667	0.0333333	7.51333	7.27667	-0.236667	Ephb4	Eph receptor B4
BC031924	13848	Ephb6	-3.01538	0.852576	0.921305	-1.321	0.389683	0.357645	-5.43905	0.00815184	0.0176731	1.69557	0.94959	0.900168	-7.29224	0.179281	0.347448	13848	3.69333	3.61	3.80667	-0.0833333	0.113333	4.01333	3.9	-0.113333	Ephb6	Eph receptor B6
BC029636	13849	Ephx1	-8.33497	0.179243	0.79399	7.28222	0.207239	0.254795	3.64906	0.694246	0.377374	-17.1892	0.163854	0.740694	6.79487	0.244862	0.395716	13849	6.72667	6.36667	6.5	-0.36	-0.226667	10.94	11.14	0.2	Ephx1	epoxide hydrolase 1, microsomal
BC015087	13850	Ephx2	-2.50385	0.602731	0.887923	8.56622	0.224577	0.266931	-16.5874	0.0125327	0.024173	8.79983	0.656287	0.865322	3.01631	0.886038	0.653576	13850	5.92667	5.97333	6.08333	0.0466667	0.156667	11.96	12.2733	0.313333	Ephx2	epoxide hydrolase 2, cytoplasmic
AY098585	13850	Ephx2	1.80181	0.712671	0.90122	-5.13827	0.638453	0.459641	-20.4346	0.0339444	0.0490801	-26.885	0.151291	0.734677	8.76811	0.291876	0.426723	13850	5.92667	5.97333	6.08333	0.0466667	0.156667	11.96	12.2733	0.313333	Ephx2	epoxide hydrolase 2, cytoplasmic
BC046279	13852	Stx2	6.05022	0.491501	0.875643	0.386417	0.947763	0.555062	-7.92497	0.422219	0.275281	-9.77469	0.272465	0.778675	-5.73997	0.0596189	0.215127	13852	7.65	7.74667	7.48	0.0966667	-0.17	7.22	6.96667	-0.253333	Stx2	syntaxin 2
AF124044	13853	Epm2a	3.4077	0.888906	0.922173	2.436	0.770228	0.503905	-14.4941	0.0490286	0.0634892	-5.60409	0.96961	0.902063	-11.0625	0.500918	0.530216	13853	5.57333	5.96	5.63333	0.386667	0.06	4.83667	4.92	0.0833333	Epm2a	epilepsy, progressive myoclonic epilepsy, type 2 gene alpha
BC039138	13855	Epn2	-6.12278	0.150332	0.790056	1.95128	0.357472	0.341477	-5.66999	0.183139	0.156929	9.97066	0.11795	0.720004	-18.5697	0.102069	0.276816	13855	7.51	6.62	7.53	-0.89	0.02	6.54	6.53667	-0.00333333	Epn2	epsin 2
BC119265	13856	Epo	-2.6511	0.433121	0.867769	-10.0539	0.0102539	0.037055	-15.8573	0.0197013	0.0332315	-31.2139	0.0683824	0.680791	-10.3634	0.377861	0.473711
BC046282	13857	Epor	-1.55718	0.962762	0.923812	-0.098016	0.804285	0.515501	5.42278	0.474803	0.297511	7.0934	0.627792	0.857405	-0.165205	0.102242	0.277076	13857	7.08333	7.09	7.33333	0.00666667	0.25	6.94667	6.86333	-0.0833333	Epor	erythropoietin receptor
AY190610	13858	Eps15	0.474756	0.947967	0.922292	-4.51277	0.214996	0.260124	-11.0302	0.0324287	0.047573	-1.24883	0.556974	0.842081	0.495409	0.947967	0.667274	13858	8.83667	8.16333	8.78	-0.673333	-0.0566667	8.19667	8.12	-0.0766667	Eps15	epidermal growth factor receptor pathway substrate 15
BC015259	13859	Eps15l1	13.2346	0.0410136	0.716688	1.99621	0.284462	0.30288	1.82252	0.905333	0.440202	-5.51801	0.871169	0.895492	9.61327	0.265453	0.408026	13859	6.225	6.10667	6.22667	-0.118333	0.00166667	6.48333	6.35667	-0.126667	Eps15l1	epidermal growth factor receptor pathway substrate 15-like 1
L21671	13860	Eps8	2.31207	0.544277	0.88398	-5.24508	0.147726	0.210816	-1.32249	0.588641	0.341428	-3.44959	0.960788	0.901696	-0.730378	0.301862	0.432859	13860	4.23333	4.11667	4.22	-0.116667	-0.0133333	4.18	4.21333	0.0333333	Eps8	epidermal growth factor receptor pathway substrate 8
BC016890	13860	Eps8	-2.22501	0.647799	0.89464	-4.18233	0.112287	0.17762	-13.8505	0.0387743	0.0536582	-4.35278	0.299777	0.789975	-6.4334	0.690031	0.597454	13860	4.23333	4.11667	4.22	-0.116667	-0.0133333	4.18	4.21333	0.0333333	Eps8	epidermal growth factor receptor pathway substrate 8
BC052881	13861	Epx	-1.98324	0.934892	0.922766	-7.49242	0.243203	0.278473	3.01886	0.394256	0.263635	-6.27263	0.824521	0.891446	-12.5627	0.183386	0.350904	13861	4.17333	4.62667	4.37	0.453333	0.196667	4.09	4.10667	0.0166667	Epx	eosinophil peroxidase
BC008138	13864	Nr2f6	-0.235103	0.940951	0.92441	1.16549	0.16246	0.223231	1.26333	0.758933	0.39815	-11.4931	0.0343081	0.626553	-14.7856	0.27573	0.416708	13864	5.39	5.6	5.5	0.21	0.11	8.24667	8.22	-0.0266667	Nr2f6	nuclear receptor subfamily 2, group F, member 6
BC108408	13865	Nr2f1	5.39978	0.0345908	0.715666	5.36056	0.913461	0.546348	6.53301	0.391267	0.262171	-10.3687	0.168653	0.743587	-6.862	0.222628	0.380803	13865	3.03667	3.13	3.01667	0.0933333	-0.02	3.22667	3.04333	-0.183333	Nr2f1	nuclear receptor subfamily 2, group F, member 1
BC027080	13866	Erbb2	-8.52212	0.0719921	0.737233	-0.99083	0.781224	0.507647	1.26923	0.88479	0.434504	-16.2048	0.251332	0.769551	-14.7628	0.103076	0.277114	13866	6.6	6.84	6.68333	0.24	0.0833333	5.87	5.99667	0.126667	Erbb2	v-erb-b2 erythroblastic leukemia viral oncogene homolog 2, neuro/glioblastoma derived oncogene homolog (avian)
BC046811	13866	Erbb2	5.50633	0.170371	0.790215	-0.882634	1	0.569125	-10.5273	0.0782706	0.0874041	-0.660416	0.518809	0.836447	-1.33726	0.518809	0.537592	13866	6.6	6.84	6.68333	0.24	0.0833333	5.87	5.99667	0.126667	Erbb2	v-erb-b2 erythroblastic leukemia viral oncogene homolog 2, neuro/glioblastoma derived oncogene homolog (avian)
AY686636	13867	Erbb3	0.962964	0.246756	0.811371	-9.90878	0.0339084	0.0838291	5.94958	0.135389	0.128102	0.0799622	0.315013	0.790533	-0.404465	0.900053	0.656318	13867	6.43333	6.39	6.86	-0.0433333	0.426667	6.76667	7.12333	0.356667	Erbb3	v-erb-b2 erythroblastic leukemia viral oncogene homolog 3 (avian)
BC011224	13870	Ercc1	-5.02845	0.336939	0.844263	3.41279	0.15256	0.215252	-3.32191	0.480514	0.299818	-6.2335	0.410477	0.817256	-3.7908	0.921946	0.662116	13870	8.00333	7.89333	8.06	-0.11	0.0566667	7.14	7.11333	-0.0266667	Ercc1	excision repair cross-complementing rodent repair deficiency, complementation group 1
BC034517	13871	Ercc2	0.945556	1	0.927698	-0.283759	0.791568	0.511118	12.9115	0.0488326	0.0633077	2.92301	0.980833	0.902872	-9.8781	0.107469	0.280918	13871	8.63333	7.95667	8.67667	-0.676667	0.0433333	8.26	8.165	-0.095	Ercc2	excision repair cross-complementing rodent repair deficiency, complementation group 2
BC016595	13872	Ercc3	-1.10882	0.826795	0.918372	4.72032	0.0184262	0.0560779	8.28859	0.0373553	0.0524711	-14.3205	0.0768491	0.687338	11.1682	0.0549448	0.207623	13872	8.47667	8.89	8.355	0.413333	-0.121667	7.09333	7.28	0.186667	Ercc3	excision repair cross-complementing rodent repair deficiency, complementation group 3
BC027838	13874	Ereg	-1.6247	0.730959	0.904582	0.0955603	0.213457	0.258955	-5.34325	0.0707967	0.0819382	-5.88492	0.768883	0.885264	-3.79944	0.675309	0.593965	13874	3.65667	3.97	3.71333	0.313333	0.0566667	3.93333	3.85	-0.0833333	Ereg	epiregulin
AB073078	13876	Erg	3.53745	0.51154	0.87836	-6.01024	0.371315	0.348625	-6.42422	0.0300534	0.0451695	-4.9865	0.519615	0.836528	-16.5509	0.0121766	0.0993576	13876	5.48	5.62333	5.56	0.143333	0.08	5.205	5.52	0.315	Erg	avian erythroblastosis virus E-26 (v-ets) oncogene related
AF124788	13877	Erh	-0.821797	0.595911	0.890567	6.00209	0.823318	0.520252	19.5029	0.194351	0.163075	10.7104	0.246756	0.771545	13.0614	0.605621	0.567434
D73368	13877	Erh	-0.573329	0.529689	0.884672	6.2277	0.251458	0.28314	15.545	0.0330356	0.048143	8.76709	0.321532	0.794017	13.276	0.211124	0.371174
AB025408	13885	Esd	-0.55632	0.967467	0.923874	-4.17038	0.0346277	0.0847962	-10.934	0.00388183	0.0103623	5.51505	0.438385	0.82172	9.91282	0.378337	0.47384	13885	4.45	4.53333	4.40333	0.0833333	-0.0466667	5.63667	5.16333	-0.473333	Esd	esterase D/formylglutathione hydrolase
BC019208	13897	Ces1e	-4.11477	0.11774	0.782149	-5.13921	0.270147	0.294502	-16.4645	0.000123956	0.000817484	-2.88406	0.884458	0.897865	-0.656895	0.791013	0.625942	13897	3.65667	3.95667	3.69	0.3	0.0333333	9.90667	10.39	0.483333	Ces1e	carboxylesterase 1E
BC019147	13909	Gm4738	3.31701	0.482983	0.873945	5.17469	0.323078	0.324438	5.20532	0.921884	0.444926	5.51941	0.280735	0.776555	14.2602	0.0645922	0.223124
AF300701	13924	Ptprv	4.81175	0.527614	0.883911	-2.52885	0.61543	0.450891	-2.61039	0.464702	0.293259	-20.9289	0.21189	0.768566	-16.1716	0.0483206	0.198604	13924	6.08333	5.82333	6.02	-0.26	-0.0633333	5.775	5.78667	0.0116667	Ptprv	protein tyrosine phosphatase, receptor type, V
BC098475	13924	Ptprv	5.5749	0.398886	0.862716	-2.57512	0.632617	0.457662	-2.64911	0.470444	0.295847	-21.4194	0.148876	0.735859	-15.8074	0.0448646	0.1938	13924	6.08333	5.82333	6.02	-0.26	-0.0633333	5.775	5.78667	0.0116667	Ptprv	protein tyrosine phosphatase, receptor type, V
BC025087	13929	Amz2	-4.36758	0.370518	0.857177	-3.94601	0.509354	0.410488	-0.536705	0.887558	0.435429	4.02339	0.801529	0.888345	-0.0899869	0.949892	0.667716	13929	7.74333	7.35333	7.73	-0.39	-0.0133333	5.95	6.33333	0.383333	Amz2	archaelysin family metallopeptidase 2
AF301595	13972	Gnb1l	6.99434	0.543524	0.886275	-0.939939	0.556602	0.428517	12.2891	0.0882132	0.0949747	20.3495	0.739028	0.87982	15.4502	0.209777	0.370465	13972	8.04333	7.86	7.97	-0.183333	-0.0733333	5.09667	4.81667	-0.28	Gnb1l	guanine nucleotide binding protein (G protein), beta polypeptide 1-like
M38651	13982	Esr1	-12.8533	0.00832792	0.575953	-0.400081	0.355906	0.340773	2.54327	0.90867	0.440867	-3.93934	0.90867	0.899599	-1.0203	0.515654	0.536509	13982	4.16667	4.43667	4.25	0.27	0.0833333	4.62	5.07	0.45	Esr1	estrogen receptor 1 (alpha)
AY054413	13983	Esr2	-1.93737	0.410477	0.864556	-6.94061	0.0477877	0.105034	-14.4086	0.00271516	0.00799965	-3.76884	0.569831	0.846841	-1.98277	0.890892	0.654809	13983	4.90667	4.98667	5.02667	0.08	0.12	4.58	4.59	0.01	Esr2	estrogen receptor 2 (beta)
AF004211	13984	Esx1	-10.8323	0.166062	0.788987	-25.5777	5.37062e-05	0.000761861	-5.63003	0.273551	0.206674	19.4761	0.616844	0.85392	-19.0472	0.0805464	0.249086	13984	7.51333	7.74667	7.37	0.233333	-0.143333	6.31333	6.35667	0.0433333	Esx1	extraembryonic, spermatogenesis, homeobox 1
BC042442	13990	Smarcad1	-1.10739	0.734325	0.905516	-8.08208	0.0656411	0.128087	-1.56193	0.991795	0.462367	2.71223	0.703564	0.875024	-2.90818	0.416534	0.491643	13990	6.12667	6.225	6.18667	0.0983333	0.06	6.67	6.74333	0.0733333	Smarcad1	SWI/SNF-related, matrix-associated actin-dependent regulator of chromatin, subfamily a, containing DEAD/H box 1
AF079763	13992	Khdrbs3	-6.6945	0.100931	0.753577	-2.22305	0.873394	0.536306	-6.38591	0.343781	0.240486	-4.05934	0.470444	0.82658	-3.11289	0.903014	0.657568	13992	9.28667	8.50333	8.855	-0.783333	-0.431667	6.37333	6.05667	-0.316667	Khdrbs3	KH domain containing, RNA binding, signal transduction associated 3
BC026860	13998	Fgd6	-1.69093	0.417999	0.865549	19.2888	1.95667e-05	0.000355319	15.4887	0.00663206	0.0152464	0.482083	0.403259	0.813979	5.89001	0.555455	0.551193	13998	6.92	6.975	6.94333	0.055	0.0233333	6.73333	7.36	0.626667	Fgd6	FYVE, RhoGEF and PH domain containing 6
AF440766	14000	Drosha	2.31707	0.341682	0.844157	50.8736	1.41717e-08	1.87095e-06	67.5623	1.55914e-09	2.80888e-07	-5.51456	0.996149	0.904189	52.4848	1.2911e-06	0.000146825	14000	6.73	6.63667	6.64667	-0.0933333	-0.0833333	5.93333	5.9	-0.0333333	Drosha	drosha, ribonuclease type III
AF533013	14000	Drosha	1.95811	0.490913	0.876663	11.9494	0.0151351	0.0488917	-1.38331	0.175111	0.152662	4.67141	0.306587	0.789983	19.9333	0.102784	0.277189	14000	6.73	6.63667	6.64667	-0.0933333	-0.0833333	5.93333	5.9	-0.0333333	Drosha	drosha, ribonuclease type III
BC042717	14004	Chchd2	10.2246	0.0149997	0.618068	20.2851	0.00074923	0.00571056	23.8395	0.000848528	0.00343144	-9.51609	0.236451	0.775552	23.7057	0.0471828	0.197038	14004	11.57	11.03	11.4667	-0.54	-0.103333	12.14	12.0733	-0.0666667	Chchd2	coiled-coil-helix-coiled-coil-helix domain containing 2
AF090697	14007	Celf2	6.09997	0.136983	0.784711	-2.67514	0.307919	0.316364	-4.82348	0.194245	0.163162	3.10317	0.822902	0.891437	-0.569849	0.679744	0.596216	14007	4.54333	4.46	4.5	-0.0833333	-0.0433333	4.94667	5.13667	0.19	Celf2	CUGBP, Elav-like family member 2
AF090696	14007	Celf2	6.99994	0.0366237	0.716468	-4.31565	0.327181	0.326419	-5.85627	0.00519601	0.0127911	8.01892	0.0483709	0.641271	-2.72234	0.533523	0.544689	14007	4.54333	4.46	4.5	-0.0833333	-0.0433333	4.94667	5.13667	0.19	Celf2	CUGBP, Elav-like family member 2
L10427	14008	Etv2	-2.4315	0.456896	0.869461	1.0726	0.69368	0.479843	8.97385	0.108116	0.109425	-5.19059	0.577929	0.849401	-12.2501	0.097573	0.271297	14008	6.00333	6.31	6.08333	0.306667	0.08	5.56333	5.61333	0.05	Etv2	ets variant gene 2
BC005645	14009	Etv1	-2.00475	0.332116	0.841988	-4.80705	0.0997067	0.165858	-15.5378	0.000266682	0.00146672	2.27058	0.194245	0.757757	-12.9101	0.00410739	0.0548504	14009	3.2	3.45333	3.295	0.253333	0.095	3.23	3.14667	-0.0833333	Etv1	ets variant gene 1
BC052163	14011	Etv6	-5.34565	0.139731	0.786836	1.31064	0.499323	0.406956	-3.35116	0.396231	0.264418	-7.82715	0.278352	0.777585	-8.666	0.378972	0.474004	14011	5.04	5.28333	5.08667	0.243333	0.0466667	5.545	5.65333	0.108333	Etv6	ets variant gene 6 (TEL oncogene)
AF030454	14012	Mpzl2	-12.2075	0.0558974	0.729013	2.18048	0.911109	0.546079	-10.041	0.00245987	0.00744804	4.43371	0.900053	0.897613	-11.6515	0.288881	0.425135	14012	3.76	4.14333	3.79333	0.383333	0.0333333	6.98333	6.76667	-0.216667	Mpzl2	myelin protein zero-like 2
BC017548	14017	Evi2a	4.85033	0.161775	0.790542	21.0499	1.33344e-08	1.81335e-06	23.7649	3.17473e-06	5.60998e-05	-2.24233	0.532646	0.83851	6.85346	0.199254	0.361879	14017	3.84667	3.82667	4.07333	-0.02	0.226667	4.26	4.16	-0.1	Evi2a	ecotropic viral integration site 2a
U53586	14020	Evi5	-1.81097	0.866355	0.921792	-5.75596	0.144698	0.20827	-9.97159	0.0214499	0.0353614	2.61236	0.822456	0.891591	11.9548	0.224202	0.382496	14020	6.06	5.78333	5.66667	-0.276667	-0.393333	9.74	9.70333	-0.0366667	Evi5	ecotropic viral integration site 5
BC010585	14025	Bcl11a	1.93574	0.737518	0.905586	-5.25422	0.343753	0.334178	6.04377	0.191195	0.161223	-10.3749	0.801539	0.888116	-5.97202	0.254502	0.401622	14025	4.145	4.42	4.06333	0.275	-0.0816667	3.525	3.54333	0.0183333	Bcl11a	B-cell CLL/lymphoma 11A (zinc finger protein)
AF051525	14025	Bcl11a	1.41661	0.498382	0.877293	10.107	0.0944844	0.160643	0.899705	0.707492	0.381473	9.80686	0.019652	0.576575	8.12419	0.83841	0.641664	14025	4.145	4.42	4.06333	0.275	-0.0816667	3.525	3.54333	0.0183333	Bcl11a	B-cell CLL/lymphoma 11A (zinc finger protein)
AF279662	14026	Evl	-2.54138	0.521238	0.879632	-1.2047	0.256855	0.286152	-5.63931	0.206431	0.169702	-3.62257	0.974156	0.902151	-6.11228	0.37473	0.47184	14026	5.64	5.37333	5.32667	-0.266667	-0.313333	4.68667	4.30667	-0.38	Evl	Ena-vasodilator stimulated phosphoprotein
BC126907	14028	Evx1	3.88562	0.538138	0.883065	-2.19858	0.363679	0.344495	-1.09561	0.406038	0.268608	2.44516	0.740272	0.8801	-12.4157	0.0352741	0.173614	14028	6.13667	6.22667	6.39667	0.09	0.26	6.22	6.1	-0.12	Evx1	even skipped homeotic gene 1 homolog
BC061467	14029	Evx2	-11.045	0.132972	0.785407	-2.84502	0.466881	0.392945	-14.3284	0.0129898	0.0248665	5.00031	0.893831	0.897065	-23.2717	0.0278132	0.155729	14029	5.27667	5.39667	5.41667	0.12	0.14	5.20333	5.29	0.0866667	Evx2	even skipped homeotic gene 2 homolog
BC068226	14030	Ewsr1	-3.20807	0.341682	0.844369	-19.7141	0.000667038	0.0052205	-1.30816	0.619088	0.351849	-7.56582	0.835584	0.892014	-2.07842	0.858263	0.647501
BC010986	14038	Expi	1.38042	0.883186	0.922999	-4.93593	0.0594008	0.121288	-12.8067	4.76663e-05	0.00041179	-2.15169	0.966231	0.901892	0.0799638	0.721748	0.606163	14038	5.38333	6.01667	5.58333	0.633333	0.2	5.75333	6.09667	0.343333	Expi	extracellular proteinase inhibitor
BC004741	14042	Ext1	-3.05283	0.263107	0.811517	-2.09937	0.338804	0.332315	-12.7205	0.00071897	0.00302942	1.53342	0.552563	0.843208	1.92181	0.569413	0.555402	14042	5.86	6.67333	5.67333	0.813333	-0.186667	7.99333	8.22333	0.23	Ext1	exostoses (multiple) 1
BC006597	14043	Ext2	1.81777	0.888906	0.922238	2.29005	0.675167	0.472732	-12.5285	0.174213	0.152059	-3.90828	0.929167	0.899592	-11.6073	0.1663	0.335942	14043	6.89667	6.82	7.00667	-0.0766667	0.11	8.23333	8.34	0.106667	Ext2	exostoses (multiple) 2
BC060260	14048	Eya1	0.774138	0.867026	0.920909	-1.10644	0.505503	0.408787	-7.30474	0.004057	0.0107291	-0.979278	0.181678	0.749357	-0.724716	0.860903	0.648745	14048	4.18667	4.34	4.32	0.153333	0.133333	4.26333	4.36667	0.103333	Eya1	eyes absent 1 homolog (Drosophila)
U81603	14049	Eya2	-3.4128	0.716732	0.902249	-12.8489	0.00234864	0.0132129	4.12535	0.44277	0.283931	0.661588	0.625249	0.8587	12.8742	0.0363269	0.176187	14049	3.99667	3.98333	4.13	-0.0133333	0.133333	4.23333	4.03	-0.203333	Eya2	eyes absent 2 homolog (Drosophila)
U71208	14049	Eya2	0.780302	0.804212	0.917005	-4.74045	0.426621	0.37532	-2.23337	0.687855	0.375115	-3.01279	0.44678	0.824091	-15.1569	0.185178	0.351037	14049	3.99667	3.98333	4.13	-0.0133333	0.133333	4.23333	4.03	-0.203333	Eya2	eyes absent 2 homolog (Drosophila)
AY212511	14049	Eya2	4.17644	0.426361	0.8696	-1.27542	0.645147	0.462894	-11.6469	0.0541306	0.0680096	19.8568	0.349796	0.800999	2.11829	0.695989	0.599633	14049	3.99667	3.98333	4.13	-0.0133333	0.133333	4.23333	4.03	-0.203333	Eya2	eyes absent 2 homolog (Drosophila)
U61112	14050	Eya3	-7.12413	0.236875	0.803728	14.398	0.00662473	0.0270719	14.4378	0.0063607	0.014835	8.64725	0.103865	0.713126	8.61892	0.0563054	0.209937	14050	7.61	7.62	7.57333	0.01	-0.0366667	7.31667	7.37667	0.06	Eya3	eyes absent 3 homolog (Drosophila)
BC063259	14050	Eya3	-3.62049	0.480514	0.874095	-9.49026	0.0230142	0.0651617	-8.19281	0.131316	0.125332	13.3744	0.255706	0.772668	-16.8897	0.103841	0.278164	14050	7.61	7.62	7.57333	0.01	-0.0366667	7.31667	7.37667	0.06	Eya3	eyes absent 3 homolog (Drosophila)
BC120898	14051	Eya4	0.033131	0.848374	0.921326	2.08451	0.865527	0.534123	-5.88824	0.160345	0.142936	-3.70625	0.28186	0.777278	-2.8291	0.588641	0.561583	14051	7.54333	8.40667	7.49	0.863333	-0.0533333	5.45	5.45	0	Eya4	eyes absent 4 homolog (Drosophila)
AB004817	14055	Ezh1	-0.712201	0.591719	0.88999	11.6656	0.00349906	0.0174104	20.0877	0.000584015	0.00256237	6.50757	0.40608	0.813453	17.6699	0.0423865	0.188989	14055	5.84667	5.33333	5.78	-0.513333	-0.0666667	5.46	5.32	-0.14	Ezh1	enhancer of zeste homolog 1 (Drosophila)
BC003772	14056	Ezh2	-9.42333	0.0124126	0.607471	-1.84707	0.834589	0.524498	-2.63231	0.220689	0.178171	-1.089	0.413159	0.815544	-2.29491	0.986491	0.676024	14056	9.68	9.71667	9.63333	0.0366667	-0.0466667	5.82667	6.04333	0.216667	Ezh2	enhancer of zeste homolog 2 (Drosophila)
AF325260	14057	Sfxn1	-1.36291	0.768618	0.911704	0.169679	0.815111	0.51829	-15.4873	0.000832933	0.0033832	15.0864	0.274062	0.777219	14.2383	0.114907	0.288461	14057	5.24	5.4	5.35333	0.16	0.113333	9.04333	8.72333	-0.32	Sfxn1	sideroflexin 1
AF087644	14058	F10	3.35503	0.331095	0.840194	2.90362	0.580274	0.4384	10.1741	0.140314	0.131249	-10.0459	0.26513	0.774634	13.2462	0.140314	0.312454	14058	4.92667	5.51333	5.01667	0.586667	0.09	11.3033	11.21	-0.0933333	F10	coagulation factor X
BC030166	14060	F13b	-2.2006	0.700481	0.899392	-0.562573	0.687855	0.477475	3.30724	0.590204	0.34212	-0.197319	0.857535	0.893217	10.1017	0.0410491	0.18602	14060	3.77	3.81	3.93	0.04	0.16	11.4467	11.03	-0.416667	F13b	coagulation factor XIII, beta subunit
BC013662	14061	F2	-7.04991	0.219283	0.796707	5.85796	0.2014	0.251185	8.64878	0.179243	0.154749	-8.80874	0.441407	0.822136	10.6148	0.403528	0.485793	14061	4.68	4.93333	4.95667	0.253333	0.276667	12.7933	12.71	-0.0833333	F2	coagulation factor II
BC031516	14062	F2r	-8.82392	0.0529232	0.722528	-0.90881	0.726734	0.49044	-3.89879	0.264582	0.201973	-8.36058	0.264582	0.775629	2.25677	0.914368	0.659237	14062	4.42	4.75667	4.385	0.336667	-0.035	6.87	7.07333	0.203333	F2r	coagulation factor II (thrombin) receptor
BC025432	14063	F2rl1	-0.247941	0.762748	0.910755	-4.02859	0.310442	0.317459	-6.94964	0.0799686	0.0885971	-4.40632	0.762748	0.884712	-0.22464	0.942244	0.666067	14063	4.73	5.02	4.90667	0.29	0.176667	4.62667	4.79333	0.166667	F2rl1	coagulation factor II (thrombin) receptor-like 1
U92972	14064	F2rl2	1.53496	0.899982	0.923357	-8.43662	0.0246648	0.0680768	-3.01585	0.571679	0.334757	4.58588	0.741459	0.879549	18.3491	0.0192386	0.128457	14064	3.43	3.58	3.55667	0.15	0.126667	3.5	3.40667	-0.0933333	F2rl2	coagulation factor II (thrombin) receptor-like 2
AF080215	14065	F2rl3	-4.1227	0.757208	0.907191	13.2553	0.319904	0.323188	4.18764	0.146596	0.134611	-5.90073	0.146596	0.733026	4.77734	0.501542	0.530409
BC016397	14066	F3	1.80766	0.62342	0.893473	-5.27007	0.266214	0.291816	-7.04899	0.0936987	0.0991963	0.28963	0.764848	0.884795	-2.78082	0.950498	0.667772	14066	4.02667	3.85333	3.88	-0.173333	-0.146667	4.96	4.93667	-0.0233333	F3	coagulation factor III
U52925	14067	F5	1.21707	0.546799	0.883159	0.210806	0.922577	0.548915	-12.6366	0.00445008	0.0114729	14.8567	0.0145798	0.550701	7.02456	0.711894	0.604632	14067	5.92	6.81	5.91667	0.89	-0.00333333	11.3767	11.1933	-0.183333	F5	coagulation factor V
BC061149	14068	F7	-1.64512	0.56416	0.885613	4.3251	0.225515	0.267764	0.24373	0.587498	0.341087	-16.8992	0.0268396	0.594682	5.13643	0.961022	0.670003	14068	5.05333	4.92667	5.12333	-0.126667	0.07	9.75333	9.76333	0.01	F7	coagulation factor VII
L05573	14069	F8	-2.8893	0.381743	0.860707	-4.33734	0.054315	0.11435	-4.75327	0.188418	0.159941	4.09191	0.201815	0.766001	3.9284	0.673648	0.593858	14069	5.08667	4.885	4.92	-0.201667	-0.166667	6.93333	6.70667	-0.226667	F8	coagulation factor VIII
AF299331	14070	F8a	-9.71229	0.097573	0.75352	-7.70939	0.0421693	0.0972098	-6.71695	0.0811136	0.0896169	-8.98681	0.191337	0.751505	-5.52722	0.666195	0.591098	14070	5.42667	5.72	5.45333	0.293333	0.0266667	5.42667	5.65333	0.226667	F8a	factor 8-associated gene A
BC006863	14073	Faah	-9.39205	0.149658	0.788484	-2.83911	0.502004	0.407305	6.49659	0.197093	0.164627	3.82668	0.181832	0.749133	0.438577	0.656287	0.587859	14073	7.59667	6.71	7.57	-0.886667	-0.0266667	8.67333	8.75	0.0766667	Faah	fatty acid amide hydrolase
BC002082	14077	Fabp3	4.90898	0.743227	0.905464	13.9649	0.00536179	0.0232282	28.1494	8.45953e-05	0.000631163	-7.49797	0.882807	0.897233	16.114	0.0553193	0.208164
AY523818	14079	Fabp2	-1.50888	0.748237	0.907403	9.52414	0.0213028	0.0617962	3.36183	0.900053	0.438457	-2.7806	0.494105	0.829515	2.96272	0.716732	0.605457	14079	3.765	3.74667	3.70333	-0.0183333	-0.0616667	8.67333	8.23333	-0.44	Fabp2	fatty acid binding protein 2, intestinal
BC009812	14080	Fabp1	-3.31619	0.293797	0.821156	-7.29888	0.0534912	0.113249	-15.5816	0.00287532	0.00831075	-1.5982	0.48205	0.826931	-12.4172	0.0523423	0.204402	14080	3.55	3.72333	3.70667	0.173333	0.156667	12.43	12.3367	-0.0933333	Fabp1	fatty acid binding protein 1, liver
BC006692	14081	Acsl1	0.205113	0.985036	0.92568	-2.50108	0.905446	0.545269	-3.18183	0.29646	0.217875	5.97526	0.332528	0.793924	43.2948	8.28993e-06	0.000651345	14081	8.21	8.93667	8.16667	0.726667	-0.0433333	12.5533	12.5833	0.03	Acsl1	acyl-CoA synthetase long-chain family member 1
BC004584	14082	Fadd	0.320436	0.850737	0.921921	-12.263	0.00227948	0.0129202	-2.99598	0.226388	0.181404	6.98004	0.638037	0.85965	-3.62936	0.56328	0.554224	14082	6.82333	6.655	6.92667	-0.168333	0.103333	7.05	7	-0.05	Fadd	Fas (TNFRSF6)-associated via death domain
BC030180	14083	Ptk2	8.17749	0.120243	0.779789	1.2702	0.362815	0.343911	-0.375022	0.701484	0.379632	0.550178	0.235991	0.777589	7.67326	0.533115	0.544298	14083	7.70333	7.89	7.62	0.186667	-0.0833333	6.69667	7.05333	0.356667	Ptk2	PTK2 protein tyrosine kinase 2
BC065098	14084	Faf1	0.282263	0.831382	0.918171	-6.66658	0.0796761	0.143706	-2.81557	0.718592	0.38504	41.8389	0.0293743	0.600458	-12.7797	0.0769026	0.242715	14084	9.7	9.54	9.59667	-0.16	-0.103333	8.32333	8.36667	0.0433333	Faf1	Fas-associated factor 1
BC010767	14085	Fah	0.136993	0.724285	0.902808	-3.23898	0.327171	0.326536	-2.31937	0.0846183	0.0923563	5.09691	0.255706	0.772425	-17.4648	0.367354	0.467951	14085	5.51667	5.23667	5.71667	-0.28	0.2	11.8067	11.9633	0.156667	Fah	fumarylacetoacetate hydrolase
BC052408	14086	Fscn1	-0.655174	0.700748	0.898796	-4.92464	0.306587	0.315551	3.59867	0.936426	0.448399	1.80766	0.380276	0.808347	-3.27821	0.777334	0.623939	14086	6.22667	6.19	6.12	-0.0366667	-0.106667	5.91667	5.71	-0.206667	Fscn1	fascin homolog 1, actin bundling protein (Strongylocentrotus purpuratus)
AF178934	14087	Fanca	-0.0389374	0.658318	0.894863	-3.01492	0.359021	0.342125	-7.34167	0.158952	0.142088	-1.84575	0.857019	0.893067	-16.1643	0.0769026	0.242574	14087	6.95667	6.74	7	-0.216667	0.0433333	6.46667	6.41333	-0.0533333	Fanca	Fanconi anemia, complementation group A
BC038609	14088	Fancc	-1.91533	0.491509	0.874072	-0.632756	0.950135	0.555534	-9.61733	0.013335	0.0253304	12.8733	0.781817	0.885143	-9.7607	0.207784	0.36936	14088	7.04667	6.84333	7.15	-0.203333	0.103333	6.64	6.47	-0.17	Fancc	Fanconi anemia, complementation group C
BC019190	14089	Fap	1.10543	0.447703	0.865949	0.870596	0.625961	0.455067	-6.96853	0.000318938	0.00167374	6.19858	0.248936	0.767031	4.50083	0.792969	0.626412	14089	3.98333	4.11	4.17	0.126667	0.186667	4.28667	4.04667	-0.24	Fap	fibroblast activation protein
BC061160	14102	Fas	8.40199	0.0756671	0.736956	-4.52888	0.155282	0.217701	-7.14238	0.144698	0.133691	7.92408	0.793487	0.886498	8.19121	0.667141	0.591112	14102	4.95	5.12	5.02	0.17	0.07	7.58	6.63	-0.95	Fas	Fas (TNF receptor superfamily member 6)
AF119335	14103	Fasl	0.369516	0.687047	0.897874	2.41704	0.139629	0.203419	4.67365	0.367998	0.251159	4.85901	0.458649	0.827476	-3.83251	0.5473	0.548567	14103	4.8	5.14667	4.93667	0.346667	0.136667	4.35667	4.39333	0.0366667	Fasl	Fas ligand (TNF superfamily, member 6)
AF127033	14104	Fasn	-7.74086	0.088972	0.744048	-8.85114	0.0828543	0.147526	4.45578	0.411591	0.270922	-13.2755	0.445793	0.823431	-20.711	0.0147623	0.112949	14104	8.39667	7.64333	8.08667	-0.753333	-0.31	11.7833	12.2033	0.42	Fasn	fatty acid synthase
AB015894	14105	Srsf10	-7.92485	0.148353	0.792522	-18.4076	0.0218052	0.0626408	-6.50927	0.214556	0.174642	0.870645	0.899982	0.898663	16.1392	0.0897454	0.261549	14105	6.43333	5.77	6.66667	-0.663333	0.233333	7.13	7.04667	-0.0833333	Srsf10	serine/arginine-rich splicing factor 10
BC096620	14106	Foxh1	-2.70048	0.582408	0.888552	-5.31829	0.432144	0.377534	26.4743	0.00910848	0.0191622	-1.33362	0.813698	0.889771	-45.0523	0.0218052	0.138003	14106	7.83667	7.84	7.79667	0.00333333	-0.04	7.08667	6.955	-0.131667	Foxh1	forkhead box H1
AF069303	14106	Foxh1	-2.31668	0.634632	0.893886	-4.06959	0.613285	0.450177	25.7602	0.0081055	0.0175985	-3.0161	0.969914	0.901646	-44.2977	0.0174972	0.122231	14106	7.83667	7.84	7.79667	0.00333333	-0.04	7.08667	6.955	-0.131667	Foxh1	forkhead box H1
AF147745	14109	Fau	-5.31857	0.167567	0.783871	-5.56713	0.381743	0.353461	-10.4703	0.0299671	0.0450856	0.288372	0.780548	0.885936	-0.874299	0.267888	0.409583
BC003813	14113	Fbl	2.4533	0.813698	0.917733	-7.49411	0.0573047	0.118425	-7.66322	0.232477	0.184571	-9.53483	0.469873	0.825879	-9.91573	0.330029	0.446351
BC007140	14114	Fbln1	-2.85011	0.758313	0.907962	-4.22265	0.551924	0.426987	-1.51516	0.460228	0.291257	-11.7787	0.250666	0.768821	-18.5576	0.018324	0.125253	14114	5.98	5.99333	6.06333	0.0133333	0.0833333	5.90667	5.95667	0.05	Fbln1	fibulin 1
BC005443	14115	Fbln2	-5.29417	0.529989	0.884021	-4.95963	0.117496	0.183012	-6.7666	0.156953	0.141173	-2.32921	0.814724	0.889912	-5.35667	0.192605	0.357833	14115	5.30667	5.39333	5.34333	0.0866667	0.0366667	5.46667	5.34667	-0.12	Fbln2	fibulin 2
AF007248	14118	Fbn1	-3.00365	0.669958	0.893778	-6.00529	0.515646	0.412836	-11.6718	0.108317	0.109515	0.0529855	0.493652	0.829577	-7.03509	0.324197	0.443404	14118	4.71	5.09	4.73	0.38	0.02	4.59333	4.46333	-0.13	Fbn1	fibrillin 1
BC012720	14120	Fbp2	-2.55844	0.427757	0.868	1.39732	0.638037	0.459579	4.37307	0.657359	0.365762	-2.78185	0.451623	0.824098	5.80156	0.412262	0.489301	14120	6.91667	7.04667	7.13667	0.13	0.22	6.74333	6.69	-0.0533333	Fbp2	fructose bisphosphatase 2
BC011480	14121	Fbp1	-3.74497	0.348213	0.848482	-0.436526	0.714148	0.485844	8.45894	0.610589	0.349398	13.3449	0.52588	0.83836	15.9388	0.109783	0.283299	14121	13.1767	12.5833	13.1267	-0.593333	-0.05	13.0667	13.03	-0.0366667	Fbp1	fructose bisphosphatase 1
BC027193	14123	Fbrs	-9.97345	0.10052	0.752796	16.0648	0.0633393	0.125808	22.0839	0.0169718	0.0298015	12.7434	0.137726	0.725874	37.6928	0.00160569	0.0294517	14123	7.205	6.81333	7.09	-0.391667	-0.115	5.87333	5.97333	0.1	Fbrs	fibrosin
BC125455	14125	Fcer1a	3.33012	0.391721	0.863575	-6.6689	0.00880542	0.0333393	-8.60263	0.0160861	0.0286343	1.18546	0.51154	0.835254	1.06384	0.965093	0.670462	14125	3.8	3.88	3.85333	0.08	0.0533333	3.80333	3.74333	-0.06	Fcer1a	Fc receptor, IgE, high affinity I, alpha polypeptide
J05019	14126	Ms4a2	-1.26443	0.721575	0.903444	-0.643643	0.945173	0.554533	-9.50897	0.0224941	0.0365647	0.998366	0.648114	0.860776	3.75725	0.449366	0.5062	14126	3.59333	3.71667	3.97667	0.123333	0.383333	4.01333	3.81667	-0.196667	Ms4a2	membrane-spanning 4-domains, subfamily A, member 2
BC034163	14127	Fcer1g	-1.37523	0.595212	0.890426	21.683	0.000142603	0.00160599	30.8378	1.91538e-05	0.000209751	-18.8818	0.266613	0.775503	23.4924	0.0232021	0.141537	14127	6.85667	7.22667	7.33667	0.37	0.48	8.33667	8.07667	-0.26	Fcer1g	Fc receptor, IgE, high affinity I, gamma polypeptide
AF143154	14129	Fcgr1	-2.89644	0.658331	0.893684	-8.17855	0.0230381	0.0648943	-2.83708	0.360039	0.247591	-0.0364703	0.465283	0.828743	-11.3015	0.158855	0.329277	14129	5.45667	5.42333	5.64333	-0.0333333	0.186667	5.62333	5.47333	-0.15	Fcgr1	Fc receptor, IgG, high affinity I
BC038070	14130	Fcgr2b	8.12834	0.258824	0.809924	-3.50066	0.414014	0.36924	-1.51329	0.847586	0.424532	0.0600023	0.648048	0.861643	-9.10854	0.08805	0.258983	14130	5.99667	6.02667	6.09333	0.03	0.0966667	8.95667	8.17667	-0.78	Fcgr2b	Fc receptor, IgG, low affinity IIb
BC003786	14132	Fcgrt	-1.0212	0.803619	0.916541	-6.15007	0.190804	0.243494	-1.62899	0.468834	0.295123	-21.4646	0.247337	0.771519	-0.935654	0.468834	0.515525	14132	6.22667	6.16333	6.41667	-0.0633333	0.19	9.70333	9.74333	0.04	Fcgrt	Fc receptor, IgG, alpha chain transporter
BC107220	14134	Fcnb	0.918596	0.900053	0.922787	1.76202	0.790898	0.511141	-3.4933	0.0558974	0.0693272	-11.7454	0.394628	0.810887	-9.11166	0.142846	0.315235	14134	4.86	4.99667	4.97333	0.136667	0.113333	5.06	4.93333	-0.126667	Fcnb	ficolin B
BC054722	14137	Fdft1	3.76476	0.536378	0.884808	3.52239	0.346761	0.335965	3.21112	0.676912	0.37152	-1.59124	0.554241	0.842819	11.539	0.0903407	0.262222	14137	11.05	11.4733	11.1467	0.423333	0.0966667	9.92333	9.1	-0.823333	Fdft1	farnesyl diphosphate farnesyl transferase 1
D43689	14148	Fdx1	7.00265	0.16973	0.789352	-5.27661	0.116955	0.18231	6.87173	0.163107	0.144865	-9.36412	0.247337	0.771101	0.306112	0.82039	0.635891	14148	9.72	9.56667	9.63	-0.153333	-0.09	11.4567	11.5167	0.06	Fdx1	ferredoxin 1
BC071268	14149	Fdxr	-9.51464	0.0563376	0.731838	-8.499	0.482983	0.400276	0.90472	0.95789	0.454201	0.18274	0.780171	0.886697	-3.3344	0.874137	0.650281	14149	5.43667	5.26333	5.58333	-0.173333	0.146667	6.57	7.02333	0.453333	Fdxr	ferredoxin reductase
BC006746	14151	Fech	-1.34758	0.947967	0.922109	2.71338	0.261044	0.288597	9.57559	0.0184421	0.0314887	0.206297	0.658258	0.863884	27.9284	0.0232315	0.141557	14151	6.36333	5.79667	6.16	-0.566667	-0.203333	9.305	9.54333	0.238333	Fech	ferrochelatase
BC009161	14154	Fem1a	3.92188	0.967835	0.923627	-8.72495	0.170371	0.229447	8.8491	0.270381	0.204823	-13.5348	0.0529232	0.652624	-20.5408	0.0239371	0.14431	14154	5.24	5.34	5.35333	0.1	0.113333	5.11	5.16	0.05	Fem1a	feminization 1 homolog a (C. elegans)
AB022863	14155	Fem1b	1.37575	0.791772	0.912461	1.64239	0.981946	0.564283	25.5236	0.230388	0.183703	7.2024	0.482983	0.827842	4.5489	0.745669	0.613099	14155	9.87	10.07	9.92667	0.2	0.0566667	6.79	6.80333	0.0133333	Fem1b	feminization 1 homolog b (C. elegans)
BC010203	14156	Fen1	3.26321	0.750046	0.908101	5.71533	0.0893027	0.154965	6.85372	0.163619	0.145119	8.58762	0.0802805	0.69118	-7.00045	0.495945	0.52725	14156	6.18667	6.84	6.20333	0.653333	0.0166667	5.69	5.81667	0.126667	Fen1	flap structure specific endonuclease 1
AF286537	14158	Fert2	3.08606	0.369416	0.856376	14.0859	0.00576093	0.0244249	3.83952	0.675315	0.370947	-0.997103	0.650507	0.862164	0.410169	0.804212	0.630842	14158	7.53	7.47	7.3	-0.06	-0.23	5.89667	5.75	-0.146667	Fert2	fer (fms/fps related) protein kinase, testis specific 2
BC058100	14158	Fert2	-0.919943	0.544496	0.883313	-4.42773	0.195682	0.247674	-5.05055	0.279687	0.209616	-0.26827	0.895749	0.897395	1.8245	0.93473	0.664669	14158	7.53	7.47	7.3	-0.06	-0.23	5.89667	5.75	-0.146667	Fert2	fer (fms/fps related) protein kinase, testis specific 2
AF110818	14160	Lgr5	-4.22184	0.900053	0.922659	-2.43189	0.410312	0.367697	-2.32992	0.823318	0.416771	23.9236	0.00114792	0.423579	-6.21425	0.44277	0.503017	14160	5.91	6.09333	6.09	0.183333	0.18	6.55	6.4	-0.15	Lgr5	leucine rich repeat containing G protein coupled receptor 5
BC005467	14161	Fga	-3.08	0.0832383	0.735559	3.96436	0.162043	0.222963	-11.5371	0.0165703	0.0292773	-2.67911	0.95668	0.901987	12.9001	0.193032	0.35801	14161	3.61	3.54667	3.51	-0.0633333	-0.1	13.2933	13.13	-0.163333	Fga	fibrinogen alpha chain
BC011462	14163	Fgd1	-17.7027	0.164815	0.790198	5.22357	0.632508	0.45762	-1.7136	0.648801	0.362228	6.32185	0.569162	0.846721	-9.72253	0.438796	0.502652	14163	4.75	4.97	4.91	0.22	0.16	4.57	4.75	0.18	Fgd1	FYVE, RhoGEF and PH domain containing 1
BC004838	14163	Fgd1	0.503934	0.70842	0.900404	-7.05456	0.231411	0.271467	-8.79204	0.0756671	0.0854202	-8.16364	0.134676	0.723848	6.21883	0.562139	0.553681	14163	4.75	4.97	4.91	0.22	0.16	4.57	4.75	0.18	Fgd1	FYVE, RhoGEF and PH domain containing 1
BC037601	14164	Fgf1	-4.42551	0.123649	0.779069	3.0608	0.413957	0.369335	-17.2186	0.00314103	0.00885525	0.0864066	0.765321	0.884879	-1.42276	0.789408	0.626439	14164	4.65	4.67	4.86333	0.02	0.213333	8.48	8.22667	-0.253333	Fgf1	fibroblast growth factor 1
U67610	14164	Fgf1	-9.18737	0.0559586	0.727878	-1.17205	0.171592	0.23025	-19.4252	0.06481	0.0770808	-18.1842	0.0399854	0.635829	8.94818	0.627011	0.576427	14164	4.65	4.67	4.86333	0.02	0.213333	8.48	8.22667	-0.253333	Fgf1	fibroblast growth factor 1
BC048229	14165	Fgf10	4.00466	0.233773	0.802818	-13.7468	0.00150501	0.00947469	-14.7633	0.000858946	0.0034622	-5.25111	0.89786	0.897884	-13.4401	0.0325214	0.166593	14165	5.29	5.33333	5.26333	0.0433333	-0.0266667	5.11	4.77333	-0.336667	Fgf10	fibroblast growth factor 10
BC023318	14166	Fgf11	-0.228064	0.770503	0.910603	1.4785	0.911893	0.546151	5.87382	0.383684	0.25852	2.79634	0.959886	0.901055	-3.47817	0.544804	0.547946	14166	5.61667	5.71	5.68333	0.0933333	0.0666667	5.99333	5.84667	-0.146667	Fgf11	fibroblast growth factor 11
BC030485	14167	Fgf12	-8.83035	0.0925454	0.750911	-4.22466	0.104851	0.171204	-5.10714	0.0182255	0.0312199	-3.22498	0.592261	0.850572	-9.57729	0.141315	0.312942	14167	4.26667	4.48333	4.29333	0.216667	0.0266667	4	3.96667	-0.0333333	Fgf12	fibroblast growth factor 12
AF020738	14167	Fgf12	-6.33164	0.0772715	0.739383	-5.60607	0.115142	0.18051	-18.3064	0.00122517	0.00452929	-10.5639	0.655425	0.865136	-6.34652	0.0819607	0.251194	14167	4.26667	4.48333	4.29333	0.216667	0.0266667	4	3.96667	-0.0333333	Fgf12	fibroblast growth factor 12
AF020737	14168	Fgf13	-10.333	0.0106486	0.61395	2.91401	0.726576	0.49048	-3.21449	0.223507	0.179778	1.22165	0.800806	0.88816	0.707543	0.876882	0.650911	14168	4.41667	4.56	4.53333	0.143333	0.116667	4.14667	4.25	0.103333	Fgf13	fibroblast growth factor 13
AB029498	14169	Fgf14	-1.32007	0.43657	0.869477	-7.21606	0.0172722	0.0533925	-8.34972	0.0227413	0.036865	-3.98449	0.119709	0.721861	-5.50127	0.151532	0.323468	14169	3.99	4.21	4.05333	0.22	0.0633333	3.56	3.68667	0.126667	Fgf14	fibroblast growth factor 14
AB008907	14169	Fgf14	-5.26324	0.0906121	0.745906	-5.21148	0.151164	0.213716	-10.7622	0.000528171	0.00240596	4.06983	0.304431	0.78824	1.56977	0.972071	0.672434	14169	3.99	4.21	4.05333	0.22	0.0633333	3.56	3.68667	0.126667	Fgf14	fibroblast growth factor 14
AF007268	14170	Fgf15	-9.32738	0.647566	0.8952	3.1887	0.607543	0.448291	-6.25462	0.323319	0.23085	11.5846	0.134758	0.723748	-24.1727	0.00226353	0.0369674	14170	5.64667	5.44333	5.7	-0.203333	0.0533333	5.92333	5.82	-0.103333	Fgf15	fibroblast growth factor 15
AB009250	14171	Fgf17	-11.8735	0.00891759	0.574899	1.59257	0.792969	0.511566	5.0912	0.548572	0.325772	1.2979	0.771374	0.884946	-21.1103	0.010219	0.0920387	14171	3.86667	4.04333	4.08	0.176667	0.213333	3.6	3.75333	0.153333	Fgf17	fibroblast growth factor 17
AB004639	14172	Fgf18	-3.91756	0.363231	0.851755	15.6279	0.00324767	0.0165046	19.3206	0.0181711	0.0311519	-3.38054	0.34858	0.801147	30.62	0.00062319	0.0154951	14172	4.55667	5.00333	4.79333	0.446667	0.236667	4.73	4.60333	-0.126667	Fgf18	fibroblast growth factor 18
AY027557	14173	Fgf2	3.86575	0.339108	0.842675	-1.30237	0.648656	0.463848	-5.01663	0.227787	0.18212	5.33078	0.50283	0.832031	-2.193	0.921715	0.662567	14173	3.20667	3.26333	3.23	0.0566667	0.0233333	3.22	3.11	-0.11	Fgf2	fibroblast growth factor 2
AF065903	14173	Fgf2	5.67374	0.234141	0.802493	-3.71569	0.111888	0.177688	-7.59633	0.0346138	0.0497993	-10.2947	0.309916	0.788468	-1.352	0.926453	0.661789	14173	3.20667	3.26333	3.23	0.0566667	0.0233333	3.22	3.11	-0.11	Fgf2	fibroblast growth factor 2
BC117059	14174	Fgf3	5.79563	0.191695	0.79556	-5.8694	0.219033	0.263089	-0.0328869	0.805821	0.412322	5.827	0.566251	0.846502	-17.9218	0.0656325	0.224102	14174	5.645	5.58	5.62	-0.065	-0.025	5.08	5.09667	0.0166667	Fgf3	fibroblast growth factor 3
BC104312	14175	Fgf4	8.86041	0.350496	0.849408	0.553805	0.767208	0.503532	-6.24616	0.294876	0.217241	-7.27766	0.171849	0.739553	-24.851	0.0618657	0.218849	14175	4.27	4.28667	4.36667	0.0166667	0.0966667	4.39333	4.31667	-0.0766667	Fgf4	fibroblast growth factor 4
AB016516	14176	Fgf5	3.36724	0.453329	0.868394	-0.890281	0.800204	0.514051	-13.0046	0.0107852	0.0216741	3.17135	0.420175	0.816403	1.36458	0.721697	0.606167	14176	4.21	4.29667	4.39	0.0866667	0.18	4.22333	4.04667	-0.176667	Fgf5	fibroblast growth factor 5
BC052847	14178	Fgf7	-4.52378	0.420679	0.868109	3.17191	0.591386	0.442873	23.5939	3.81166e-06	6.49464e-05	0.54284	0.797376	0.888532	-1.69279	0.944177	0.666321	14178	4.66333	4.77333	4.72	0.11	0.0566667	4.79333	4.64	-0.153333	Fgf7	fibroblast growth factor 7
BC048491	14179	Fgf8	-3.15002	0.250805	0.811819	1.15227	0.950234	0.555484	11.0951	0.0200229	0.0336281	5.87772	0.424358	0.818397	14.496	0.0181098	0.124537	14179	4.15	4.06667	4.21	-0.0833333	0.06	3.94667	3.99667	0.05	Fgf8	fibroblast growth factor 8
BC099872	14180	Fgf9	6.64472	0.208271	0.797098	-4.06688	0.201169	0.251018	-2.91769	0.587731	0.340953	0.472021	0.679744	0.87045	2.77082	0.932618	0.665181	14180	3.99	4.15333	4.09	0.163333	0.1	3.86	3.95333	0.0933333	Fgf9	fibroblast growth factor 9
AF065441	14181	Fgfbp1	7.34517	0.0137522	0.626221	1.08123	0.722534	0.488736	-11.7079	0.00755685	0.0167444	-5.06073	0.934694	0.900461	-0.764306	0.81429	0.633641	14181	3.93333	4.28667	3.98667	0.353333	0.0533333	4.27	4.14333	-0.126667	Fgfbp1	fibroblast growth factor binding protein 1
BC010200	14182	Fgfr1	-2.19778	0.644408	0.895033	-8.15804	0.0551143	0.115495	0.431566	0.983634	0.460292	22.6368	0.00283899	0.472318	-12.4137	0.0320635	0.164872	14182	4.75333	4.75	4.855	-0.00333333	0.101667	4.92	5.335	0.415	Fgfr1	fibroblast growth factor receptor 1
AF176552	14182	Fgfr1	-3.09636	0.446145	0.867837	-2.32979	0.541203	0.42397	-5.30581	0.308524	0.223956	-1.38466	0.689314	0.870199	-0.1535	0.482983	0.521815	14182	4.75333	4.75	4.855	-0.00333333	0.101667	4.92	5.335	0.415	Fgfr1	fibroblast growth factor receptor 1
BC091652	14183	Fgfr2	-5.18927	0.138851	0.787453	-2.3555	0.328365	0.326897	-3.43226	0.239821	0.188548	-13.912	0.343665	0.800397	-9.5259	0.0146985	0.112621	14183	6.18	6.51	6.23	0.33	0.05	7.97	7.93333	-0.0366667	Fgfr2	fibroblast growth factor receptor 2
AF024638	14184	Fgfr3	0.739348	0.876965	0.923311	2.16769	0.756838	0.499463	11.3787	0.0034632	0.00948829	-5.40558	0.460721	0.82717	-9.94556	0.0228024	0.140608	14184	5.835	5.55333	6	-0.281667	0.165	6.39667	6.79	0.393333	Fgfr3	fibroblast growth factor receptor 3
AY493377	14186	Fgfr4	-6.27288	0.87388	0.923197	0.613367	0.734889	0.493403	1.00361	0.695398	0.377445	1.53243	0.726931	0.879128	20.5946	0.204135	0.3664	14186	4.36	4.29667	4.36667	-0.0633333	0.00666667	6.89667	6.98	0.0833333	Fgfr4	fibroblast growth factor receptor 4
BC005789	14187	Akr1b8	3.35995	0.695989	0.896674	3.47395	0.410312	0.367752	-10.2603	0.0577119	0.0709345	-3.83203	0.955485	0.90154	12.259	0.426361	0.497964	14187	6.52333	6.06667	6.38	-0.456667	-0.143333	6.83333	7.23667	0.403333	Akr1b8	aldo-keto reductase family 1, member B8
BC028893	14190	Fgl2	9.89787	0.00155582	0.369655	4.01308	0.325046	0.325817	1.34425	0.703235	0.380134	0.277205	0.815911	0.8905	-5.6672	0.335559	0.450476	14190	3.57333	3.53	3.46333	-0.0433333	-0.11	4.09333	3.82667	-0.266667	Fgl2	fibrinogen-like protein 2
BC057863	14191	Fgr	-10.8687	0.208901	0.797228	-11.152	0.0256748	0.0698834	1.12766	0.99318	0.462809	8.27168	0.844133	0.893715	4.592	0.911515	0.65894	14191	6.61	6.51667	6.65667	-0.0933333	0.0466667	6.84667	6.74333	-0.103333	Fgr	Gardner-Rasheed feline sarcoma viral (Fgr) oncogene homolog
BC006048	14194	Fh1	-1.04844	0.867546	0.921429	-5.65619	0.112287	0.177666	-11.0616	0.0805464	0.0891704	-8.25503	0.810883	0.889125	-2.47692	0.788474	0.626388	14194	8.20667	9.17667	7.95333	0.97	-0.253333	11.2667	11.2333	-0.0333333	Fh1	fumarate hydratase 1
BC012662	14198	Fhit	0.0899306	0.848374	0.921156	-9.14093	0.0364198	0.0876537	-4.75355	0.0174887	0.0304845	5.41247	0.227334	0.772593	-6.37127	0.18078	0.348572	14198	6.63333	7.19	6.89	0.556667	0.256667	8.93667	8.69	-0.246667	Fhit	fragile histidine triad gene
AF047699	14198	Fhit	2.81416	0.467509	0.873079	-0.183774	0.805821	0.516047	-11.5097	0.00181346	0.00598521	-7.11072	0.231568	0.773376	-11.4479	0.0565883	0.209689	14198	6.63333	7.19	6.89	0.556667	0.256667	8.93667	8.69	-0.246667	Fhit	fragile histidine triad gene
U41739	14199	Fhl1	-0.0246204	0.986925	0.925418	-2.18612	0.367406	0.34632	0.614696	0.995641	0.462948	0.676166	0.373242	0.805712	-3.46836	0.235858	0.390481	14199	5.68667	5.88333	5.37667	0.196667	-0.31	6.33667	6.23333	-0.103333	Fhl1	four and a half LIM domains 1
AF114380	14199	Fhl1	-4.64246	0.0770001	0.737985	-0.931709	0.451381	0.385623	-2.04126	0.081264	0.0896624	8.06011	0.588569	0.85002	-0.859849	0.355637	0.461515	14199	5.68667	5.88333	5.37667	0.196667	-0.31	6.33667	6.23333	-0.103333	Fhl1	four and a half LIM domains 1
U77039	14199	Fhl1	-6.61488	0.129276	0.78272	-1.54406	0.284919	0.303045	-2.07803	0.337099	0.237441	-3.96815	0.317454	0.791005	-3.33259	0.716548	0.605585	14199	5.68667	5.88333	5.37667	0.196667	-0.31	6.33667	6.23333	-0.103333	Fhl1	four and a half LIM domains 1
AF055889	14200	Fhl2	1.31873	0.754023	0.908139	-4.37408	0.168296	0.22789	-4.57963	0.129276	0.124139	-4.351	0.807456	0.889775	0.516429	0.514693	0.536026	14200	6.16	6.22	6.30333	0.06	0.143333	6.05	6.06667	0.0166667	Fhl2	four and a half LIM domains 2
BC021468	14200	Fhl2	9.46637	0.0399802	0.713872	-4.2655	0.462204	0.390736	-12.498	0.00133057	0.00477787	3.41742	0.944177	0.899808	-12.2888	0.117863	0.291147	14200	6.16	6.22	6.30333	0.06	0.143333	6.05	6.06667	0.0166667	Fhl2	four and a half LIM domains 2
AF114382	14201	Fhl3	-6.98376	0.489399	0.876031	-3.41158	0.682925	0.475458	-10.2655	0.186939	0.159106	12.1801	0.0426968	0.636071	-17.4907	0.148353	0.322286	14201	8.35	8.42333	8.57	0.0733333	0.22	8.2	8.32	0.12	Fhl3	four and a half LIM domains 3
AF053486	14202	Fhl4	0.491062	0.871611	0.922421	-4.18532	0.204884	0.252776	-1.07352	0.68487	0.374025	15.9033	0.000572877	0.350817	-3.94882	0.461588	0.512065	14202	9.28	9.43	9.195	0.15	-0.085	4.09333	4.24667	0.153333	Fhl4	four and a half LIM domains 4
AY157538	14204	Il4i1	0.192747	0.890582	0.92271	7.32842	0.098776	0.164613	12.2239	0.00326268	0.0090599	-9.46798	0.397233	0.811893	-12.8478	0.31475	0.43876
BC062809	14205	Figf	-3.21511	0.952084	0.922157	-6.93467	0.00458064	0.0210224	-11.3277	0.00662847	0.0152572	11.2336	0.0254674	0.585928	2.85827	0.674028	0.594047	14205	4.86333	4.88667	4.98333	0.0233333	0.12	5.24	5.005	-0.235	Figf	c-fos induced growth factor
BC009004	14208	Ppm1g	-3.423	0.647799	0.894682	-7.13067	0.189366	0.242497	1.68719	0.755193	0.397034	-2.41481	0.901894	0.8992	3.02486	0.528139	0.541752	14208	12.4367	11.79	12.3567	-0.646667	-0.08	9.11667	9.13	0.0133333	Ppm1g	protein phosphatase 1G (formerly 2C), magnesium-dependent, gamma isoform
U42385	14211	Smc2	3.98702	0.337099	0.84373	39.8219	6.86071e-09	1.27926e-06	46.5103	1.05591e-07	5.32379e-06	9.75493	0.00712931	0.573168	3.33142	0.378678	0.473745	14211	6.47	6.55333	6.43667	0.0833333	-0.0333333	4.89667	4.94667	0.05	Smc2	structural maintenance of chromosomes 2
BC118022	14218	Sh3pxd2a	-0.892554	0.81863	0.916977	-0.452465	0.555426	0.427939	-4.4105	0.2014	0.167054	17.5048	0.0375117	0.634343	9.55015	0.79327	0.626444	14218	6.09667	5.95667	6.22333	-0.14	0.126667	6.78	6.72667	-0.0533333	Sh3pxd2a	SH3 and PX domains 2A
BC006783	14219	Ctgf	0.782056	0.653692	0.896266	-0.416091	0.967467	0.560038	-6.5465	0.0375203	0.0525332	5.84763	0.61304	0.854987	6.83371	0.524612	0.540082	14219	4.86	4.69	4.78667	-0.17	-0.0733333	6.78667	5.62667	-1.16	Ctgf	connective tissue growth factor
BC051990	14221	Fjx1	-0.952849	0.672089	0.894838	-1.76453	0.591849	0.443183	-6.25682	0.0831598	0.0911483	-6.42708	0.923565	0.900011	-20.4097	0.00503234	0.0613966	14221	4.31	4.40333	4.45667	0.0933333	0.146667	4.28	4.26667	-0.0133333	Fjx1	four jointed box 1 (Drosophila)
AB241122	14225	Fkbp1a	-0.877302	0.982645	0.92473	-2.7757	0.547278	0.425943	-5.60931	0.576614	0.336912	-6.55086	0.109045	0.721495	2.10166	0.856149	0.647013	14225	11.4667	10.6967	11.3367	-0.77	-0.13	9.55	9.38	-0.17	Fkbp1a	FK506 binding protein 1a
AB241120	14225	Fkbp1a	0.719525	0.945875	0.92355	4.82876	0.066805	0.129298	-8.67137	0.0868426	0.0938273	-9.68994	0.248459	0.770259	-12.4686	0.0925454	0.265202	14225	11.4667	10.6967	11.3367	-0.77	-0.13	9.55	9.38	-0.17	Fkbp1a	FK506 binding protein 1a
AB107918	14226	Fkbp1b	3.22821	0.610395	0.891368	-5.29812	0.176324	0.233431	-12.7443	0.0128189	0.0246351	10.2041	0.231935	0.771913	-3.12131	0.543524	0.548395	14226	5.27	5.37	5.39333	0.1	0.123333	5.19	5.26667	0.0766667	Fkbp1b	FK506 binding protein 1b
BC003447	14228	Fkbp4	18.7383	0.150104	0.789424	74.6755	0.000152493	0.00169939	88.7675	1.4994e-05	0.000176215	-6.28689	0.45288	0.824824	149.863	0.000817622	0.018557	14228	11.3833	10.9	11.4067	-0.483333	0.0233333	10.0233	10.1133	0.09	Fkbp4	FK506 binding protein 4
BC015260	14229	Fkbp5	-10.6865	0.0615452	0.729672	-1.60575	0.396231	0.36069	-2.16435	0.962408	0.45516	-19.5279	0.378972	0.807962	-2.45973	0.370518	0.468996	14229	6.85	6.81333	6.79333	-0.0366667	-0.0566667	7.80333	7.57333	-0.23	Fkbp5	FK506 binding protein 5
BC029546	14230	Fkbp10	-10.8697	0.0826569	0.736385	7.16215	0.335559	0.33053	-25.9459	0.0136768	0.0257314	-29.7148	0.204135	0.766019	-2.84204	1	0.679399	14230	5.35333	5.64667	5.48667	0.293333	0.133333	4.89667	5	0.103333	Fkbp10	FK506 binding protein 10
AF040252	14231	Fkbp7	0.999647	0.735035	0.905746	-22.1812	2.27253e-05	0.000386669	-14.5252	0.00150202	0.00522954	7.28368	0.413978	0.81565	-6.57023	0.400766	0.484004	14231	7.16333	8.855	7.25667	1.69167	0.0933333	5.51333	5.61333	0.1	Fkbp7	FK506 binding protein 7
AF030635	14232	Fkbp8	-6.69835	0.264582	0.81207	7.2174	0.501542	0.407625	4.59563	0.493025	0.304601	4.67597	0.467943	0.82749	7.95639	0.201629	0.363868	14232	9.19667	8.54333	9.135	-0.653333	-0.0616667	10.7167	10.7433	0.0266667	Fkbp8	FK506 binding protein 8
BC007475	14233	Foxi1	-0.285181	0.726931	0.90343	-7.20714	0.0640434	0.126608	1.25191	0.824138	0.417101	-8.73251	0.907333	0.899419	-10.0344	0.679823	0.596188	14233	5.75667	6.16667	5.94667	0.41	0.19	5.775	5.71667	-0.0583333	Foxi1	forkhead box I1
BC006788	14235	Foxm1	5.29313	0.711526	0.902288	7.26176	0.420891	0.372909	19.6394	0.0374269	0.0524719	-12.0019	0.122469	0.717168	-5.21091	0.342164	0.453759	14235	9.00333	9.08667	9.16	0.0833333	0.156667	6.76	6.89667	0.136667	Foxm1	forkhead box M1
BC096604	14239	Foxs1	-6.26824	0.252588	0.811263	-5.03843	0.13189	0.196496	-0.790496	0.985036	0.460787	-2.61597	0.595138	0.852534	0.294294	0.965093	0.670397	14239	5.51	5.65667	5.75	0.146667	0.24	5.30333	5.08333	-0.22	Foxs1	forkhead box S1
BC115976	14240	Foxb2	-4.08049	0.476355	0.875394	-1.24208	0.529748	0.419705	4.70946	0.383553	0.258467	4.72855	0.00733728	0.570757	-14.0384	0.0784934	0.245406	14240	6.16	6.28	6.33	0.12	0.17	5.83667	5.775	-0.0616667	Foxb2	forkhead box B2
AF412811	14245	Lpin1	11.0159	0.121592	0.780461	5.7979	0.247601	0.281195	16.0179	0.028177	0.043059	18.4324	0.136399	0.723782	12.2353	0.231935	0.386414	14245	9.42667	9.67	9.31	0.243333	-0.116667	9.53333	9.49333	-0.04	Lpin1	lipin 1
AF180471	14245	Lpin1	-5.00014	0.133678	0.785794	-10.4303	0.00315067	0.0161524	-1.21642	0.673167	0.370745	-6.96151	0.940224	0.900304	1.18402	0.523867	0.539444	14245	9.42667	9.67	9.31	0.243333	-0.116667	9.53333	9.49333	-0.04	Lpin1	lipin 1
AF287264	14248	Flii	6.58198	0.353421	0.851525	3.6115	0.293797	0.307639	7.63294	0.16252	0.144508	-16.4625	0.202383	0.766339	2.59102	0.680022	0.595904	14248	6.01667	5.78667	6.01333	-0.23	-0.00333333	8.03	8.12	0.09	Flii	flightless I homolog (Drosophila)
BC070423	14252	Flot2	-1.53924	0.699439	0.898955	20.8182	2.36496e-05	0.000399389	22.7905	2.59141e-07	1.01275e-05	-12.7811	0.138665	0.725507	15.2174	0.0230571	0.141011	14252	7.91	7.55	7.79333	-0.36	-0.116667	8.58333	8.51333	-0.07	Flot2	flotillin 2
BC029674	14254	Flt1	-1.75509	0.742858	0.906176	8.35619	0.0915603	0.157838	8.83008	0.320424	0.229727	-2.87479	0.358305	0.801979	-9.41722	0.104887	0.279788	14254	4.82	5.16	4.89667	0.34	0.0766667	5.085	5.08	-0.005	Flt1	FMS-like tyrosine kinase 1
BC109003	14255	Flt3	-3.1156	0.492789	0.874028	-8.14108	0.121592	0.186944	-11.3287	0.0626494	0.0753543	-1.25165	0.768798	0.885484	-18.9959	0.0500362	0.201365	14255	6.50667	6.52667	6.45333	0.02	-0.0533333	6.25	6.19	-0.06	Flt3	FMS-like tyrosine kinase 3
L07296	14257	Flt4	2.87487	0.481244	0.873104	-3.36536	0.342117	0.333413	-20.3002	0.000135446	0.000870714	5.75399	0.544496	0.841833	-6.90316	0.0715917	0.234981	14257	5.66	5.78333	5.82333	0.123333	0.163333	6.72667	6.71	-0.0166667	Flt4	FMS-like tyrosine kinase 4
BC011229	14261	Fmo1	-5.57618	0.0335706	0.711037	-0.865198	0.55407	0.427477	-8.75677	0.0579908	0.0711411	-4.37165	0.827936	0.892122	13.8199	0.0378115	0.178773	14261	6.33	6.53667	6.39667	0.206667	0.0666667	10.63	10.3633	-0.266667	Fmo1	flavin containing monooxygenase 1
U87147	14262	Fmo3	2.86307	0.560554	0.887185	-2.86351	0.532399	0.420792	-1.89863	0.687594	0.375194	-4.50878	0.832385	0.891675	12.5989	0.0771913	0.243342	14262	5.14667	5.46	5.44333	0.313333	0.296667	5.4	5.04667	-0.353333	Fmo3	flavin containing monooxygenase 3
BC022991	14263	Fmo5	-4.90701	0.359021	0.851919	-5.16797	0.279687	0.299967	1.66876	0.385343	0.259413	-4.78777	0.908719	0.899555	8.61524	0.127694	0.301373	14263	3.9	4.05667	3.92333	0.156667	0.0233333	10.39	10.3433	-0.0466667	Fmo5	flavin containing monooxygenase 5
BC064779	14264	Fmod	6.33338	0.584781	0.889867	-10.6325	0.00214754	0.0123741	-0.696377	0.688638	0.375182	-13.9675	1	0.90677	1.68596	0.920205	0.661899	14264	4.55	4.69	4.65	0.14	0.1	4.65	4.60333	-0.0466667	Fmod	fibromodulin
AF461114	14265	Fmr1	-5.21302	0.040093	0.708587	-18.5319	4.19978e-05	0.00062519	-11.2392	0.00204326	0.00655616	-1.33317	0.71469	0.876589	-9.73641	0.148876	0.321803	14265	6.17667	6.34	6.22667	0.163333	0.05	6.54667	6.7	0.153333	Fmr1	fragile X mental retardation syndrome 1 homolog
BC051082	14268	Fn1	1.00909	0.996149	0.925787	-3.34481	0.190867	0.243488	-7.6752	0.0517587	0.0660975	-5.30384	0.308478	0.787524	-1.81084	0.448581	0.505553	14268	7.84333	8.14667	7.77333	0.303333	-0.07	12.64	12.6267	-0.0133333	Fn1	fibronectin 1
BC003867	14269	Fnbp1	-9.59167	0.112422	0.769377	10.7986	0.29688	0.309113	15.8322	0.273525	0.20677	-6.15724	0.790512	0.888242	3.84671	0.448413	0.505574	14269	4.73333	4.64	4.79	-0.0933333	0.0566667	5.36	5.24	-0.12	Fnbp1	formin binding protein 1
BC012711	14272	Fnta	-1.85356	0.459742	0.869989	6.42393	0.0598657	0.121619	4.74689	0.0617146	0.0746005	-7.29837	0.58157	0.849891	4.61317	0.389655	0.479129	14272	11.23	10.6867	11.0867	-0.543333	-0.143333	9.37333	9.385	0.0116667	Fnta	farnesyltransferase, CAAX box, alpha
AF096319	14275	Folr1	-0.571503	0.607084	0.889222	-1.53201	0.464513	0.39212	-12.1687	0.000109739	0.000746384	-7.51008	0.571839	0.847941	-3.72239	0.115334	0.289333	14275	5.25667	4.88667	5.28667	-0.37	0.03	4.8	4.73333	-0.0666667	Folr1	folate receptor 1 (adult)
BC029814	14281	Fos	-2.20585	0.821478	0.917239	-4.17449	0.423705	0.373919	-9.7605	0.0925546	0.0982173	-13.2375	0.558801	0.843515	-20.837	0.131628	0.30493	14281	7.52	6.81	6.61667	-0.71	-0.903333	9.37667	11.94	2.56333	Fos	FBJ osteosarcoma oncogene
BC052917	14283	Fosl1	-2.29526	0.587633	0.889613	-5.64529	0.111968	0.177379	11.8092	0.0820345	0.0902967	13.3951	0.286496	0.780563	-3.94568	0.379483	0.473573	14283	5.17	5.55	5.16667	0.38	-0.00333333	4.63667	4.76667	0.13	Fosl1	fos-like antigen 1
BC065131	14284	Fosl2	-2.64224	0.861286	0.920855	11.865	0.158146	0.219807	-4.41349	0.154222	0.13954	4.25937	0.798426	0.888361	-12.5902	0.00284537	0.0425759	14284	4.57	4.45333	4.54333	-0.116667	-0.0266667	4.81333	5.74333	0.93	Fosl2	fos-like antigen 2
BC005484	14287	Fpgs	-2.60822	0.78067	0.912734	-9.44846	0.085467	0.150989	-2.12581	0.768128	0.401391	18.3597	0.0665851	0.677187	6.77971	0.588844	0.561528	14287	7.87667	8.11	7.89333	0.233333	0.0166667	9.51667	9.61	0.0933333	Fpgs	folylpolyglutamyl synthetase
BC117066	14294	Fpr3	1.20045	0.856149	0.921246	0.611446	0.500085	0.407209	-12.345	0.00714152	0.0160456	3.1386	0.41257	0.815333	3.67013	0.959518	0.669884	14294	4.62	4.64333	4.71333	0.0233333	0.0933333	4.68	4.69667	0.0166667	Fpr3	formyl peptide receptor 3
U58974	14296	Frat1	0.62319	0.585712	0.89018	3.20507	0.599936	0.44533	-2.41207	0.877403	0.432718	-22.0471	0.393334	0.81066	-3.66536	0.298944	0.431509	14296	5.87	6.61333	6.01667	0.743333	0.146667	5.41	5.22667	-0.183333	Frat1	frequently rearranged in advanced T-cell lymphomas
BC058533	14297	Fxn	1.09932	0.956889	0.922866	-8.21133	0.468834	0.393691	-4.45904	0.381172	0.257308	5.96163	0.284462	0.780564	-17.5848	0.00860859	0.0844327	14297	5.15333	5.09333	5.19	-0.06	0.0366667	5.84333	6.19667	0.353333	Fxn	frataxin
AF020184	14299	Ncs1	-10.9456	0.0820596	0.736408	-1.24619	0.770474	0.50372	0.231544	0.78838	0.407406	16.9571	0.216072	0.765314	-17.2094	0.0906121	0.262763	14299	6.78	6.88	6.92667	0.1	0.146667	5.99333	6.07667	0.0833333	Ncs1	neuronal calcium sensor 1
BC007137	14302	Frk	5.54764	0.308524	0.829653	-1.16458	0.511661	0.410901	-15.4341	0.000212492	0.00121013	1.31678	0.623919	0.857855	3.18112	0.921884	0.662291	14302	3.19	3.285	3.23	0.095	0.04	3.57667	3.65333	0.0766667	Frk	fyn-related kinase
BC061159	14308	Fshb	3.46753	0.624029	0.892911	-1.04722	0.476538	0.397631	-8.72247	0.0327083	0.0478502	13.5163	0.00394486	0.551166	-5.2448	0.0760848	0.24183	14308	3.9	4.21	4.02	0.31	0.12	4.02667	4.04333	0.0166667	Fshb	follicle stimulating hormone beta
AF095642	14309	Fshr	3.67031	0.426545	0.868832	-6.84001	0.160729	0.221829	3.07814	0.635858	0.357978	-8.2303	0.135709	0.724932	3.26874	0.635858	0.580658	14309	6.29667	6.53333	6.51667	0.236667	0.22	6.32667	6.22	-0.106667	Fshr	follicle stimulating hormone receptor
BC099676	14311	Cidec	-10.1968	0.0787985	0.737468	1.50834	0.549596	0.426829	-10.4502	0.00792498	0.0173596	19.357	0.295035	0.784228	8.12537	0.70842	0.603104	14311	3.57	3.61333	3.84667	0.0433333	0.276667	3.81667	3.78333	-0.0333333	Cidec	cell death-inducing DFFA-like effector c
AB212273	14312	Brd2	2.26454	0.72458	0.902755	-27.2597	0.00185082	0.0110443	-7.87357	0.123634	0.120103	11.0979	0.128413	0.723702	15.6339	0.0332917	0.169254	14312	10.7467	10.3533	10.4967	-0.393333	-0.25	8.94667	9.65667	0.71	Brd2	bromodomain containing 2
BC028921	14314	Fstl1	-6.89788	0.0769026	0.737771	0.0455154	0.857019	0.531575	-4.51644	0.385343	0.259307	-9.01967	0.112111	0.723648	19.3495	0.0980679	0.271416	14314	4.50667	4.41333	4.46333	-0.0933333	-0.0433333	4.44	4.33333	-0.106667	Fstl1	follistatin-like 1
BC010813	14317	Ftcd	-10.6643	0.0290002	0.719192	-3.36098	0.53821	0.423128	-2.96747	0.327898	0.232938	-1.92877	0.627011	0.856745	0.7775	0.932874	0.664925	14317	5.50333	5.63	5.70667	0.126667	0.203333	11.6333	11.7867	0.153333	Ftcd	formiminotransferase cyclodeaminase
BC012314	14319	Fth1	-3.75306	0.807455	0.91779	5.60257	0.215977	0.260665	11.2922	0.0829019	0.090933	3.37643	0.56747	0.845689	4.6854	0.858648	0.647497	14319	11.4033	11.1933	11.2233	-0.21	-0.18	12.8733	12.8967	0.0233333	Fth1	ferritin heavy chain 1
BC008130	14339	Aktip	-0.717726	0.749845	0.909166	1.16208	0.759346	0.500296	1.35673	0.569413	0.333602	2.26568	0.711894	0.876035	-1.61845	0.807369	0.631942	14339	4.5	4.56333	4.37333	0.0633333	-0.126667	4.97333	4.95667	-0.0166667	Aktip	thymoma viral proto-oncogene 1 interacting protein
AF064792	14344	Fut2	-5.07329	0.290466	0.818915	-3.37113	0.456408	0.387739	-11.8478	0.107469	0.109039	-5.98556	0.54809	0.843538	-2.19045	0.791568	0.625946	14344	5.67	5.91333	5.87333	0.243333	0.203333	5.70333	5.78333	0.08	Fut2	fucosyltransferase 2
BC104732	14347	Fut7	-2.72739	0.189801	0.79532	1.89494	0.674074	0.472479	-0.242125	0.975878	0.458347	3.53481	0.777082	0.88725	-5.80768	0.258583	0.403173	14347	5.75	5.50667	5.57	-0.243333	-0.18	5.57333	5.44667	-0.126667	Fut7	fucosyltransferase 7
BC116874	14348	Fut9	4.68154	0.657359	0.896745	-6.65672	0.236875	0.275412	-9.08655	0.0161286	0.0286477	8.97233	0.510138	0.834337	4.13079	0.882458	0.652651	14348	3.42	3.50667	3.42	0.0866667	0	3.42	3.45	0.03	Fut9	fucosyltransferase 9
AB015426	14348	Fut9	-0.289132	0.945419	0.924238	-10.7218	1.25496e-05	0.000250256	-14.3762	5.2972e-06	8.28963e-05	10.1693	0.00743231	0.57504	-0.0601857	0.384598	0.476982	14348	3.42	3.50667	3.42	0.0866667	0	3.42	3.45	0.03	Fut9	fucosyltransferase 9
AF150103	14356	Fxc1	3.82869	0.445793	0.8687	5.48055	0.196948	0.248407	-2.60218	0.247583	0.192966	12.8882	0.240797	0.774452	0.695657	0.886736	0.654024	14356	7.59	7.22667	7.52	-0.363333	-0.07	8.23333	8.14333	-0.09	Fxc1	fractured callus expressed transcript 1
AB015422	14357	Dtx1	-6.05738	0.357508	0.851207	-1.89891	0.470799	0.39459	8.11919	0.103868	0.106387	-16.0175	0.147804	0.732449	-11.5188	0.400602	0.48405	14357	7.42	7.73667	7.31	0.316667	-0.11	6.77333	6.98333	0.21	Dtx1	deltex 1 homolog (Drosophila)
U38252	14357	Dtx1	-7.69905	0.0378115	0.701952	4.11151	0.903889	0.544713	6.32543	0.491281	0.304453	4.69727	0.620549	0.856536	-15.8482	0.150741	0.322864	14357	7.42	7.73667	7.31	0.316667	-0.11	6.77333	6.98333	0.21	Dtx1	deltex 1 homolog (Drosophila)
BC019139	14359	Fxr1	4.02612	0.205887	0.798237	-13.5342	0.00446279	0.0206809	14.8688	0.0066534	0.015267	-10.1785	0.274846	0.777755	-12.4964	0.325186	0.443999	14359	11.11	10.8433	11.02	-0.266667	-0.09	7.24667	7.17333	-0.0733333	Fxr1	fragile X mental retardation gene 1, autosomal homolog
BC092217	14360	Fyn	-5.71458	0.455202	0.868144	-5.50893	0.428343	0.37583	-8.88083	0.0456156	0.0603445	19.8379	0.0788237	0.69083	7.064	0.581874	0.55925	14360	5.78333	5.4	5.285	-0.383333	-0.498333	6.62333	6.55	-0.0733333	Fyn	Fyn proto-oncogene
BC032149	14360	Fyn	-5.02785	0.472025	0.872441	-3.94295	0.367798	0.346491	-9.23737	0.225663	0.180961	0.194264	0.608752	0.854473	-16.9405	0.0135655	0.106199	14360	5.78333	5.4	5.285	-0.383333	-0.498333	6.62333	6.55	-0.0733333	Fyn	Fyn proto-oncogene
AF054623	14362	Fzd1	5.0109	0.578851	0.887999	-4.05581	0.592127	0.443171	-5.03775	0.204296	0.168472	6.18609	0.746404	0.88113	-15.6532	0.0451714	0.193884	14362	4.78667	4.87333	4.97667	0.0866667	0.19	5.49	5.38	-0.11	Fzd1	frizzled homolog 1 (Drosophila)
U43205	14365	Fzd3	0.768928	0.706333	0.900783	7.15812	0.0402295	0.0939232	5.10859	0.252495	0.195597	9.87107	0.105495	0.718486	0.67853	0.635165	0.580515	14365	5.16667	5.23	5.18	0.0633333	0.0133333	4.89	4.92	0.03	Fzd3	frizzled homolog 3 (Drosophila)
BC015256	14366	Fzd4	2.14222	0.59736	0.889708	-5.77903	0.0671767	0.129698	-8.28072	0.0125852	0.0242586	5.82557	0.0974267	0.709902	1.24691	0.622879	0.57611	14366	4.14667	4.17333	4.25	0.0266667	0.103333	5.17	4.87333	-0.296667	Fzd4	frizzled homolog 4 (Drosophila)
AB052910	14367	Fzd5	-5.31705	0.243203	0.806075	-4.33845	0.498488	0.406843	-5.67892	0.916351	0.442935	-9.03194	0.599473	0.853266	0.214447	0.665889	0.591482	14367	4.39667	4.33333	4.44	-0.0633333	0.0433333	4.8	4.70333	-0.0966667	Fzd5	frizzled homolog 5 (Drosophila)
BC026150	14368	Fzd6	2.30443	0.426545	0.868892	14.497	0.00292995	0.0153604	10.2173	0.0846635	0.0923033	5.27267	0.661559	0.864589	-7.71536	0.155464	0.327526	14368	4.95667	4.74667	5.15	-0.21	0.193333	4.94667	4.81667	-0.13	Fzd6	frizzled homolog 6 (Drosophila)
BC063077	14369	Fzd7	-2.81594	0.700747	0.898951	-2.90663	0.363231	0.344269	-5.7423	0.212518	0.173394	-1.45563	0.707706	0.875523	-3.57303	0.11105	0.284363	14369	4.98333	4.99667	5.16	0.0133333	0.176667	6.04	5.85667	-0.183333	Fzd7	frizzled homolog 7 (Drosophila)
BC117038	14373	G0s2	6.27091	0.12478	0.782848	1.13249	0.596195	0.444597	-7.97548	0.467509	0.294578	-4.88114	0.153937	0.739788	-6.3761	0.960788	0.670576	14373	4.40667	4.64	4.61	0.233333	0.203333	8.48	9.13667	0.656667	G0s2	G0/G1 switch gene 2
AB010282	14375	Xrcc6	1.63873	0.449366	0.866211	-8.26526	0.218094	0.262468	14.5979	0.222804	0.1793	8.03884	0.472165	0.826476	13.4763	0.100128	0.273856	14375	6.855	7.34	6.84667	0.485	-0.00833333	6.74	7.09	0.35	Xrcc6	X-ray repair complementing defective repair in Chinese hamster cells 6
BC039214	14376	Ganab	5.29965	0.280385	0.8145	2.93311	0.88787	0.540425	14.2788	0.139668	0.130761	2.4787	0.734018	0.880558	14.8867	0.0565257	0.209637	14376	7.02667	7.11333	6.88333	0.0866667	-0.143333	8.69333	8.70333	0.01	Ganab	alpha glucosidase 2 alpha neutral subunit
BC013448	14377	G6pc	2.53814	0.279695	0.814746	-4.95578	0.416226	0.37061	-3.253	0.740981	0.392453	5.16934	0.893396	0.896879	-2.35656	0.585775	0.560606	14377	5.11	5.39	5.13333	0.28	0.0233333	10.47	11.2933	0.823333	G6pc	glucose-6-phosphatase, catalytic
BC111905	14378	G6pc2	2.60732	0.360946	0.852572	-4.238	0.141352	0.205103	-12.0807	0.000847558	0.00343128	7.38595	0.127857	0.722267	4.17543	0.521238	0.538559	14378	3.5	3.56	3.56	0.06	0.06	3.45333	3.59	0.136667	G6pc2	glucose-6-phosphatase, catalytic, 2
BC120827	14380	G6pd2	9.56668	0.141632	0.789992	-9.92652	0.0573197	0.118321	-9.70476	0.0343085	0.0494758	-7.14481	0.583209	0.85043	4.50601	0.937521	0.665122	14380	6.08667	6.76	5.96333	0.673333	-0.123333	3.62	3.8	0.18	G6pd2	glucose-6-phosphate dehydrogenase 2
BC075663	14381	G6pdx	-3.01437	0.690031	0.896169	3.68709	0.372452	0.348823	-3.50572	0.179771	0.155078	5.48139	0.867546	0.894292	9.6371	0.420891	0.494355	14381	6.98667	7.54333	7.02	0.556667	0.0333333	7.16	7.23	0.07	G6pdx	glucose-6-phosphate dehydrogenase X-linked
AF080469	14385	Slc37a4	10.5467	0.595212	0.890245	-10.5101	0.699202	0.481618	-7.39632	0.735289	0.390573	5.73767	0.0612595	0.662592	1.22997	0.762748	0.61955	14385	6.37	6.67667	6.54	0.306667	0.17	11.2967	11.52	0.223333	Slc37a4	solute carrier family 37 (glucose-6-phosphate transporter), member 4
BC010210	14387	Gaa	-1.37434	0.550506	0.883528	-3.48174	0.582408	0.43873	12.7359	0.0615452	0.074481	-13.0601	0.0708066	0.681585	-3.4998	0.615148	0.572119	14387	6.86667	6.49667	6.88	-0.37	0.0133333	8.32	8.35667	0.0366667	Gaa	glucosidase, alpha, acid
BC007483	14388	Gab1	-2.43436	0.636227	0.892677	-2.74652	0.512856	0.411094	4.60252	0.555455	0.328381	-3.41931	0.790512	0.887965	-4.34416	0.388836	0.478884	14388	6.91	6.64667	6.91	-0.263333	0	7.06333	7.07	0.00666667	Gab1	growth factor receptor bound protein 2-associated protein 1
AB018414	14389	Gab2	-1.41088	0.498488	0.877007	-4.36339	0.916351	0.547299	2.00983	0.743845	0.393519	4.57012	0.288241	0.779562	0.34935	0.726259	0.607402	14389	6.92	6.69667	6.95667	-0.223333	0.0366667	6.08	6.22	0.14	Gab2	growth factor receptor bound protein 2-associated protein 2
BC013562	14390	Gabpa	-0.520453	0.858196	0.921195	26.5901	9.34559e-09	1.6253e-06	37.8002	2.66339e-09	4.14163e-07	4.4669	0.211046	0.769189	26.4782	0.000143788	0.00535658	14390	6.4	6.07667	6.39667	-0.323333	-0.00333333	6.56333	6.88667	0.323333	Gabpa	GA repeat binding protein, alpha
AY282801	14391	Gabpb1	4.84078	0.224715	0.797174	-7.84263	0.0491078	0.106781	1.88341	0.727183	0.388011	4.54139	0.402424	0.814234	11.4598	0.121381	0.294913	14391	6.65	6.08	6.39333	-0.57	-0.256667	6.13333	6.16	0.0266667	Gabpb1	GA repeat binding protein, beta 1
M86566	14394	Gabra1	2.00991	0.635814	0.893118	-6.75487	0.0154167	0.0495713	-5.23459	0.048132	0.0626523	6.03394	0.113056	0.720382	-3.32289	0.282547	0.420887	14394	4.79	4.48667	4.86667	-0.303333	0.0766667	4.02333	4.01	-0.0133333	Gabra1	gamma-aminobutyric acid (GABA) A receptor, subunit alpha 1
BC115727	14395	Gabra2	4.06521	0.506175	0.876299	-0.190961	0.763774	0.502683	-9.2226	0.0154167	0.0278146	-1.86593	0.848333	0.894346	-6.69173	0.169087	0.337938	14395	3.68	3.92	3.83333	0.24	0.153333	3.57667	3.59333	0.0166667	Gabra2	gamma-aminobutyric acid (GABA) A receptor, subunit alpha 2
BC119317	14396	Gabra3	-5.31628	0.0762886	0.736919	-3.73609	0.464361	0.392064	-1.30822	0.377481	0.255635	10.4276	0.0125327	0.532024	-4.80856	0.734277	0.609226	14396	5.35667	5.42667	5.41667	0.07	0.06	5.61	5.68333	0.0733333	Gabra3	gamma-aminobutyric acid (GABA) A receptor, subunit alpha 3
BC094603	14397	Gabra4	-0.783376	0.496306	0.87416	-13.7338	0.00146627	0.00927928	-11.7185	0.00134037	0.00480021	-0.567471	0.943182	0.899396	-13.3159	0.0186757	0.126536	14397	3.37667	3.42	3.46	0.0433333	0.0833333	3.39333	3.35333	-0.04	Gabra4	gamma-aminobutyric acid (GABA) A receptor, subunit alpha 4
AF256197	14399	Gabra6	-3.74713	0.187498	0.79666	-6.07104	0.0461048	0.102343	-6.81616	0.0255379	0.0401473	6.41651	0.119529	0.723354	4.645	0.417535	0.49226	14399	3.98667	4.03	4.13667	0.0433333	0.15	3.86667	3.90333	0.0366667	Gabra6	gamma-aminobutyric acid (GABA) A receptor, subunit alpha 6
U14419	14401	Gabrb2	-2.9709	0.785752	0.913961	-6.91792	0.0365924	0.0879988	-4.49703	0.000968709	0.00378784	-3.46027	0.985043	0.902879	-6.35119	0.334311	0.44961	14401	3.79333	3.9	3.84	0.106667	0.0466667	3.84	3.82333	-0.0166667	Gabrb2	gamma-aminobutyric acid (GABA) A receptor, subunit beta 2
U14420	14402	Gabrb3	2.10632	0.48371	0.874402	-9.11713	0.0152215	0.0490746	4.98202	0.251332	0.195126	-1.74713	0.48371	0.827806	-18.2732	0.119312	0.292551	14402	4.23333	4.43	4.26667	0.196667	0.0333333	4.14667	4.22	0.0733333	Gabrb3	gamma-aminobutyric acid (GABA) A receptor, subunit beta 3
AF326546	14403	Gabrd	4.4128	0.500085	0.876051	-1.20576	0.320512	0.323423	-4.61323	0.126019	0.121788	18.644	0.890421	0.898216	-15.6545	0.118998	0.292013	14403	4.48	4.39667	4.62	-0.0833333	0.14	4.45	4.36667	-0.0833333	Gabrd	gamma-aminobutyric acid (GABA) A receptor, subunit delta
AF189263	14404	Gabre	-2.19317	0.722361	0.903045	-0.0319716	0.700748	0.481821	-6.8425	0.0163894	0.0290063	-2.97906	0.586555	0.849029	-4.05103	0.528139	0.541521	14404	4.84667	4.97	4.94333	0.123333	0.0966667	4.85333	4.97667	0.123333	Gabre	gamma-aminobutyric acid (GABA) A receptor, subunit epsilon
BC099939	14405	Gabrg1	-0.537916	0.604145	0.887388	-6.8237	0.112565	0.177905	-11.689	0.00384329	0.0103116	-2.34839	0.887558	0.897814	-14.143	0.0326274	0.16674	14405	3.32	3.53333	3.47	0.213333	0.15	3.38667	3.31333	-0.0733333	Gabrg1	gamma-aminobutyric acid (GABA) A receptor, subunit gamma 1
AF233775	14406	Gabrg2	0.641335	0.56747	0.883046	-7.21609	0.260667	0.288674	-17.9268	2.26721e-05	0.000233562	5.23415	0.215977	0.765918	-17.1666	0.0110786	0.0956351	14406	3.50333	3.6	3.62	0.0966667	0.116667	3.61333	3.63	0.0166667	Gabrg2	gamma-aminobutyric acid (GABA) A receptor, subunit gamma 2
AF024621	14409	Gabrr2	-4.27971	0.112111	0.769031	12.0423	0.0493567	0.107232	-8.24235	0.158952	0.142114	4.8478	0.533674	0.839487	15.7165	0.588844	0.561454	14409	4.87	4.96667	4.76333	0.0966667	-0.106667	4.4	4.58667	0.186667	Gabrr2	gamma-aminobutyric acid (GABA) C receptor, subunit rho 2
BC019211	14411	Slc6a12	-3.76875	0.508295	0.878575	-3.9665	0.932618	0.551749	-3.4676	0.540697	0.322847	-10.0292	0.434883	0.818567	-7.0437	0.514693	0.535897	14411	5.44667	5.58333	5.44	0.136667	-0.00666667	8.925	8.78	-0.145	Slc6a12	solute carrier family 6 (neurotransmitter transporter, betaine/GABA), member 12
BC023117	14412	Slc6a13	-3.01818	0.873394	0.92318	-6.17529	0.0155909	0.0498038	-4.65155	0.00168884	0.00570256	-3.7663	0.917877	0.898912	-0.764138	0.880784	0.65253	14412	5.415	5.87667	5.66	0.461667	0.245	10.9767	10.94	-0.0366667	Slc6a13	solute carrier family 6 (neurotransmitter transporter, GABA), member 13
AF326547	14415	Gad1	-2.6488	0.779606	0.913775	4.56104	0.324197	0.325363	-4.62555	0.526831	0.317662	-4.59979	0.907464	0.899364	-9.56619	0.276069	0.416929	14415	3.75	3.8	3.81	0.05	0.06	3.57333	3.85	0.276667	Gad1	glutamic acid decarboxylase 1
AF326549	14417	Gad2	-0.839428	0.766426	0.911747	-2.44127	0.578649	0.437629	-5.86122	0.062306	0.0751063	-3.81542	0.714414	0.876737	-1.01362	0.257532	0.403603	14417	4.23	4.34	4.44	0.11	0.21	4.10667	4.08333	-0.0233333	Gad2	glutamic acid decarboxylase 2
BC044055	14419	Gal	-6.12199	0.294924	0.820182	5.8882	0.140987	0.204869	2.72247	0.660499	0.366377	-10.9115	0.496152	0.829325	-7.52439	0.336803	0.45136	14419	5.69667	5.53333	5.81	-0.163333	0.113333	5.42667	5.73333	0.306667	Gal	galanin
BC086671	14420	Galc	-3.4135	0.155916	0.789411	-5.86066	0.06481	0.12722	5.25162	0.572966	0.335258	4.38074	0.555455	0.841332	2.62459	0.599713	0.565973	14420	5.92667	6.10333	5.91667	0.176667	-0.01	5.20333	5.42333	0.22	Galc	galactosylceramidase
BC022180	14421	B4galnt1	-1.23219	0.912294	0.922496	-4.98245	0.0883766	0.154067	-4.44741	0.496306	0.305861	-2.74089	0.448413	0.824198	-5.19587	0.388836	0.47872	14421	6.27667	5.72	6.2	-0.556667	-0.0766667	4.69333	4.845	0.151667	B4galnt1	beta-1,4-N-acetyl-galactosaminyl transferase 1
L30104	14422	B4galnt2	-5.3063	0.194351	0.797595	-11.9076	0.00597528	0.0250519	-15.3351	0.595911	0.343956	0.0173933	0.264251	0.775213	9.44689	0.790898	0.626081	14422	5.13667	5.01333	5.27	-0.123333	0.133333	5.08	5.11	0.03	B4galnt2	beta-1,4-N-acetyl-galactosaminyl transferase 2
BC056215	14423	Galnt1	-7.69241	0.0644116	0.734682	-11.2269	0.0227177	0.0645751	3.72834	0.50283	0.308517	2.88784	0.610589	0.855507	-2.38212	0.50283	0.530395	14423	5.75	5.39333	5.53	-0.356667	-0.22	8.01333	7.85667	-0.156667	Galnt1	UDP-N-acetyl-alpha-D-galactosamine:polypeptide N-acetylgalactosaminyltransferase 1
BC090962	14423	Galnt1	1.86967	0.791013	0.912442	7.02117	0.00355739	0.0175509	-1.94645	0.870978	0.430858	5.19341	0.109926	0.720209	7.08991	0.044554	0.192844	14423	5.75	5.39333	5.53	-0.356667	-0.22	8.01333	7.85667	-0.156667	Galnt1	UDP-N-acetyl-alpha-D-galactosamine:polypeptide N-acetylgalactosaminyltransferase 1
BC043331	14425	Galnt3	-5.17408	0.127551	0.782893	-5.10055	0.319871	0.323335	1.52992	0.546387	0.324918	-1.88934	0.611493	0.855317	-6.01013	0.271095	0.412793	14425	7.96667	8.30667	7.99	0.34	0.0233333	5.61667	5.47333	-0.143333	Galnt3	UDP-N-acetyl-alpha-D-galactosamine:polypeptide N-acetylgalactosaminyltransferase 3
BC057882	14426	Galnt4	-4.85005	0.105495	0.75788	0.0976048	0.199191	0.249462	16.2417	0.576708	0.336887	3.98514	0.476648	0.828378	12.2176	0.0763473	0.242165	14426	4.42667	4.66667	4.57667	0.24	0.15	5.37333	5.47	0.0966667	Galnt4	UDP-N-acetyl-alpha-D-galactosamine:polypeptide N-acetylgalactosaminyltransferase 4
BC004619	14430	Galt	0.815062	0.377277	0.859849	-3.22428	0.921464	0.549264	-16.3405	0.0734619	0.083847	-1.69816	0.740778	0.879866	9.63503	0.764062	0.620407	14430	6.47333	6.38667	6.60667	-0.0866667	0.133333	8.66333	8.63333	-0.03	Galt	galactose-1-phosphate uridyl transferase
AF015887	14431	Gamt	-0.868111	0.521238	0.879985	-4.65161	0.256855	0.286223	14.6593	0.0214421	0.0353563	-6.16855	0.555455	0.841376	-20.8968	0.00973246	0.0896753	14431	6.435	6.54333	6.57333	0.108333	0.138333	10.3667	10.4867	0.12	Gamt	guanidinoacetate methyltransferase
BC028288	14432	Gap43	1.03946	0.377481	0.859715	-2.09708	0.40243	0.363461	-11.2882	0.00425178	0.011111	-15.2006	0.0409346	0.637194	-6.84148	0.40243	0.485201	14432	4.15667	4.29	4.16333	0.133333	0.00666667	4.235	4.3	0.065	Gap43	growth associated protein 43
BC092267	14433	Gapdh	-6.98884	0.342651	0.844569	8.21837	0.150614	0.213456	-2.41374	0.665302	0.368226	-10.3295	0.171441	0.741118	0.767431	0.241109	0.392942
BC085274	14433	Gapdh	0.117776	0.881087	0.924183	-2.03155	0.600577	0.445258	-6.04822	0.261889	0.200842	-8.56941	0.694558	0.872761	-10.6177	0.166444	0.336075
BC082592	14433	Gapdh	-3.75011	0.38186	0.860838	-1.35833	0.459336	0.389257	-12.1756	0.109386	0.110468	3.17566	0.882352	0.897913	-6.51469	0.427339	0.498084
BC083149	14433	Gapdh	11.3263	0.0516517	0.725336	-5.8303	0.791568	0.511155	-27.0379	0.211555	0.17279	1.22796	0.682962	0.870042	15.5014	0.665414	0.59128
BC083079	14433	Gapdh	-21.4761	0.00245179	0.419967	13.7657	0.432245	0.377568	-88.8751	0.0260696	0.0406844	-13.3032	1	0.906484	114.996	0.477357	0.519739
BC085315	14433	Gapdh LOC380687	-11.5021	0.336552	0.843365	12.1101	1	0.569071	-95.6329	0.00493993	0.012325	-50.27	0.0173844	0.560307	107.488	0.0116483	0.0982753
M60978	14447	Gapdhs	-5.95331	0.458381	0.870881	-13.9941	0.220972	0.264348	-83.7855	0.357472	0.246814	12.6995	0.585775	0.849781	29.42	0.0913134	0.263841	14447	12.0867	11.38	12.1433	-0.706667	0.0566667	6.35	6.14333	-0.206667	Gapdhs	glyceraldehyde-3-phosphate dehydrogenase, spermatogenic
BC070465	14450	Gart	-0.639736	0.994126	0.925309	-1.949	0.560859	0.430475	8.46529	0.110161	0.110903	-3.99912	0.842448	0.892818	16.5585	0.00175593	0.0314595	14450	6.91	6.52333	6.83	-0.386667	-0.08	7.43333	7.45	0.0166667	Gart	phosphoribosylglycinamide formyltransferase
BC058628	14451	Gas1	4.19821	0.315247	0.828599	1.26658	0.922577	0.548771	3.46574	0.360946	0.247903	1.63067	0.546799	0.842723	6.85487	0.251458	0.400121	14451	5.75333	5.98333	5.97667	0.23	0.223333	6.81667	7.08	0.263333	Gas1	growth arrest specific 1
BC013456	14453	Gas2	-2.39499	0.448581	0.865377	12.9816	0.00328824	0.016636	15.1305	0.0016227	0.00552343	-4.35759	0.702977	0.874786	-4.14223	0.116728	0.290166	14453	4.24333	3.75667	4.02333	-0.486667	-0.22	8.2	8.07667	-0.123333	Gas2	growth arrest specific 2
BC053446	14453	Gas2	2.85138	0.107195	0.758447	-2.09026	0.468834	0.393727	-0.176825	0.939673	0.449662	-14.1547	0.956889	0.901947	4.06	0.495789	0.527318	14453	4.24333	3.75667	4.02333	-0.486667	-0.22	8.2	8.07667	-0.123333	Gas2	growth arrest specific 2
BC004622	14455	Gas5	0.706343	0.708863	0.900578	28.0962	7.26424e-07	2.81342e-05	42.2673	6.5879e-09	7.91228e-07	-1.08038	0.702098	0.874637	21.4697	0.00130562	0.0258101	14455	5.50667	5.32333	5.54667	-0.183333	0.04	6.65333	6.07667	-0.576667	Gas5	growth arrest specific 5
BC005444	14456	Gas6	-1.35777	0.736433	0.906067	9.42042	0.00447979	0.0207331	6.78235	0.454486	0.28896	-5.81961	0.512814	0.834588	-4.59619	0.694558	0.599068	14456	6.56667	5.90667	5.855	-0.66	-0.711667	8.30333	8.69667	0.393333	Gas6	growth arrest specific 6
BC120528	14457	Gas7	-2.11437	0.480514	0.873771	-5.5501	0.170139	0.229407	-11.5082	0.0159361	0.0284564	0.037978	0.680686	0.870572	-4.82044	0.695109	0.599281	14457	5.1	5.12333	5.19333	0.0233333	0.0933333	4.85	4.84667	-0.00333333	Gas7	growth arrest specific 7
AF133184	14457	Gas7	6.47378	0.384088	0.860594	-3.07945	0.342129	0.333299	-12.417	0.00734473	0.016385	-7.75851	0.373314	0.805687	0.0386317	0.932618	0.665291	14457	5.1	5.12333	5.19333	0.0233333	0.0933333	4.85	4.84667	-0.00333333	Gas7	growth arrest specific 7
BC064791	14459	Gast	6.25594	0.0248361	0.698203	5.29539	0.743227	0.495598	-5.99638	0.385343	0.259366	-1.25344	0.112111	0.723973	2.80112	0.0101252	0.0914605	14459	5.09667	5.12333	5.35	0.0266667	0.253333	5.04	5.23667	0.196667	Gast	gastrin
BC052653	14460	Gata1	0.225433	0.655193	0.896447	0.620275	0.856042	0.531425	2.37049	0.548463	0.325786	0.241505	0.812475	0.889989	-4.58892	0.379312	0.473689	14460	7.14667	7.29667	7.19333	0.15	0.0466667	6.87	7.04	0.17	Gata1	GATA binding protein 1
AB000096	14461	Gata2	-1.8127	0.792453	0.912746	-0.00696255	0.704628	0.483422	1.04696	0.840941	0.422249	0.318089	0.724596	0.87815	-17.1014	0.000161315	0.00578029	14461	7.76667	8.355	7.67333	0.588333	-0.0933333	6.67	6.86333	0.193333	Gata2	GATA binding protein 2
BC062915	14462	Gata3	-0.732804	0.651243	0.894657	-2.08894	0.324197	0.325399	-3.09159	0.268548	0.204	4.50686	0.521223	0.83701	-31.6341	0.180607	0.348518	14462	3.73	4.06	3.60667	0.33	-0.123333	3.5	3.48333	-0.0166667	Gata3	GATA binding protein 3
AB075549	14463	Gata4	1.93795	0.874238	0.923145	1.40185	0.935015	0.551615	-7.40995	0.0736124	0.0839539	5.27029	0.210631	0.768553	-10.328	0.0669244	0.22619	14463	5.455	5.52	5.52333	0.065	0.0683333	6.39667	6.55	0.153333	Gata4	GATA binding protein 4
BC105653	14464	Gata5	11.1841	0.933227	0.923474	-6.50533	0.788612	0.510832	-0.278152	0.906623	0.440423	-7.43586	0.343753	0.800147	-8.48596	0.0470649	0.197003	14464	4.67333	4.67	4.81667	-0.00333333	0.143333	4.69667	4.8	0.103333	Gata5	GATA binding protein 5
AF179425	14465	Gata6	3.53717	0.290408	0.819221	2.03685	0.49226	0.403856	1.31751	0.576191	0.336798	-3.36718	0.602626	0.852107	8.05591	0.0839925	0.254248	14465	6.71	7.34	6.78	0.63	0.07	6.58667	6.94	0.353333	Gata6	GATA binding protein 6
BC006663	14466	Gba	-0.282904	0.648048	0.894649	0.0251668	0.700682	0.482123	2.18727	0.414014	0.271767	-23.9578	0.516548	0.835892	6.93424	0.754794	0.615937	14466	6.18333	6.2	6.36	0.0166667	0.176667	8.28	8.39667	0.116667	Gba	glucosidase, beta, acid
BC055893	14467	Gbas	-5.22457	0.304372	0.828165	13.8301	0.156682	0.218815	8.79058	0.482209	0.30047	0.660783	0.991374	0.903931	37.9153	0.265453	0.4082	14467	4.72333	4.2	4.54667	-0.523333	-0.176667	5.58667	5.21	-0.376667	Gbas	glioblastoma amplified sequence
AF077007	14469	Gbp2	0.338218	0.837197	0.920144	-5.63097	0.160729	0.221981	5.84051	0.0357755	0.0508077	0.485441	0.416226	0.816391	-2.99724	0.781817	0.62436	14469	3.92667	4.16	4.04667	0.233333	0.12	4.97333	4.46	-0.513333	Gbp2	guanylate binding protein 2
AF120162	14470	Rabac1	-1.60895	0.814086	0.917083	-10.1112	0.239678	0.276767	12.1511	0.890892	0.436311	-8.70591	0.652191	0.863441	-6.28573	0.298983	0.431248	14470	9.18333	8.40667	9.09333	-0.776667	-0.09	9.57667	9.45667	-0.12	Rabac1	Rab acceptor 1 (prenylated)
BC116965	14472	Gbx2	-0.84513	0.466881	0.873622	-2.20323	0.219839	0.263708	-0.680897	0.975959	0.458341	8.1058	0.175064	0.743495	-3.91997	0.488233	0.523794	14472	3.54	3.73	3.65667	0.19	0.116667	3.45667	3.33333	-0.123333	Gbx2	gastrulation brain homeobox 2
BC010762	14473	Gc	4.32745	0.773475	0.911702	-8.83568	0.208189	0.255113	-14.768	0.0191721	0.0324315	-3.43983	0.647566	0.862476	-1.44933	0.713734	0.604461	14473	4.11	4.12	4.45333	0.01	0.343333	13.97	13.89	-0.08	Gc	group specific component
AF468037	14479	Usp15	-6.68717	0.315746	0.828137	-9.03325	0.242328	0.278123	-6.78154	0.678235	0.372122	16.7115	0.0690798	0.67858	0.637291	0.780171	0.624198	14479	10.8467	11.0067	10.7333	0.16	-0.113333	8.035	8.00667	-0.0283333	Usp15	ubiquitin specific peptidase 15
BC043084	14489	Mtpn	-2.73336	0.50353	0.875992	-0.283586	0.768883	0.503754	3.27994	0.273924	0.206892	2.81755	0.29646	0.785983	-1.62172	0.657129	0.588126	14489	7.26	6.76667	7.11	-0.493333	-0.15	8.78667	8.51333	-0.273333	Mtpn	myotrophin
BC099585	14525	Gcet2	-0.733079	0.684471	0.895819	16.7964	5.23376e-05	0.000743613	19.7316	0.000571568	0.00251973	24.3905	0.0633405	0.673209	9.60864	0.630239	0.578288	14525	3.8	3.81	4.02667	0.01	0.226667	3.82	3.75667	-0.0633333	Gcet2	germinal center expressed transcript 2
AF276754	14526	Gcg	-2.20496	0.773475	0.911775	-6.03107	0.18851	0.24176	-14.5859	0.000518674	0.00238327	2.59686	0.432756	0.817503	-7.50886	0.32888	0.445466	14526	3.80333	3.78667	3.82	-0.0166667	0.0166667	3.99333	3.89	-0.103333	Gcg	glucagon
BC031885	14527	Gcgr	4.39392	0.658709	0.893457	-2.06519	0.627062	0.454972	4.49383	0.266309	0.203019	4.71428	0.275926	0.779356	3.50027	0.422313	0.495514	14527	6.94	6.95	7.33667	0.01	0.396667	11.0267	11.14	0.113333	Gcgr	glucagon receptor
BC005643	14528	Gch1	2.40919	0.492789	0.87345	-5.15093	0.317589	0.321622	0.109885	0.860004	0.428226	4.50987	0.937521	0.899421	-6.11052	0.844637	0.644603	14528	4.55	4.9	4.86667	0.35	0.316667	10.2	9.97333	-0.226667	Gch1	GTP cyclohydrolase 1
BC066866	14531	Gcm1	4.59886	0.307007	0.830197	5.9461	0.0740509	0.13727	5.07832	0.537048	0.321422	4.91631	0.262777	0.77468	0.0960449	0.322787	0.442541	14531	4.57	4.82333	4.70333	0.253333	0.133333	4.44	4.47	0.03	Gcm1	glial cells missing homolog 1 (Drosophila)
AF254441	14534	Kat2a	-2.94821	0.19814	0.794984	8.07765	0.0286566	0.0751278	8.27853	0.0129451	0.0247905	-1.71978	0.916255	0.898424	10.2208	0.214926	0.374235	14534	7.67	6.88333	7.43333	-0.786667	-0.236667	7.16667	7.12	-0.0466667	Kat2a	K(lysine) acetyltransferase 2A
AF390896	14536	Nr6a1	-1.59074	0.829308	0.918497	-7.47628	0.14112	0.204979	-5.35118	0.260667	0.200133	-1.0655	0.458994	0.827684	-6.56894	0.393667	0.482661	14536	8.46667	9.00333	8.35	0.536667	-0.116667	5.985	6.34	0.355	Nr6a1	nuclear receptor subfamily 6, group A, member 1
U19265	14537	Gcnt1	2.62349	0.982645	0.9247	-11.463	0.00043678	0.00379623	-5.91814	0.144984	0.133646	-1.04715	0.856149	0.89339	-9.33316	0.0830918	0.252796	14537	3.38333	3.43	3.42	0.0466667	0.0366667	3.45	3.40333	-0.0466667	Gcnt1	glucosaminyl (N-acetyl) transferase 1, core 2
BC039126	14537	Gcnt1	-4.08626	0.378043	0.859865	5.42149	0.935224	0.551379	-14.3396	0.00947258	0.0196982	-5.41832	0.8758	0.895519	-20.9532	0.0178148	0.123452	14537	3.38333	3.43	3.42	0.0466667	0.0366667	3.45	3.40333	-0.0466667	Gcnt1	glucosaminyl (N-acetyl) transferase 1, core 2
AY236875	14538	Gcnt2	-3.2814	0.262777	0.811946	4.0147	0.409448	0.36725	3.79001	0.831292	0.419629	-0.282958	0.474231	0.826824	1.28413	0.434706	0.501396	14538	3.61333	3.80333	3.80333	0.19	0.19	4.61	5.135	0.525	Gcnt2	glucosaminyl (N-acetyl) transferase 2, I-branching enzyme
AB037596	14538	Gcnt2	2.08868	0.443585	0.866805	-4.95544	0.162145	0.223	-0.588885	0.706652	0.3812	1.03533	0.925038	0.899833	21.4904	0.00158472	0.029518	14538	3.61333	3.80333	3.80333	0.19	0.19	4.61	5.135	0.525	Gcnt2	glucosaminyl (N-acetyl) transferase 2, I-branching enzyme
AB037597	14538	Gcnt2	3.75246	0.293479	0.820811	-3.65728	0.717166	0.486945	-10.0862	0.00818324	0.0177152	4.65417	0.38463	0.809768	-6.22319	0.322103	0.442332	14538	3.61333	3.80333	3.80333	0.19	0.19	4.61	5.135	0.525	Gcnt2	glucosaminyl (N-acetyl) transferase 2, I-branching enzyme
AF011389	14539	Opn1mw	2.46595	0.770353	0.910901	-7.95363	0.265453	0.291052	-8.40711	0.0556645	0.069137	-6.12181	0.537722	0.839933	-3.29625	0.566635	0.555753	14539	5.27667	5.18333	5.45	-0.0933333	0.173333	5.30667	5.43667	0.13	Opn1mw	opsin 1 (cone pigments), medium-wave-sensitive (color blindness, deutan)
AF174583	14544	Gda	-7.66534	0.227787	0.797319	-1.06176	0.160729	0.221778	-3.5895	0.426545	0.276892	9.17156	0.14533	0.729735	-4.98944	0.549458	0.549634	14544	4.6	4.54333	4.67	-0.0566667	0.07	7.01333	7.15	0.136667	Gda	guanine deaminase
BC025070	14547	Gdap2	9.69665	0.018324	0.651217	18.3737	0.000318159	0.00297697	24.0311	0.00014769	0.00092214	7.48359	0.435687	0.819169	42.2259	0.00079684	0.0182001	14547	8.15667	8.35667	8.14333	0.2	-0.0133333	7.93333	8.015	0.0816667	Gdap2	ganglioside-induced differentiation-associated-protein 2
BC028645	14548	Mrps33	-2.38644	0.143996	0.791936	-5.5098	0.11096	0.176727	-9.08301	0.0179479	0.0309201	1.24474	0.612051	0.855308	-1.45532	0.762748	0.61962
BC019391	14555	Gpd1	0.307071	0.800188	0.915464	4.77115	0.23806	0.276044	26.525	1.08861e-07	5.41474e-06	-9.84289	0.132828	0.726119	-0.582955	0.368392	0.468169	14555	5.87	5.96	5.85	0.09	-0.02	9.42333	9.28	-0.143333	Gpd1	glycerol-3-phosphate dehydrogenase 1 (soluble)
BC079555	14559	Gdf1	1.42713	0.517835	0.881057	10.9267	0.399423	0.361811	13.3342	0.247601	0.192939	19.5107	0.0654641	0.675331	-14.1156	0.0777843	0.244534
[truncated: 13,930 more rows]
