# Supplementary material for: Impact of heat shock transcription factor 1 on global gene expression profiles in cells which induce either cytoprotective or pro-apoptotic response following hyperthermia
Source: BMC Genomics. 2013 Jul 8;14:456. doi: 10.1186/1471-2164-14-456 (PMC3711851; doi:10.1186/1471-2164-14-456)
Supplement: Additional file 13 — Correlation of HSF1 binding with changes of gene expression following heat shock. Excel document contains lists of genes bound by HSF1 and: -sheet 1: up-regulated in spermatocytes at 38°C;-sheet 2: down-regulated in spermatocytes at 38°C;-sheet 3: up-regulated in spermatocytes at 43°C;-sheet 4: down-regulated in spermatocytes at 43°C;-sheet 5: up-regulated in hepatocytes at 43°C;-sheet 6: down-regulated in hepatocytes at 43°C. For HSF1 binding values AB1-AB0 ≥ 15 and FDR < 0.125 were taken into consideration (values 0.05 < FDR < 0.125 are shown in grey); in the case of changes in expression level – range of SLR presented in Table 1 in the main text. Legends for abbreviations used in headings are given in the comments fields. Available at: https://mynotebook.labarchives.com/share/HSF1%2520in%2520SC%2520and%2520HEP/MzYuNHwxMjY2MS8yOC0zMi9UcmVlTm9kZS8yODM3ODU2MzAxfDkyLjQ. [file 1471-2164-14-456-S13.xlsx]

## Sheet: SC_38_HSF1_bound_induced
Accession Number	Entrez Gene ID	Official Gene Symbol	SC_C HSF1 binding. Mean signal AB1-AB0	Wilcoxon p-value	FDR	SC_38 HSF1 binding. Mean signal AB1-AB0	Wilcoxon p-value	FDR	SC_43 HSF1 binding. Mean signal AB1-AB0	Wilcoxon p-value	FDR	HEP_C HSF1 binding. Mean signal AB1-AB0	Wilcoxon p-value	FDR	HEP_43 HSF1 binding. Mean signal AB1-AB0	Wilcoxon p-value	FDR	Entrez Gene ID	Mean Expression SC_C	Mean Expression SC_38	Mean Expression SC_43	SLR (mean SC_38 vs mean SC_C)	SLR (mean SC_43 vs mean SC_C)	Mean Expression HEP_C	Mean Expression HEP_43	SLR (mean HEP_43 vs mean HEP_C)	Official Gene Symbol	Gene Name
BC099581	77036	1700109H08Rik	4.27568	0.310442	0.830188	28.8087	2.50711e-05	0.000419091	49.5975	5.95144e-06	8.97132e-05	17.3192	0.0378115	0.636795	34.9966	7.47666e-05	0.0033104	77036	9.46	10.4133	9.315	0.953333	-0.145	4.71	4.85	0.14	1700109H08Rik	RIKEN cDNA 1700109H08 gene
AF403042	142687	Asb14	-1.02995	0.67328	0.894645	24.0239	5.30699e-05	0.000753426	20.7796	0.00927103	0.0193855	-8.73085	0.360039	0.802988	-10.731	0.360039	0.463221	142687	5.02333	6.12	5.05	1.09667	0.0266667	3.34333	3.74333	0.4	Asb14	ankyrin repeat and SOCS box-containing 14
AF251559	56622	Adam21	-5.13448	0.532201	0.883209	21.0273	0.00267223	0.0143036	17.76	0.0546058	0.0682755	-8.92299	0.324612	0.795954	14.3818	0.580554	0.559475	56622	8.01667	9.04667	8.01	1.03	-0.00666667	5.64667	5.98333	0.336667	Adam21	a disintegrin and metallopeptidase domain 21

## Sheet: SC_38_HSF1_bound_repressed
Accession Number	Entrez Gene ID	Official Gene Symbol	SC_C HSF1 binding. Mean signal AB1-AB0	Wilcoxon p-value	FDR	SC_38 HSF1 binding. Mean signal AB1-AB0	Wilcoxon p-value	FDR	SC_43 HSF1 binding. Mean signal AB1-AB0	Wilcoxon p-value	FDR	HEP_C HSF1 binding. Mean signal AB1-AB0	Wilcoxon p-value	FDR	HEP_43 HSF1 binding. Mean signal AB1-AB0	Wilcoxon p-value	FDR	Entrez Gene ID	Mean Expression SC_C	Mean Expression SC_38	Mean Expression SC_43	SLR (mean SC_38 vs mean SC_C)	SLR (mean SC_43 vs mean SC_C)	Mean Expression HEP_C	Mean Expression HEP_43	SLR (mean HEP_43 vs mean HEP_C)	Official Gene Symbol	Gene Name
BC068318	108829	Jmjd1c	12.93	0.00209562	0.422882	77.4756	2.38648e-10	1.72655e-07	96.5507	4.22108e-10	9.74324e-08	1.48666	0.982343	0.90302	46.3173	9.01005e-06	0.00069281	108829	8.545	7.59	8.375	-0.955	-0.17	8.43667	8.77	0.333333	Jmjd1c	jumonji domain containing 1C
BC005674	142682	Zcchc14	-4.65606	0.357109	0.851497	29.4739	3.3181e-10	1.87543e-07	28.5073	6.73152e-07	1.86923e-05	-4.50056	0.784555	0.886568	15.5539	0.154303	0.326223	142682	6.69	5.81333	6.59667	-0.876667	-0.0933333	6.91	7.06	0.15	Zcchc14	zinc finger, CCHC domain containing 14
BC004096	16211	Kpnb1	15.2021	0.00336324	0.452453	78.3703	6.63776e-10	3.00139e-07	83.5482	1.63949e-08	1.62548e-06	19.735	0.192818	0.753003	110.625	1.04989e-09	9.45208e-07	16211	9.38	8.48667	9.19667	-0.893333	-0.183333	7.86333	7.64333	-0.22	Kpnb1	karyopherin (importin) beta 1
BC003769	19134	Prpf4b	4.34545	0.220158	0.797622	63.9249	8.75816e-10	3.60016e-07	60.881	3.17971e-07	1.18619e-05	1.58661	0.667662	0.86553	47.683	5.5504e-07	8.44557e-05	19134	7.43	6.32	7.38667	-1.11	-0.0433333	7.31667	7.57	0.253333	Prpf4b	PRP4 pre-mRNA processing factor 4 homolog B (yeast)
BC070460	218543	Srek1	0.0609308	0.48791	0.876348	41.8704	4.41641e-09	9.07713e-07	51.32	5.5329e-09	7.71094e-07	9.80346	0.586675	0.849117	22.0445	0.00158388	0.0295279	218543	6.69333	5.76667	6.55333	-0.926667	-0.14	6.3	6.26667	-0.0333333	Srek1	splicing regulatory glutamine/lysine-rich protein 1
BC027797	20687	Sp3	-0.808928	0.567575	0.882743	26.9763	1.21432e-08	1.77122e-06	19.9808	0.000164866	0.00100186	2.25785	0.908392	0.899478	0.902551	0.422691	0.495903	20687	4.86333	3.57667	4.78667	-1.28667	-0.0766667	7.14333	6.785	-0.358333	Sp3	trans-acting transcription factor 3
BC004085	14897	Trip12	4.55644	0.18851	0.798426	70.3772	1.6099e-08	2.06511e-06	74.9437	2.23203e-08	1.91704e-06	4.73287	0.153328	0.739575	78.5643	1.23514e-07	2.80921e-05	14897	8.26	7.41	8.19	-0.85	-0.07	7.04667	7.14333	0.0966667	Trip12	thyroid hormone receptor interactor 12
BC029834	108989	Tpr	30.2159	1.79569e-06	0.0176347	120.946	2.42499e-08	2.72424e-06	133.265	3.78022e-08	2.63416e-06	3.80989	0.134474	0.723574	178.302	2.59174e-07	4.70584e-05	108989	7.73333	6.84333	7.52	-0.89	-0.213333	7.48	7.28667	-0.193333	Tpr	translocated promoter region
BC058109	269254	Setx	1.0009	0.711952	0.902013	35.6204	2.71251e-08	2.92027e-06	35.2103	1.9031e-08	1.71427e-06	12.5836	0.00946168	0.561493	69.3247	9.26488e-09	3.39298e-06	269254	9.49	8.095	9.43333	-1.395	-0.0566667	5.91	5.89	-0.02	Setx	senataxin
BC002281	18139	Zfml	9.76964	0.00710077	0.559363	64.195	3.98774e-08	3.50123e-06	58.8913	2.01533e-07	8.45794e-06	17.0474	0.00352474	0.512365	38.2532	6.00219e-05	0.00288839	18139	7.64667	6.75	7.35333	-0.896667	-0.293333	6.74	7.01667	0.276667	Zfml	zinc finger, matrin-like
BC014704	18176	Nras	4.7949	0.484013	0.87452	40.7242	5.63638e-08	4.57148e-06	45.0953	2.47859e-08	2.05705e-06	-3.44043	0.248678	0.76862	74.8175	6.16682e-07	8.76618e-05	18176	8.3	7.48333	8.04667	-0.816667	-0.253333	6.88667	6.94333	0.0566667	Nras	neuroblastoma ras oncogene
AF285586	57746	Piwil2	3.62652	0.867008	0.920957	58.2915	8.3814e-08	5.72048e-06	69.7485	9.05348e-08	4.82832e-06	-4.66432	0.790898	0.887118	-2.43067	0.451108	0.507262	57746	9.35667	8.15667	9.14	-1.2	-0.216667	4.56667	4.53	-0.0366667	Piwil2	piwi-like homolog 2 (Drosophila)
BC034113	14897	Trip12	9.3289	0.00716966	0.551518	53.139	9.6942e-08	6.39916e-06	59.727	5.06567e-08	3.28218e-06	2.78501	0.81054	0.88919	43.6993	6.27716e-07	8.80715e-05	14897	8.26	7.41	8.19	-0.85	-0.07	7.04667	7.14333	0.0966667	Trip12	thyroid hormone receptor interactor 12
BC006739	12387	Ctnnb1	7.99107	0.0423565	0.719251	32.5266	1.08803e-07	6.78587e-06	56.8627	2.23514e-10	5.79281e-08	-8.13366	0.491919	0.829571	49.3284	3.55166e-06	0.000325172	12387	7.98	6.95	7.66333	-1.03	-0.316667	9.70667	9.80333	0.0966667	Ctnnb1	catenin (cadherin associated protein), beta 1
BC055032	67299	Dock7	1.47508	0.561136	0.884827	29.037	1.18361e-07	7.20799e-06	24.3181	4.74012e-05	0.000410219	4.99106	0.256715	0.772313	22.0717	0.00122135	0.025181	67299	8.23333	7.13	7.94667	-1.10333	-0.286667	6.73	6.74	0.01	Dock7	dedicator of cytokinesis 7
BC012276	103573	Xpo1	18.1495	0.00107447	0.376857	73.8157	1.58353e-07	9.0636e-06	80.1224	2.52875e-07	1.01512e-05	7.10228	0.0584181	0.65094	51.9994	4.18733e-05	0.00226188	103573	8.47333	7.64333	8.35	-0.83	-0.123333	8.05333	8.02667	-0.0266667	Xpo1	exportin 1, CRM1 homolog (yeast)
BC052772	101565	6330503K22Rik	12.0006	0.00109283	0.370077	65.9851	2.4257e-07	1.21532e-05	82.0353	5.2553e-08	3.36082e-06	6.4821	0.364367	0.802689	27.3334	0.000567091	0.0146568	101565	10.085	7.92667	10.11	-2.15833	0.025	5.09333	5.65333	0.56	6330503K22Rik	RIKEN cDNA 6330503K22 gene
BC037464	74392	Specc1l	14.1016	0.00561318	0.547598	82.7531	2.85533e-07	1.36624e-05	113.686	2.04804e-08	1.8009e-06	-2.76931	0.945173	0.90019	46.7839	1.04551e-05	0.000781667	74392	8.78333	7.47333	8.56667	-1.31	-0.216667	7.375	7.3	-0.075	Specc1l	sperm antigen with calponin homology and coiled-coil domains 1-like
BC004652	67418	Ppil4	6.72796	0.140449	0.789821	59.8402	2.94909e-07	1.39632e-05	66.8194	1.2457e-06	2.95859e-05	2.70197	0.127694	0.721769	83.1523	4.22559e-05	0.00225437	67418	7.51	6.67333	7.32333	-0.836667	-0.186667	6.60333	6.83333	0.23	Ppil4	peptidylprolyl isomerase (cyclophilin)-like 4
BC059895	107650	Pi4kb	9.63361	0.0366622	0.716745	61.8443	3.2916e-07	1.52262e-05	69.2269	8.76968e-07	2.25308e-05	3.64186	0.862796	0.894199	74.8406	3.07059e-06	0.000288461	107650	6.44333	5.525	6.43	-0.918333	-0.0133333	7.54	7.69667	0.156667	Pi4kb	phosphatidylinositol 4-kinase, catalytic, beta polypeptide
AY303754	83456	Mov10l1	14.3172	0.000896025	0.371811	60.8391	3.78192e-07	1.71866e-05	94.5026	7.75774e-08	4.32464e-06	-13.7376	0.357035	0.802444	-8.30213	0.6154	0.572107	83456	8.54	7.46667	8.22	-1.07333	-0.32	5.8	6.03	0.23	Mov10l1	Moloney leukemia virus 10-like 1
BC024917	67299	Dock7	0.489558	0.378972	0.859921	53.8652	3.88484e-07	1.74353e-05	80.6839	1.78803e-06	3.67373e-05	4.30993	0.571679	0.848097	58.3219	9.50112e-07	0.000120759	67299	8.23333	7.13	7.94667	-1.10333	-0.286667	6.73	6.74	0.01	Dock7	dedicator of cytokinesis 7
AF435792	66911	Nudt16l1	-4.61614	0.548572	0.883117	33.0484	4.58469e-07	1.97434e-05	51.1056	2.07043e-07	8.61573e-06	-1.14033	0.343781	0.79989	12.9669	0.177087	0.345896	66911	9.00333	7.77333	8.955	-1.23	-0.0483333	7.89333	7.93333	0.04	Nudt16l1	nudix (nucleoside diphosphate linked moiety X)-type motif 16-like 1
BC043328	244962	Snx14	7.63121	0.0336214	0.71058	58.6369	5.03331e-07	2.15216e-05	72.2907	5.42786e-07	1.58781e-05	5.20018	0.711526	0.876856	37.3035	0.00067193	0.0165734	244962	7.58667	6.74	7.39	-0.846667	-0.196667	7.26667	6.71667	-0.55	Snx14	sorting nexin 14
BC003835	26879	B3galnt1	4.08052	0.183386	0.796651	37.3902	5.5425e-07	2.30451e-05	36.2536	7.83353e-06	0.000108253	-2.86909	0.350502	0.800387	-7.13926	0.640637	0.581068	26879	6.99333	5.37667	6.79333	-1.61667	-0.2	5.72	5.855	0.135	B3galnt1	UDP-GalNAc:betaGlcNAc beta 1,3-galactosaminyltransferase, polypeptide 1
BC060679	226151	Fam178a	1.6417	0.687855	0.89698	67.1463	8.86701e-07	3.16948e-05	76.9103	3.65283e-07	1.22921e-05	8.17649	0.0523245	0.653642	66.542	5.20821e-06	0.000443045	226151	7.88	6.36	7.65	-1.52	-0.23	7.13	7.47667	0.346667	Fam178a	family with sequence similarity 178, member A
BC086672	67299	Dock7	0.072502	0.808824	0.917117	22.4864	1.14024e-06	3.92077e-05	16.9735	0.00353686	0.00963116	6.01258	0.16622	0.741605	36.938	1.10618e-05	0.00081853	67299	8.23333	7.13	7.94667	-1.10333	-0.286667	6.73	6.74	0.01	Dock7	dedicator of cytokinesis 7
BC003944	80743	Vps16	1.33647	0.649086	0.893568	26.6528	1.19051e-06	4.06273e-05	37.6157	1.12851e-06	2.77854e-05	-8.66322	0.882224	0.898354	-1.3415	0.791353	0.626005	80743	7.37	6.17	7.05	-1.2	-0.32	6.94	6.89	-0.05	Vps16	vacuolar protein sorting 16 (yeast)
BC024066	78920	Dlst	0.627681	0.755646	0.908163	46.8571	1.2457e-06	4.16465e-05	70.8202	1.87611e-06	3.69045e-05	1.81766	0.986932	0.903143	64.3319	8.38436e-06	0.000656378	78920	9.36	8.49333	9.25667	-0.866667	-0.103333	9.85	10.0167	0.166667	Dlst	dihydrolipoamide S-succinyltransferase (E2 component of 2-oxo-glutarate complex)
BC064120	26972	Spo11	8.70251	0.0411844	0.713747	32.932	1.35531e-06	4.45696e-05	53.3321	1.97911e-09	3.32236e-07	-2.61205	0.798096	0.888337	4.53384	0.290496	0.426003	26972	9.115	7.93	9.18667	-1.185	0.0716667	5.54667	5.51333	-0.0333333	Spo11	sporulation protein, meiosis-specific, SPO11 homolog (S. cerevisiae)
BC050105	100683	Trrap	10.1481	0.0800271	0.732447	54.7527	1.71176e-06	5.4221e-05	78.9154	6.98218e-08	4.09309e-06	3.38182	0.691525	0.871576	85.6332	1.50795e-07	3.3247e-05	100683	7.50333	6.29333	7.18	-1.21	-0.323333	6.94333	6.84	-0.103333	Trrap	transformation/transcription domain-associated protein
BC026738	73205	3110043O21Rik	9.81038	0.00609341	0.552379	33.6342	1.75606e-06	5.50458e-05	39.6574	3.26327e-05	0.000304148	12.4783	0.166127	0.741651	17.9362	0.0286107	0.15847	73205	6.74667	5.32333	6.64333	-1.42333	-0.103333	5.83	6.07333	0.243333	3110043O21Rik	RIKEN cDNA 3110043O21 gene
BC048950	78887	Sfi1	-3.87409	0.299712	0.82578	61.2183	2.02024e-06	6.18268e-05	-35.5336	0.172222	0.150668	36.9796	0.0502653	0.645859	70.0868	0.107728	0.281358	78887	7.48	6.53333	7.11667	-0.946667	-0.363333	5.61667	5.37333	-0.243333	Sfi1	Sfi1 homolog, spindle assembly associated (yeast)
BC002221	13046	Celf1	8.32089	0.00844261	0.577111	35.0463	2.71017e-06	7.89343e-05	48.3147	9.13439e-08	4.76819e-06	15.3875	0.0184851	0.567807	24.4903	0.00864224	0.0846858	13046	6.14333	5.07333	6.13	-1.07	-0.0133333	6.33667	6.53	0.193333	Celf1	CUGBP, Elav-like family member 1
BC057203	68310	Zmym1	-2.8031	0.645147	0.895131	51.529	4.71152e-06	0.000123145	29.34	0.00768957	0.0169571	27.2824	0.00650406	0.56385	33.6203	0.121381	0.29488	68310	6.05667	5.13667	5.68667	-0.92	-0.37	5.46	5.53333	0.0733333	Zmym1	zinc finger, MYM domain containing 1
BC062946	74355	Smchd1	5.19158	0.357035	0.852492	27.796	5.75014e-06	0.000145051	32.4178	1.4248e-05	0.000169333	8.05928	0.548463	0.843075	4.34857	0.379312	0.473716	74355	6.55667	5.09667	6.09	-1.46	-0.466667	6.24333	6.65	0.406667	Smchd1	SMC hinge domain containing 1
BC046822	67229	Prpf18	0.551921	0.611493	0.89094	26.6457	6.54417e-06	0.000158451	14.897	0.00574584	0.0137907	11.4489	0.0255598	0.585248	22.3528	0.00155582	0.0290548	67229	6.99333	5.95333	6.89667	-1.04	-0.0966667	7.40333	7.26	-0.143333	Prpf18	PRP18 pre-mRNA processing factor 18 homolog (yeast)
BC020056	15201	Hells	4.2457	0.46747	0.873891	42.814	7.19505e-06	0.000170112	56.4379	1.84658e-05	0.000203575	-3.3939	0.884458	0.897201	5.57932	0.228086	0.384898	15201	7.38667	6.47	6.79333	-0.916667	-0.593333	3.53	4.25	0.72	Hells	helicase, lymphoid specific
AF267535	13046	Celf1	-6.85758	0.0523726	0.723731	26.9617	8.6506e-06	0.000197055	25.2659	6.56871e-06	9.65548e-05	5.98088	0.189194	0.75139	11.6911	0.224372	0.382634	13046	6.14333	5.07333	6.13	-1.07	-0.0133333	6.33667	6.53	0.193333	Celf1	CUGBP, Elav-like family member 1
BC047992	114863	Prosc	3.09273	0.480045	0.87589	23.1418	9.06983e-06	0.000205569	26.7339	7.11993e-06	0.000101821	13.1143	0.225663	0.771926	20.2535	0.0319842	0.165093	114863	7.01	6.16333	7.04333	-0.846667	0.0333333	7.73	7.67333	-0.0566667	Prosc	proline synthetase co-transcribed
BC006631	101706	Numa1	9.84842	0.126544	0.782908	25.6005	9.67661e-06	0.000215275	35.2389	1.68942e-05	0.000189934	-4.46304	0.420175	0.816348	40.6013	0.00180015	0.0315712	101706	7.15333	6.18	7.04667	-0.973333	-0.106667	7.3	7.39	0.09	Numa1	nuclear mitotic apparatus protein 1
BC054080	225432	Rbm27	13.01	0.00106671	0.419029	42.2987	1.01972e-05	0.000223556	54.7148	0.000247346	0.00137626	8.48972	0.049601	0.645975	31.5984	0.000505165	0.0135423	225432	7.33	6.08667	7.26	-1.24333	-0.07	7.08333	7.11333	0.03	Rbm27	RNA binding motif protein 27
BC017130	224938	Pja2	2.75961	0.757117	0.907969	25.1094	1.25688e-05	0.000250088	23.7236	5.80759e-05	0.000480638	9.78472	0.0985451	0.708367	1.36915	0.571573	0.556128	224938	7.59667	6.28	7.45333	-1.31667	-0.143333	7.36	7.30667	-0.0533333	Pja2	praja 2, RING-H2 motif containing
BC005446	12331	Cap1	1.92997	0.571679	0.885992	33.1827	1.35006e-05	0.000265995	41.2996	1.82916e-07	7.90107e-06	-10.7949	0.226389	0.772022	14.8062	0.105622	0.280467	12331	9.53333	8.04	9.44	-1.49333	-0.0933333	8.33333	8.13667	-0.196667	Cap1	CAP, adenylate cyclase-associated protein 1 (yeast)
BC033573	217337	Srp68	8.72619	0.144698	0.792834	38.0879	1.43684e-05	0.00027944	61.1244	1.16368e-06	2.86034e-05	3.03827	0.432245	0.817021	43.794	0.000713059	0.017062	217337	9.73667	8.72333	9.61333	-1.01333	-0.123333	8.89	8.93333	0.0433333	Srp68	signal recognition particle 68
BC053081	234699	Edc4	4.9692	0.372137	0.85789	21.6854	1.58395e-05	0.000302519	19.8486	5.47504e-05	0.000457731	2.58572	0.675276	0.868865	43.086	3.28498e-05	0.00183882	234699	9.52	7.985	9.38667	-1.535	-0.133333	6.86667	6.91333	0.0466667	Edc4	enhancer of mRNA decapping 4
D64141	19256	Ptpn20	9.01627	0.163509	0.788813	27.3632	1.70973e-05	0.000316515	18.4267	0.00868234	0.0185162	5.82593	0.153419	0.738282	3.76522	0.884458	0.653303	19256	10.1433	9.26	10.1033	-0.883333	-0.04	4.39	3.82667	-0.563333	Ptpn20	protein tyrosine phosphatase, non-receptor type 20
BC011065	56280	Mrpl37	-0.721084	0.589411	0.890245	19.4307	2.00252e-05	0.000362554	5.65602	0.299712	0.219763	-6.87485	0.664384	0.865412	2.07584	0.783212	0.62478	56280	9.10333	8.21	9.00667	-0.893333	-0.0966667	8.29667	8.29667	0	Mrpl37	mitochondrial ribosomal protein L37
BC005508	70208	Med23	-1.59491	0.521238	0.880086	41.5861	2.32754e-05	0.000394543	56.8554	8.75682e-07	2.25369e-05	-4.38303	0.780548	0.886076	59.1994	0.000771858	0.0181277	70208	7.93667	7.04667	7.69667	-0.89	-0.24	6.73	6.45333	-0.276667	Med23	mediator complex subunit 23
BC025125	383295	Ypel5	1.51928	0.739147	0.905135	24.6208	2.74895e-05	0.000445117	24.4745	6.29589e-05	0.000506576	4.76795	0.110224	0.720026	11.3158	0.0112751	0.0965597	383295	7.87	7.01	7.89333	-0.86	0.0233333	7.67667	7.85333	0.176667	Ypel5	yippee-like 5 (Drosophila)
BC026741	76295	Atp11b	4.46043	0.242304	0.806272	25.7873	2.7296e-05	0.000445977	29.5341	1.10553e-06	2.73105e-05	8.68666	0.0142336	0.551369	12.255	0.00946168	0.088272	76295	7.84333	6.64333	7.62667	-1.2	-0.216667	8.05667	8.12667	0.07	Atp11b	ATPase, class VI, type 11B
BC018459	12466	Cct6a	0.718526	0.9591	0.923065	18.4172	2.8558e-05	0.000459949	37.142	2.04647e-06	3.97266e-05	1.5726	0.689153	0.871219	27.3589	0.00765996	0.0788134	12466	10.68	9.82333	10.4533	-0.856667	-0.226667	10.585	10.55	-0.035	Cct6a	chaperonin containing Tcp1, subunit 6a (zeta)
BC043311	78751	Zc3h6	13.751	0.0011138	0.372893	34.2126	3.72426e-05	0.000566051	41.7687	0.000125057	0.000822908	1.47519	0.658331	0.863035	9.78154	0.213358	0.37325	78751	5.34	3.92333	5.14667	-1.41667	-0.193333	4.15333	3.95	-0.203333	Zc3h6	zinc finger CCCH type containing 6
BC018374	66917	Chordc1	-8.54319	0.0633405	0.733829	32.4131	4.2226e-05	0.00062807	91.7003	1.10753e-05	0.000142396	-2.28504	0.730959	0.879821	85.3388	0.00117574	0.0243568	66917	6.6	5.45	6.97	-1.15	0.37	8.79	9.29333	0.503333	Chordc1	cysteine and histidine-rich domain (CHORD)-containing, zinc-binding protein 1
AF038841	19355	Rad1	-4.79487	0.146596	0.792185	18.1052	4.64687e-05	0.000677251	16.1334	0.029444	0.044498	8.32129	0.0397326	0.635672	24.7724	0.00260517	0.0405545	19355	5.93	4.62667	5.19	-1.30333	-0.74	5.01	5.17	0.16	Rad1	RAD1 homolog (S. pombe)
BC003231	71721	Fam13c	-1.5791	0.888184	0.922497	19.9811	4.74012e-05	0.00068807	37.4031	1.45223e-07	6.7042e-06	11.3481	0.241324	0.774675	6.35727	0.343781	0.455095	71721	6.49333	5.24667	6.19333	-1.24667	-0.3	4.19667	4.05333	-0.143333	Fam13c	family with sequence similarity 13, member C
BC026590	230234	BC026590	0.0941253	0.719002	0.902446	40.2734	6.05549e-05	0.000833518	40.9801	1.24001e-05	0.000152908	-8.34082	0.147127	0.731485	51.3881	0.000765086	0.0180274	230234	7.63667	6.6	7.21333	-1.03667	-0.423333	5.08333	5.19333	0.11	BC026590	cDNA sequence BC026590
BC008264	100683	Trrap	8.25974	0.0945281	0.752288	27.8959	6.33275e-05	0.000857971	43.1846	3.35091e-05	0.000310357	-3.06157	0.374056	0.806321	25.22	0.0625383	0.219681	100683	7.50333	6.29333	7.18	-1.21	-0.323333	6.94333	6.84	-0.103333	Trrap	transformation/transcription domain-associated protein
BC028442	68735	Mrps18c	1.98817	0.603829	0.888119	24.8614	7.18988e-05	0.000943016	34.4969	2.58231e-05	0.000256197	-0.421166	0.975063	0.90183	13.9459	0.09507	0.268414	68735	7.88333	7.04	7.63	-0.843333	-0.253333	8.39333	8.15667	-0.236667	Mrps18c	mitochondrial ribosomal protein S18C
BC072595	74392	Specc1l	-1.55291	0.875424	0.922909	29.0887	7.54213e-05	0.000980682	25.8268	0.0128189	0.0246383	25.9857	0.0121294	0.548046	10.0747	0.357031	0.462518	74392	8.78333	7.47333	8.56667	-1.31	-0.216667	7.375	7.3	-0.075	Specc1l	sperm antigen with calponin homology and coiled-coil domains 1-like
BC060646	69663	Ddx51	1.48417	0.982343	0.924859	19.4984	8.3178e-05	0.0010617	23.5251	4.56797e-05	0.000398826	-8.44104	0.142885	0.730847	5.72775	0.498256	0.529239	69663	8.77667	7.71667	8.6	-1.06	-0.176667	6.67667	6.64667	-0.03	Ddx51	DEAD (Asp-Glu-Ala-Asp) box polypeptide 51
BC094379	234723	Txnl4b	-5.57146	0.284919	0.817117	26.9988	8.34899e-05	0.00106493	19.3353	0.00465472	0.011817	19.2975	0.0439752	0.640853	20.4187	0.162235	0.332675	234723	9.03	8.15667	8.94667	-0.873333	-0.0833333	7.42333	7.35667	-0.0666667	Txnl4b	thioredoxin-like 4B
BC064792	12540	Cdc42	4.27297	0.149919	0.789293	38.253	0.000100501	0.0012062	35.5346	5.8131e-05	0.000480555	2.42336	0.750574	0.881642	28.3816	0.00129892	0.0257012	12540	7.79	6.505	7.28667	-1.285	-0.503333	10.0367	9.83667	-0.2	Cdc42	cell division cycle 42 homolog (S. cerevisiae)
BC021765	110611	Hdlbp	0.0936683	0.790651	0.914496	16.6677	0.000110572	0.00130117	23.4672	0.000348172	0.00178036	10.7201	0.0565824	0.6522	18.1935	0.00255585	0.0401922	110611	8.87	8.005	8.81667	-0.865	-0.0533333	8.82333	9.03667	0.213333	Hdlbp	high density lipoprotein (HDL) binding protein
AF285591	83561	Tdrd1	0.44978	0.647799	0.894472	23.8338	0.00012513	0.00145077	48.0737	6.30829e-07	1.78526e-05	-1.16115	0.936426	0.89921	-0.188343	0.901894	0.657262	83561	8.54	6.96667	8.14	-1.57333	-0.4	4.36667	4.78333	0.416667	Tdrd1	tudor domain containing 1
BC055302	233826	Palb2	2.12113	0.937388	0.923497	21.317	0.000126394	0.00146168	21.2771	0.00384329	0.0103098	-3.60469	0.694494	0.872872	19.6432	0.0148861	0.113175	233826	5.585	4.51	5.18	-1.075	-0.405	4.12667	3.89333	-0.233333	Palb2	partner and localizer of BRCA2
BC018273	71999	Fbxo22	-1.63454	0.805561	0.917655	18.2467	0.000130406	0.00149185	35.0173	1.78362e-07	7.79554e-06	3.59875	0.345373	0.80081	8.18687	0.0210146	0.134417	71999	6.64	5.59667	6.51667	-1.04333	-0.123333	8.83	8.78333	-0.0466667	Fbxo22	F-box protein 22
BC006774	68581	Tmed10	-3.18461	0.973867	0.925069	24.4834	0.000154587	0.00172061	4.42754	0.0200272	0.0336085	10.305	0.491501	0.829693	22.145	0.302126	0.432863	68581	7.75333	6.90667	7.67	-0.846667	-0.0833333	8.85333	8.73333	-0.12	Tmed10	transmembrane emp24-like trafficking protein 10 (yeast)
BC019181	192285	Phf21a	1.27076	0.770621	0.910633	22.1109	0.000166947	0.00182229	35.3281	7.11993e-06	0.000101919	4.97974	0.0836408	0.693556	-2.39248	0.902024	0.657335	192285	7.83667	7	7.62333	-0.836667	-0.213333	6.1	6.2	0.1	Phf21a	PHD finger protein 21A
BC059243	74522	Morc2a	-3.60179	0.630872	0.892259	20.9706	0.000178321	0.00189165	27.2297	0.000121045	0.000807662	5.05784	0.130134	0.724464	12.5449	0.211555	0.371239	74522	8.62667	7.55	8.51	-1.07667	-0.116667	6.945	6.96667	0.0216667	Morc2a	microrchidia 2A
BC046760	14694	Gnb2l1	1.67311	0.681404	0.895824	17.3116	0.000181666	0.00191925	16.7391	0.000898203	0.0035746	7.25176	0.629097	0.858577	16.0308	0.11096	0.2843	14694	10.8867	9.66	10.7267	-1.22667	-0.16	11.995	12.2467	0.251667	Gnb2l1	guanine nucleotide binding protein (G protein), beta polypeptide 2 like 1
BC027435	68014	Zwilch	2.83298	0.735782	0.905833	16.9934	0.000205715	0.00211285	22.2468	6.78438e-05	0.000538837	-1.9271	0.529989	0.839702	44.4651	3.24659e-07	5.56736e-05	68014	8.7	6.74	8.43667	-1.96	-0.263333	4.55667	4.47667	-0.08	Zwilch	Zwilch, kinetochore associated, homolog (Drosophila)
AF055664	15502	Dnaja1	7.89533	0.417999	0.865731	34.3745	0.00021593	0.00217575	61.9445	3.41247e-07	1.18895e-05	-2.84917	0.912294	0.897536	40.4462	0.00362411	0.0503899	15502	9.49667	8.41	9.42333	-1.08667	-0.0733333	11.6467	12.815	1.16833	Dnaja1	DnaJ (Hsp40) homolog, subfamily A, member 1
AF233226	57443	Fbxo3	-1.61858	0.709131	0.900569	15.6762	0.000219524	0.00221073	12.6377	0.00112304	0.0042333	12.1612	0.0110367	0.554375	3.9139	0.271691	0.412799	57443	8.38	6.94333	8.25667	-1.43667	-0.123333	8.84	8.81667	-0.0233333	Fbxo3	F-box protein 3
BC058645	234663	Dync1li2	3.38078	0.30996	0.829351	17.4303	0.000226218	0.00226679	30.7685	2.52069e-05	0.000251434	7.35577	0.195185	0.759057	6.10021	0.717519	0.605483	234663	8.14333	7.02333	8.01	-1.12	-0.133333	6.98333	6.99333	0.01	Dync1li2	dynein, cytoplasmic 1 light intermediate chain 2
BC058212	70999	Naa40	5.61552	0.3882	0.859157	27.3911	0.000236616	0.00235145	44.9511	3.12419e-06	5.54055e-05	-10.4032	0.102784	0.711471	9.58898	0.184523	0.350903	70999	8.83	7.76333	8.72	-1.06667	-0.11	6.67	6.47	-0.2	Naa40	N(alpha)-acetyltransferase 40, NatD catalytic subunit, homolog (S. cerevisiae)
BC024396	12534	Cdk1	-0.806959	0.815111	0.916311	21.8241	0.000253771	0.00248506	21.1459	0.0033432	0.00923315	-8.35669	0.345736	0.801457	13.3269	0.0985451	0.271658	12534	9.07333	8.09	8.92	-0.983333	-0.153333	5.74333	6.14	0.396667	Cdk1	cyclin-dependent kinase 1
BC049797	235559	Topbp1	-0.646837	0.779106	0.913588	122.899	0.000307504	0.00289675	96.4989	3.30788e-05	0.000307142	-26.0819	0.224202	0.771604	160.076	0.103778	0.278204	235559	8.005	6.44	7.46667	-1.565	-0.538333	5.68333	5.79667	0.113333	Topbp1	topoisomerase (DNA) II binding protein 1
BC026790	67139	Mis12	2.82178	0.483158	0.873617	19.6754	0.000357102	0.00323751	24.1069	1.39912e-05	0.000167902	0.0599646	0.722462	0.876819	-2.3388	0.460721	0.511734	67139	5.91	5.09	5.71667	-0.82	-0.193333	6.54	6.67	0.13	Mis12	MIS12 homolog (yeast)
BC119085	75178	4930528F23Rik	5.93421	0.393334	0.863771	22.175	0.000358884	0.00325041	30.9534	0.000528725	0.00240329	2.81256	0.360039	0.802863	14.8267	0.0858958	0.255851	75178	6.02667	4.26667	5.575	-1.76	-0.451667	7.16	7.29333	0.133333	4930528F23Rik	RIKEN cDNA 4930528F23 gene
BC010233	13430	Dnm2	-1.32283	0.921884	0.924672	24.6839	0.000359845	0.00325585	35.8316	2.02718e-05	0.000219071	2.63072	0.815111	0.890066	32.5665	0.00590073	0.0677813	13430	9.18333	8.31	9.13	-0.873333	-0.0533333	7.87333	7.97333	0.1	Dnm2	dynamin 2
AB088412	70025	Acot7	9.77031	0.0688683	0.740776	22.0343	0.000392928	0.00347691	21.1925	0.00605932	0.0142854	2.44698	0.85613	0.89431	10.5067	0.405695	0.486153	70025	11.67	10.7	11.5733	-0.97	-0.0966667	8.07333	8.32333	0.25	Acot7	acyl-CoA thioesterase 7
AF305614	66229	Rpl7l1	2.2839	0.758933	0.908224	18.5461	0.000479217	0.00410393	19.7387	0.000479217	0.00224527	-1.21739	0.848934	0.893539	28.4579	0.00315291	0.0459992	66229	6.14333	5.22	6.03	-0.923333	-0.113333	7.28667	7.21667	-0.07	Rpl7l1	ribosomal protein L7-like 1
BC003426	209354	Eif2b1	6.40699	0.143993	0.792358	23.9661	0.000487108	0.00414598	44.3585	8.74462e-06	0.000119281	-8.8104	0.353966	0.799417	28.1881	0.00516622	0.0625707	209354	8.90667	7.955	8.74	-0.951667	-0.166667	8.69667	8.48667	-0.21	Eif2b1	eukaryotic translation initiation factor 2B, subunit 1 (alpha)
BC096540	103784	Wdr92	7.24235	0.26139	0.813203	38.2067	0.000564029	0.00461605	34.3799	0.0124126	0.0240073	8.84489	0.406745	0.813597	34.7281	0.0394006	0.181636	103784	6.75333	5.79	6.65333	-0.963333	-0.1	6.31	6.08667	-0.223333	Wdr92	WD repeat domain 92
BC013739	20539	Slc7a5	0.205974	0.979947	0.925294	17.7122	0.00061068	0.00490464	36.7753	2.77648e-08	2.11423e-06	-3.40539	0.159251	0.739277	2.68116	0.939891	0.666147	20539	8.47	7.46	8.36	-1.01	-0.11	6.84667	6.72	-0.126667	Slc7a5	solute carrier family 7 (cationic amino acid transporter, y+ system), member 5
BC011220	226144	Erlin1	-5.70034	0.159301	0.789452	16.9881	0.000655717	0.0051542	29.4224	1.47287e-06	3.31176e-05	-3.96825	0.319871	0.794139	37.6128	6.87839e-06	0.000556632	226144	9.62	8.43667	9.76	-1.18333	0.14	10.08	9.93	-0.15	Erlin1	ER lipid raft associated 1
BC079900	66578	2610039C10Rik	3.88043	0.67328	0.894604	21.6932	0.000663921	0.0052119	11.2542	0.165027	0.146016	-7.07309	0.544006	0.842026	24.3412	0.599936	0.565788	66578	7.045	5.79333	6.655	-1.25167	-0.39	5.06	5.07	0.01	2610039C10Rik	RIKEN cDNA 2610039C10 gene
BC115876	237823	Pfas	-13.3604	0.353508	0.851176	22.4413	0.000788791	0.00591243	46.3103	3.93927e-05	0.000356143	4.60204	0.791772	0.886647	-0.775953	0.345736	0.45634	237823	6.35	5.07333	5.97	-1.27667	-0.38	5.6	5.62667	0.0266667	Pfas	phosphoribosylformylglycinamidine synthase (FGAR amidotransferase)
AY082671	20334	Sec23a	8.80734	0.0593703	0.735559	26.6778	0.000847558	0.00623662	33.5902	0.000264518	0.00145971	0.188369	0.830693	0.892087	7.7119	0.0412566	0.186374	20334	8.64	7.11667	8.49333	-1.52333	-0.146667	10.26	9.98333	-0.276667	Sec23a	SEC23A (S. cerevisiae)
U09218	19043	Ppm1b	8.05114	0.0656411	0.73757	15.9315	0.00170877	0.010466	16.2723	0.0206711	0.0344893	-7.66124	0.42843	0.816297	12.0368	0.861213	0.647465	19043	7.755	6.09	7.96	-1.665	0.205	8.93	9.10667	0.176667	Ppm1b	protein phosphatase 1B, magnesium dependent, beta isoform
BC018523	67842	2610027L16Rik	5.38476	0.248459	0.810548	15.2623	0.00174566	0.0105915	26.9289	1.44239e-05	0.000170328	-7.47775	0.230388	0.773743	26.7397	0.00059886	0.0151694	67842	10.9333	10.1067	10.81	-0.826667	-0.123333	7.29667	7.56667	0.27	2610027L16Rik	RIKEN cDNA 2610027L16 gene
BC009019	106633	Ift140	-1.55337	0.939673	0.924419	27.3623	0.00178076	0.0107396	48.6355	7.939e-05	0.000602985	1.90142	0.626597	0.857687	23.6134	0.0410136	0.185937	106633	11.8867	10.9033	11.79	-0.983333	-0.0966667	7.17	7.18	0.01	Ift140	intraflagellar transport 140 homolog (Chlamydomonas)
BC042440	59093	Pcbp3	-9.25298	0.554836	0.883929	41.6173	0.00197981	0.011596	29.5577	3.42684e-05	0.000315412	-9.40322	0.593143	0.851159	13.8607	0.764215	0.620461	59093	11.7267	10.8267	11.67	-0.9	-0.0566667	6.29	6.37333	0.0833333	Pcbp3	poly(rC) binding protein 3
U58992	17125	Smad1	-2.5403	0.508295	0.878368	18.1188	0.00222231	0.0126996	9.43396	0.177704	0.153897	-2.67706	0.799761	0.888096	12.28	0.0898833	0.261739	17125	8.16667	6.47667	7.86	-1.69	-0.306667	7.84667	7.8	-0.0466667	Smad1	MAD homolog 1 (Drosophila)
BC046806	20014	Rpn2	-1.0459	0.706652	0.899787	17.6175	0.00260517	0.0140654	20.9739	0.0029729	0.00850789	13.0322	0.206416	0.768169	16.5585	0.216236	0.374765	20014	10.85	10.02	10.8267	-0.83	-0.0233333	10.4167	10.4367	0.02	Rpn2	ribophorin II
BC057174	71838	Phf7	0.250619	0.91891	0.92386	16.9787	0.00265133	0.014196	38.9764	4.74499e-05	0.0004104	4.00123	0.240799	0.774286	19.1435	0.0449469	0.194116	71838	12.7767	11.7367	12.73	-1.04	-0.0466667	6.09333	6.12333	0.03	Phf7	PHD finger protein 7
BC004641	66087	Tmem111	5.65546	0.214305	0.79841	20.9388	0.00310521	0.01596	31.7998	0.00118274	0.00439774	-5.77076	0.339108	0.797918	-2.46077	0.921715	0.662435	66087	9.38	8.2	9.21333	-1.18	-0.166667	9.35333	9.29	-0.0633333	Tmem111	transmembrane protein 111
BC059830	19009	Pou6f1	-5.21243	0.438566	0.869981	37.6952	0.00315317	0.0161469	-42.0532	0.0488682	0.063337	-2.61006	0.306547	0.79073	51.8327	0.368889	0.468278	19009	7.02	5.69333	6.92333	-1.32667	-0.0966667	4.80667	4.79333	-0.0133333	Pou6f1	POU domain, class 6, transcription factor 1
AF483504	17876	Myef2	17.6638	0.0047476	0.544254	19.6748	0.00315287	0.0161591	29.7211	6.69207e-06	9.78812e-05	6.074	0.183067	0.7495	3.4674	0.785525	0.625517	17876	6.64	5.6	6.47333	-1.04	-0.166667	4.61667	4.71	0.0933333	Myef2	myelin basic protein expression factor 2, repressor
BC033574	209478	Tbc1d12	2.71023	0.477947	0.875262	28.5794	0.00337885	0.0169522	29.0971	0.00148393	0.00517875	0.443891	0.477947	0.828685	13.1669	0.110926	0.284753	209478	7.98	6.79333	8.11	-1.18667	0.13	6.97667	7.06333	0.0866667	Tbc1d12	TBC1D12: TBC1 domain family, member 12
BC094625	68550	1110002N22Rik	0.511253	0.756995	0.908414	19.1509	0.00382198	0.0185776	21.7012	0.121828	0.118967	13.6624	0.0543741	0.656453	26.3668	0.00416238	0.055482	68550	5.96	5.14333	5.64333	-0.816667	-0.316667	7.09667	6.71	-0.386667	1110002N22Rik	RIKEN cDNA 1110002N22 gene
AF061516	53330	Vamp4	3.78165	0.47217	0.872053	16.2488	0.00386803	0.018731	8.6646	0.00493515	0.0123151	11.3743	0.0685976	0.681519	15.2416	0.430793	0.500087	53330	9.19333	7.89333	9.165	-1.3	-0.0283333	6.305	6.38	0.075	Vamp4	vesicle-associated membrane protein 4
BC050851	69150	Snx4	-0.14904	0.924971	0.923461	23.6178	0.00416238	0.019796	36.2146	0.000493159	0.00229025	-13.8275	0.082653	0.6964	36.6998	0.000890538	0.0198165	69150	7.14	6.2	6.91333	-0.94	-0.226667	6.71333	6.53333	-0.18	Snx4	sorting nexin 4
BC038472	231329	Polr2b	5.57399	0.236875	0.803635	20.1074	0.00476252	0.0215132	18.7367	0.00158472	0.00542917	-11.3184	0.247701	0.770399	20.0595	0.00272285	0.041666	231329	8.77333	7.34333	8.27333	-1.43	-0.5	9.50333	9.33333	-0.17	Polr2b	polymerase (RNA) II (DNA directed) polypeptide B
BC022772	50996	Pdcd7	-0.0397797	0.705129	0.901041	20.6152	0.00477508	0.0215215	26.4117	0.00363376	0.00982079	5.64178	0.455667	0.8252	31.2687	0.00132253	0.0261205	50996	7.67333	5.99667	7.34333	-1.67667	-0.33	5.56	5.95	0.39	Pdcd7	programmed cell death 7
AF395842	20853	Stau1	-2.08308	0.829329	0.918106	20.4168	0.00507387	0.0224541	37.0382	0.000650108	0.00281226	-8.97726	0.680686	0.870959	-8.16097	0.530601	0.542705	20853	8.02667	7.05	7.81	-0.976667	-0.216667	8.12667	7.98	-0.146667	Stau1	staufen (RNA binding protein) homolog 1 (Drosophila)
AF214646	93759	Sirt1	-8.62345	0.13535	0.790418	17.7734	0.005355	0.0232377	2.66308	0.0578362	0.0710046	-4.90094	0.903627	0.899308	41.093	0.073565	0.238594	93759	7.81	6.695	7.60333	-1.115	-0.206667	6.75667	7.17	0.413333	Sirt1	sirtuin 1 (silent mating type information regulation 2, homolog) 1 (S. cerevisiae)
AY566271	246703	Apoa1bp	-2.53541	0.562928	0.885235	17.3313	0.0128143	0.0434025	-3.53613	0.599802	0.345245	-10.1912	0.300241	0.789464	1.03909	0.861162	0.647923	246703	8.45667	7.535	8.25333	-0.921667	-0.203333	9.68333	9.36667	-0.316667	Apoa1bp	apolipoprotein A-I binding protein
BC012523	74778	Rrp7a	8.7202	0.0983768	0.750677	16.5237	0.013335	0.044516	23.4496	0.0313129	0.0464155	2.97775	0.768132	0.885426	1.41983	0.837197	0.641736	74778	7.54	6.34	7.48	-1.2	-0.06	5.49333	5.04333	-0.45	Rrp7a	ribosomal RNA processing 7 homolog A (S. cerevisiae)
AY550907	52276	Cdca8	15.0588	0.0128666	0.60749	79.5505	0.0316073	0.0798318	42.281	0.0185419	0.0315933	3.36327	0.271846	0.779382	97.0238	0.00612499	0.0696904	52276	9.27667	8.22	9.09333	-1.05667	-0.183333	4.54667	4.61	0.0633333	Cdca8	cell division cycle associated 8
BC027261	66690	Tmem186	3.79665	0.480045	0.875348	15.784	0.0439021	0.0989467	16.0927	0.0309615	0.0460982	21.7272	0.0412566	0.635674	13.1367	0.354174	0.460059	66690	5.70333	4.85	5.70333	-0.853333	0	4.525	4.85667	0.331667	Tmem186	transmembrane protein 186
AF004934	59041	Stk25	-4.75665	0.405131	0.86242	15.7993	0.0614273	0.124026	16.7058	0.0168776	0.029696	4.73254	0.537722	0.840434	11.0121	0.274846	0.415517	59041	8.23	6.71	8.13667	-1.52	-0.0933333	7.085	7.035	-0.05	Stk25	serine/threonine kinase 25 (yeast)

## Sheet: SC_43_HSF1_bound_induced
Accession Number	Entrez Gene ID	Official Gene Symbol	SC_C HSF1 binding. Mean signal AB1-AB0	Wilcoxon p-value	FDR	SC_38 HSF1 binding. Mean signal AB1-AB0	Wilcoxon p-value	FDR	SC_43 HSF1 binding. Mean signal AB1-AB0	Wilcoxon p-value	FDR	HEP_C HSF1 binding. Mean signal AB1-AB0	Wilcoxon p-value	FDR	HEP_43 HSF1 binding. Mean signal AB1-AB0	Wilcoxon p-value	FDR	Entrez Gene ID	Mean Expression SC_C	Mean Expression SC_38	Mean Expression SC_43	SLR (mean SC_38 vs mean SC_C)	SLR (mean SC_43 vs mean SC_C)	Mean Expression HEP_C	Mean Expression HEP_43	SLR (mean HEP_43 vs mean HEP_C)	Official Gene Symbol	Gene Name
BC054782	193740	Hspa1a	-0.00714994	0.835422	0.919393	2.05209	0.821739	0.520054	24.266	0.000214324	0.0012201	4.30963	0.5103	0.83375	29.7662	0.0143198	0.110582	193740	5.86333	6.45667	7.36333	0.593333	1.5	6.93333	13.1033	6.17	Hspa1a	heat shock protein 1A

## Sheet: SC_43_HSF1_bound_repressed
Accession Number	Entrez Gene ID	Official Gene Symbol	SC_C HSF1 binding. Mean signal AB1-AB0	Wilcoxon p-value	FDR	SC_38 HSF1 binding. Mean signal AB1-AB0	Wilcoxon p-value	FDR	SC_43 HSF1 binding. Mean signal AB1-AB0	Wilcoxon p-value	FDR	HEP_C HSF1 binding. Mean signal AB1-AB0	Wilcoxon p-value	FDR	HEP_43 HSF1 binding. Mean signal AB1-AB0	Wilcoxon p-value	FDR	Entrez Gene ID	Mean Expression SC_C	Mean Expression SC_38	Mean Expression SC_43	SLR (mean SC_38 vs mean SC_C)	SLR (mean SC_43 vs mean SC_C)	Mean Expression HEP_C	Mean Expression HEP_43	SLR (mean HEP_43 vs mean HEP_C)	Official Gene Symbol	Gene Name
BC027781	75956	Srrm2	-0.26959	0.785752	0.913816	29.6719	2.66052e-07	1.30055e-05	53.1751	1.10985e-09	2.1573e-07	11.8289	0.0880135	0.698232	58.3217	2.40722e-07	4.52283e-05	75956	10.06	9.50333	9.64	-0.556667	-0.42	9.88333	9.72333	-0.16	Srrm2	serine/arginine repetitive matrix 2
BC027075	233276	Tubgcp5	7.80943	0.0101123	0.60066	52.828	3.66707e-08	3.38396e-06	53.6898	6.31732e-08	3.85636e-06	5.83854	0.0932655	0.700691	39.797	6.66996e-06	0.000547975	233276	6.36667	5.56333	5.97	-0.803333	-0.396667	6.40333	6.22	-0.183333	Tubgcp5	tubulin, gamma complex associated protein 5
AF285591	83561	Tdrd1 v_3	0.44978	0.647799	0.894472	23.8338	0.00012513	0.00145077	48.0737	6.30829e-07	1.78526e-05	-1.16115	0.936426	0.89921	-0.188343	0.901894	0.657262	83561	8.54	6.96667	8.14	-1.57333	-0.4	4.36667	4.78333	0.416667	Tdrd1	tudor domain containing 1
BC017545	234875	Ttc13	0.535637	0.95949	0.923229	52.8407	6.29589e-05	0.00085812	40.7742	5.53962e-06	8.56018e-05	-49.3586	0.538441	0.838689	78.2707	0.000437982	0.0119488	234875	4.98	4.66	4.51667	-0.32	-0.463333	7.69667	7.53	-0.166667	Ttc13	tetratricopeptide repeat domain 13
BC063100	269470	Wdr3	9.55289	0.0168587	0.629516	14.5814	0.00182089	0.0108981	30.7635	6.71198e-06	9.70197e-05	12.8498	0.192718	0.753738	35.0845	0.00274525	0.0417721	269470	6.02	5.61667	5.38333	-0.403333	-0.636667	7.72333	7.81667	0.0933333	Wdr3	WD repeat domain 3
BC033572	252876	Zh2c2	1.04081	0.708625	0.900626	12.9145	0.000541891	0.00448767	22.9594	7.4211e-06	0.000104112	-2.44049	0.805728	0.890017	9.81195	0.105366	0.280373	252876	6.98667	6.39667	6.59333	-0.59	-0.393333	5.79667	5.95667	0.16	Gin1	gypsy retrotransposon integrase 1
BC003865	217716	Mlh3	1.74356	0.753601	0.908783	14.5871	3.55819e-05	0.000545392	27.0514	8.07132e-06	0.000111123	-0.198923	0.804037	0.889207	8.02807	0.152156	0.324607	217716	7.84667	5.97333	7.47	-1.87333	-0.376667	6.72	6.645	-0.075	Mlh3	mutL homolog 3 (E coli)
BC026590	230234	BC026590	0.0941253	0.719002	0.902446	40.2734	6.05549e-05	0.000833518	40.9801	1.24001e-05	0.000152908	-8.34082	0.147127	0.731485	51.3881	0.000765086	0.0180274	230234	7.63667	6.6	7.21333	-1.03667	-0.423333	5.08333	5.19333	0.11	BC026590	cDNA sequence BC026590
BC062946	74355	Smchd1	5.19158	0.357035	0.852492	27.796	5.75014e-06	0.000145051	32.4178	1.4248e-05	0.000169333	8.05928	0.548463	0.843075	4.34857	0.379312	0.473716	74355	6.55667	5.09667	6.09	-1.46	-0.466667	6.24333	6.65	0.406667	Smchd1	SMC hinge domain containing 1
BC039213	81702	Ankrd17	17.3382	0.00289097	0.417516	67.0696	6.65906e-05	0.000894143	83.5578	1.70433e-05	0.000191028	-21.6307	0.124146	0.717213	57.8165	0.000260409	0.00856413	81702	6.77333	6.30333	6.4	-0.47	-0.373333	7.07	7.12667	0.0566667	Ankrd17	ankyrin repeat domain 17
BC020056	15201	Hells	4.2457	0.46747	0.873891	42.814	7.19505e-06	0.000170112	56.4379	1.84658e-05	0.000203575	-3.3939	0.884458	0.897201	5.57932	0.228086	0.384898	15201	7.38667	6.47	6.79333	-0.916667	-0.593333	3.53	4.25	0.72	Hells	helicase, lymphoid specific
AF266508	56876	Nelf	-8.10688	0.0542204	0.727428	10.5463	0.0382748	0.0904808	19.1044	2.06266e-05	0.000222254	-10.5158	0.224211	0.771453	-5.01174	0.493221	0.525985	56876	6.845	6.96	6.41	0.115	-0.435	9.79	10.0467	0.256667	Nelf	nasal embryonic LHRH factor
BC083103	319653	Slc25a40	-7.52073	0.0773117	0.738568	7.11936	0.0197597	0.0587909	28.1666	2.13997e-05	0.000227924	0.656392	0.905656	0.898965	-6.06958	0.941512	0.666225	319653	7.03	7.36	6.525	0.33	-0.505	6.435	6.06	-0.375	Slc25a40	solute carrier family 25, member 40
BC049797	235559	Topbp1	-0.646837	0.779106	0.913588	122.899	0.000307504	0.00289675	96.4989	3.30788e-05	0.000307142	-26.0819	0.224202	0.771604	160.076	0.103778	0.278204	235559	8.005	6.44	7.46667	-1.565	-0.538333	5.68333	5.79667	0.113333	Topbp1	topoisomerase (DNA) II binding protein 1
BC115876	237823	Pfas	-13.3604	0.353508	0.851176	22.4413	0.000788791	0.00591243	46.3103	3.93927e-05	0.000356143	4.60204	0.791772	0.886647	-0.775953	0.345736	0.45634	237823	6.35	5.07333	5.97	-1.27667	-0.38	5.6	5.62667	0.0266667	Pfas	phosphoribosylformylglycinamidine synthase (FGAR amidotransferase)
AF181253	26942	Spag1	1.14458	0.635165	0.893527	15.8632	0.000414596	0.00363309	32.4126	4.33584e-05	0.000382858	-4.76878	0.349796	0.800617	1.40159	0.758836	0.617556	26942	9.58	9.34333	9.19	-0.236667	-0.39	3.86	3.99	0.13	Spag1	sperm associated antigen 1
AF130371	81702	Ankrd17	5.40503	0.0471617	0.714381	30.5131	3.72426e-05	0.000565575	35.3687	5.30699e-05	0.000444941	4.506	0.115608	0.721468	8.65958	0.490798	0.52519	81702	6.77333	6.30333	6.4	-0.47	-0.373333	7.07	7.12667	0.0566667	Ankrd17	ankyrin repeat domain 17
BC064792	12540	Cdc42	4.27297	0.149919	0.789293	38.253	0.000100501	0.0012062	35.5346	5.8131e-05	0.000480555	2.42336	0.750574	0.881642	28.3816	0.00129892	0.0257012	12540	7.79	6.505	7.28667	-1.285	-0.503333	10.0367	9.83667	-0.2	Cdc42	cell division cycle 42 homolog (S. cerevisiae)
AB017020	50926	Hnrpdl	-8.06758	0.276053	0.81428	6.6694	0.119529	0.184905	32.6138	0.000202951	0.0011739	-1.23074	0.940529	0.899967	-15.8041	0.81517	0.633732	50926	5.68667	5.08	5.285	-0.606667	-0.401667	6.44	6.48333	0.0433333	Hnrpdl	heterogeneous nuclear ribonucleoprotein D-like
BC115883	70645	Oip5	0.633526	0.908719	0.922682	10.6942	0.0191695	0.0576514	22.6363	0.00025965	0.00143661	18.5126	0.279687	0.777616	-4.37644	0.123648	0.297645	70645	5.905	5.44	5.42	-0.465	-0.485	4.51	4.60333	0.0933333	Oip5	Opa interacting protein 5
BC119085	75178	4930528F23Rik	5.93421	0.393334	0.863771	22.175	0.000358884	0.00325041	30.9534	0.000528725	0.00240329	2.81256	0.360039	0.802863	14.8267	0.0858958	0.255851	75178	6.02667	4.26667	5.575	-1.76	-0.451667	7.16	7.29333	0.133333	4930528F23Rik	RIKEN cDNA 4930528F23 gene
BC025948	12301	Cacybp	-0.561685	0.933872	0.923306	-5.80267	0.145441	0.208278	43.0164	0.000566395	0.00250966	-7.58452	0.133333	0.725028	32.6606	0.000566395	0.0146564	12301	8.68667	8.97	8.185	0.283333	-0.501667	8.23	8.75333	0.523333	Cacybp	calcyclin binding protein
BC060045	22319	Vamp3	-2.07315	0.63074	0.892373	4.25215	0.507058	0.409642	15.3098	0.000607246	0.00264465	6.143	0.107637	0.721134	16.7502	0.112951	0.285641	22319	8.47667	7.26667	8.07333	-1.21	-0.403333	6.44667	6.36667	-0.08	Vamp3	vesicle-associated membrane protein 3
BC027825	71985	Acad10	-2.43583	0.70226	0.899755	24.0243	9.861e-05	0.00119221	37.1936	0.000670002	0.00286891	8.20175	0.388836	0.809503	-3.36313	0.75088	0.614623	71985	5.695	5.495	5.18	-0.2	-0.515	6.67667	6.70667	0.03	Acad10	acyl-Coenzyme A dehydrogenase family, member 10
AB052769	69786	Tprkb	-3.29936	0.228275	0.798174	10.2337	0.00587518	0.0247469	16.1446	0.000974864	0.00380687	3.85176	0.801994	0.887971	7.05897	0.0379033	0.178971	69786	6.06	5.49667	5.53333	-0.563333	-0.526667	9.69	10.1367	0.446667	Tprkb	Tp53rk binding protein
AF046908	17330	Minpp1	-1.65905	0.609513	0.890742	10.4012	0.00456662	0.0210381	22.4194	0.00103926	0.00398358	9.05148	0.146596	0.732644	-3.66929	0.247701	0.397273	17330	5.2	4.80667	4.78667	-0.393333	-0.413333	8.26	8.03333	-0.226667	Minpp1	multiple inositol polyphosphate histidine phosphatase 1
BC038472	231329	Polr2b	5.57399	0.236875	0.803635	20.1074	0.00476252	0.0215132	18.7367	0.00158472	0.00542917	-11.3184	0.247701	0.770399	20.0595	0.00272285	0.041666	231329	8.77333	7.34333	8.27333	-1.43	-0.5	9.50333	9.33333	-0.17	Polr2b	polymerase (RNA) II (DNA directed) polypeptide B
BC079851	234875	Ttc13	1.80814	0.896719	0.923064	19.6791	0.0169718	0.0527796	26.6903	0.00304674	0.00866217	-24.1678	0.291249	0.782183	11.504	0.247283	0.397399	234875	4.98	4.66	4.51667	-0.32	-0.463333	7.69667	7.53	-0.166667	Ttc13	tetratricopeptide repeat domain 13
AF449425	170790	Mlc1	2.5474	0.98016	0.92517	24.1964	0.78443	0.508871	34.6824	0.00308319	0.00874559	-37.2507	0.0242552	0.584191	19.8455	0.357508	0.462221	170790	7.63333	6.10333	7.01	-1.53	-0.623333	4.34	4.17667	-0.163333	Mlc1	megalencephalic leukoencephalopathy with subcortical cysts 1 homolog (human)
BC055302	233826	Palb2	2.12113	0.937388	0.923497	21.317	0.000126394	0.00146168	21.2771	0.00384329	0.0103098	-3.60469	0.694494	0.872872	19.6432	0.0148861	0.113175	233826	5.585	4.51	5.18	-1.075	-0.405	4.12667	3.89333	-0.233333	Palb2	partner and localizer of BRCA2
BC033303	71988	Esco2	-1.67047	0.56328	0.884704	6.55049	0.128796	0.193899	20.3518	0.00419655	0.0110428	8.52579	0.313408	0.790503	4.70732	0.196924	0.359581	71988	4.69333	3.82	4.1	-0.873333	-0.593333	3.15	3.13667	-0.0133333	Esco2	establishment of cohesion 1 homolog 2 (S. cerevisiae)
BC053424	66603	Sip1	7.93594	0.194303	0.798289	13.2656	0.00923692	0.0344254	21.6371	0.00437609	0.0113395	-1.80253	0.901894	0.898671	7.69189	0.118998	0.29198	66603	5.47	5.18667	5.085	-0.283333	-0.385	6.36333	6.13333	-0.23	Sip1	survival of motor neuron protein interacting protein 1
BC057203	68310	Zmym1	-2.8031	0.645147	0.895131	51.529	4.71152e-06	0.000123145	29.34	0.00768957	0.0169571	27.2824	0.00650406	0.56385	33.6203	0.121381	0.29488	68310	6.05667	5.13667	5.68667	-0.92	-0.37	5.46	5.53333	0.0733333	Zmym1	zinc finger, MYM domain containing 1
AF110812	30795	Fkbp3	2.78463	0.216236	0.795245	6.75566	0.0580629	0.119135	16.3981	0.00948195	0.0197093	4.45183	0.404641	0.814313	0.774239	0.554241	0.551026	30795	6.66667	6.21333	6.24333	-0.453333	-0.423333	7.20333	6.94	-0.263333	Fkbp3	FK506 binding protein 3
BC023482	17448	Mdh2	-6.5965	0.378972	0.859854	2.90179	0.499323	0.406992	15.0316	0.0148861	0.0270956	-1.16001	0.450785	0.826078	3.76148	0.648673	0.584261	17448	7.77	7.67333	7.38	-0.0966667	-0.39	10.61	10.6433	0.0333333	Mdh2	malate dehydrogenase 2, NAD (mitochondrial)
BC083348	18477	Prdx1	-0.945507	0.464361	0.874684	-1.5092	0.874137	0.536198	19.2976	0.0241083	0.0385229	1.76958	0.689314	0.870543	4.92112	0.71167	0.604656	18477	8.75667	8.71667	8.22333	-0.04	-0.533333	11.99	11.6833	-0.306667	Prdx1	peroxiredoxin 1
BC031425	276919	Gemin4	-5.72466	0.432144	0.868943	-6.56502	0.271445	0.294816	19.0725	0.0256876	0.0402073	4.97308	0.322288	0.793773	21.4883	0.232477	0.386779	276919	8.45	8.67667	8.08333	0.226667	-0.366667	5.59667	6.18	0.583333	Gemin4	gem (nuclear organelle) associated protein 4
AF038841	19355	Rad1	-4.79487	0.146596	0.792185	18.1052	4.64687e-05	0.000677251	16.1334	0.029444	0.044498	8.32129	0.0397326	0.635672	24.7724	0.00260517	0.0405545	19355	5.93	4.62667	5.19	-1.30333	-0.74	5.01	5.17	0.16	Rad1	RAD1 homolog (S. pombe)
BC012878	77034	2510039O18Rik	-9.0394	0.319871	0.833244	21.6066	0.068739	0.131077	27.162	0.0478314	0.0623928	-6.13167	0.357234	0.801765	-15.7625	0.0149373	0.113325	77034	8.05	6.63	7.68667	-1.42	-0.363333	7.58667	7.68667	0.1	2510039O18Rik	RIKEN cDNA 2510039O18 gene
BC059089	69639	Exosc8	-2.85679	0.26145	0.812789	5.38245	0.809168	0.516782	31.2051	0.128148	0.123434	5.34918	0.161305	0.74081	32.3678	0.00169244	0.0306781	69639	6.385	6.06	5.91333	-0.325	-0.471667	7.17	7.12667	-0.0433333	Exosc8	exosome component 8

## Sheet: HEP_43_HSF1_boud_induced
Accession Number	Entrez Gene ID	Official Gene Symbol	SC_C HSF1 binding. Mean signal AB1-AB0	Wilcoxon p-value	FDR	SC_38 HSF1 binding. Mean signal AB1-AB0	Wilcoxon p-value	FDR	SC_43 HSF1 binding. Mean signal AB1-AB0	Wilcoxon p-value	FDR	HEP_C HSF1 binding. Mean signal AB1-AB0	Wilcoxon p-value	FDR	HEP_43 HSF1 binding. Mean signal AB1-AB0	Wilcoxon p-value	FDR	Entrez Gene ID	Mean Expression SC_C	Mean Expression SC_38	Mean Expression SC_43	SLR (mean SC_38 vs mean SC_C)	SLR (mean SC_43 vs mean SC_C)	Mean Expression HEP_C	Mean Expression HEP_43	SLR (mean HEP_43 vs mean HEP_C)	Official Gene Symbol	Gene Name
BC016578	19647	Rbbp6	5.53344	0.175663	0.79037	51.1583	8.43564e-12	1.08981e-08	61.7132	7.02882e-11	3.24484e-08	1.74681	0.669019	0.866509	93.5961	3.23947e-10	3.18159e-07	19647	6.53333	6.23	6.49	-0.303333	-0.0433333	5.755	6.505	0.75	Rbbp6	retinoblastoma binding protein 6
U83913	19647	Rbbp6	8.58713	0.0168376	0.631934	33.7454	1.06801e-07	6.68401e-06	43.9608	1.38002e-07	6.49256e-06	5.04687	0.289508	0.781079	56.2469	3.55589e-08	9.72556e-06	19647	6.53333	6.23	6.49	-0.303333	-0.0433333	5.755	6.505	0.75	Rbbp6	retinoblastoma binding protein 6
BC099385	15528	Hspe1	1.68629	0.421966	0.867362	31.9191	2.9057e-07	1.37939e-05	78.725	1.8974e-08	1.71962e-06	0.309699	0.943386	0.899441	81.1442	8.10566e-07	0.000104873	15528	7.02667	7.09	6.91	0.0633333	-0.116667	8.63333	9.64	1.00667	Hspe1	heat shock protein 1 (chaperonin 10)
BC018378	15505	Hsph1	-7.0438	0.197274	0.795192	22.1287	0.000771858	0.005829	72.0865	5.92785e-06	8.97239e-05	18.8828	0.464079	0.830195	102.114	3.84379e-06	0.000344616	15505	7.77	7.64333	7.84	-0.126667	0.07	9.18	11.6533	2.47333	Hsph1	heat shock 105kDa/110kDa protein 1
AF465639	15516	Hsp90ab1	-0.0522021	0.921714	0.925447	51.7142	1.13554e-05	0.000239374	120.945	6.16519e-06	9.20896e-05	27.7773	0.0153458	0.543941	99.8446	5.59505e-05	0.00276009	15516	9.94333	9.35	9.89333	-0.593333	-0.05	11.29	12.31	1.02	Hsp90ab1	heat shock protein 90 alpha (cytosolic), class B member 1
BC048727	66897	Naa16	2.36007	0.189366	0.797809	44.0038	2.71228e-06	7.88688e-05	38.3544	1.60017e-05	0.000181698	2.77221	0.472842	0.825753	42.1547	8.23803e-05	0.00351082	66897	6.1	5.62	6.04333	-0.48	-0.0566667	6.90333	7.65667	0.753333	Naa16	N(alpha)-acetyltransferase 16, NatA auxiliary subunit
AB059357	227157	Mpp4	6.56011	0.180307	0.793689	28.0022	2.16029e-05	0.000371768	51.8133	1.47075e-07	6.70584e-06	-5.30772	0.894582	0.897162	47.7463	0.000107856	0.00430765	227157	4.56667	4.54667	4.80333	-0.02	0.236667	4.89	6.04	1.15	Mpp4	membrane protein, palmitoylated 4 (MAGUK p55 subfamily member 4)
AY063457	114604	Prdm15	3.22772	0.911515	0.922089	27.6434	0.000142393	0.00160463	47.0492	0.00034134	0.00174905	-2.80032	0.521445	0.83606	42.3439	0.000299291	0.00941304	114604	5.05333	4.94	4.82667	-0.113333	-0.226667	4.70333	5.49	0.786667	Prdm15	PR domain containing 15
AF224494	100494	Zfand2a	-7.92048	0.120659	0.779059	10.4964	0.0853775	0.150919	46.0589	4.22614e-06	6.99122e-05	-0.837408	0.640161	0.859254	60.4704	0.000409167	0.0114075	100494	6.57	6.2	6.56	-0.37	-0.01	6.43	8.44333	2.01333	Zfand2a	zinc finger, AN1-type domain 2A
AB002693	20494	Slc10a2	-1.82675	0.491509	0.874547	-3.27431	0.549458	0.426887	-15.3075	0.00193476	0.00629968	1.3889	0.851181	0.89303	54.1062	0.00151633	0.0285643	20494	3.09333	3.24667	3.07667	0.153333	-0.0166667	4.08	5.09667	1.01667	Slc10a2	solute carrier family 10, member 2
BC010757	15368	Hmox1	0.487634	0.499323	0.877168	-6.96834	0.23868	0.276179	9.97722	0.648673	0.362197	0.797662	0.962408	0.901834	32.8345	0.00230484	0.0374158	15368	5.93333	5.96333	6.02667	0.03	0.0933333	7.58333	9.01333	1.43	Hmox1	heme oxygenase (decycling) 1
AF055664	15502	Dnaja1	7.89533	0.417999	0.865731	34.3745	0.00021593	0.00217575	61.9445	3.41247e-07	1.18895e-05	-2.84917	0.912294	0.897536	40.4462	0.00362411	0.0503899	15502	9.49667	8.41	9.42333	-1.08667	-0.0733333	11.6467	12.815	1.16833	Dnaja1	DnaJ (Hsp40) homolog, subfamily A, member 1
BC010295	21664	Phlda1	-0.289993	0.845636	0.919912	16.3771	0.000626739	0.00498054	15.5951	0.00189269	0.00618999	-3.65012	0.11248	0.720855	47.0932	0.00427851	0.0560275	21664	3.69667	3.97	4.09	0.273333	0.393333	11.41	12.9533	1.54333	Phlda1	pleckstrin homology-like domain, family A, member 1
BC031194	215748	Cnksr3	3.04762	0.448114	0.865496	-1.45787	0.615795	0.450812	-3.39292	0.247948	0.193097	1.68386	0.735035	0.880273	21.1399	0.00567771	0.066205	215748	5.42667	5.37333	5.15667	-0.0533333	-0.27	6.17667	7.42	1.24333	Cnksr3	Cnksr family member 3
BC054782	193740	Hspa1a	-0.00714994	0.835422	0.919393	2.05209	0.821739	0.520054	24.266	0.000214324	0.0012201	4.30963	0.5103	0.83375	29.7662	0.0143198	0.110582	193740	5.86333	6.45667	7.36333	0.593333	1.5	6.93333	13.1033	6.17	Hspa1a	heat shock protein 1A
BC022948	58233	Dnaja4	1.98471	0.943386	0.923508	7.40485	0.0438281	0.0988292	4.60286	0.0269399	0.0417077	-5.75129	0.831292	0.8914	31.8164	0.0169775	0.120194	58233	8.22667	8.79	8.27	0.563333	0.0433333	6.17667	9.97667	3.8	Dnaja4	DnaJ (Hsp40) homolog, subfamily A, member 4

## Sheet: HEP_43_HSF1_bound_repressed
Accession Number	Entrez Gene ID	Official Gene Symbol	SC_C HSF1 binding. Mean signal AB1-AB0	Wilcoxon p-value	FDR	SC_38 HSF1 binding. Mean signal AB1-AB0	Wilcoxon p-value	FDR	SC_43 HSF1 binding. Mean signal AB1-AB0	Wilcoxon p-value	FDR	HEP_C HSF1 binding. Mean signal AB1-AB0	Wilcoxon p-value	FDR	HEP_43 HSF1 binding. Mean signal AB1-AB0	Wilcoxon p-value	FDR	Entrez Gene ID	Mean Expression SC_C	Mean Expression SC_38	Mean Expression SC_43	SLR (mean SC_38 vs mean SC_C)	SLR (mean SC_43 vs mean SC_C)	Mean Expression HEP_C	Mean Expression HEP_43	SLR (mean HEP_43 vs mean HEP_C)	Official Gene Symbol	Gene Name
AB017785	13117	Cyp4a10	-5.77201	0.0780648	0.738104	-8.90239	0.00923692	0.0344325	-22.6548	0.000188211	0.00111438	6.75265	0.349584	0.801214	31.8969	0.000413516	0.0114549	13117	4.17333	4.23	4.27333	0.0566667	0.1	8.25	4.62667	-3.62333	Cyp4a10	cytochrome P450, family 4, subfamily a, polypeptide 10
BC002312	20971	Sdc4	-4.57894	0.398886	0.862653	-5.40047	0.180113	0.235568	4.21391	0.822008	0.416565	-9.6922	0.646019	0.861412	25.9346	0.000506007	0.013548	20971	5.96333	5.93667	5.91667	-0.0266667	-0.0466667	11.465	9.9	-1.565	Sdc4	syndecan 4
BC051134	18459	Pabpc2	6.40962	0.140744	0.789374	-2.88654	0.466585	0.392732	19.8089	0.923565	0.445242	9.51084	0.216463	0.765193	17.6138	0.0112751	0.0965214	18459	12.535	12.2267	12.3	-0.308333	-0.235	5.41667	4.67	-0.746667	Pabpc2	poly(A) binding protein, cytoplasmic 2
